# Supplementary material for: Voluntary exercise modulates pathways associated with amelioration of retinal degenerative diseases
Source: Front Physiol. 2023 Mar 10;14:1116898. doi: 10.3389/fphys.2023.1116898 (PMC10036398; doi:10.3389/fphys.2023.1116898)
Supplement: Supplementary file 2 [file DataSheet3.CSV]

Module	ID	Description	GeneRatio	BgRatio	pvalue	p.adjust	qvalue	geneID	Count
M1	REACTOME_SRP_DEPENDENT_COTRANSLATIONAL_PROTEIN_TARGETING_TO_MEMBRANE	REACTOME_SRP_DEPENDENT_COTRANSLATIONAL_PROTEIN_TARGETING_TO_MEMBRANE	9/166	113/13343	1.14E-05	0.005018442	0.004527918	Rplp1/Rpl37a/Rps19/Rps20/Rps21/Rpl39/Rpl36a/Rpl22l1/Sec61g	9
M1	KEGG_RIBOSOME	KEGG_RIBOSOME	8/166	88/13343	1.34E-05	0.005018442	0.004527918	Rplp1/Rpl37a/Rps19/Rps20/Rps21/Rpl39/Rpl36a/Rpl22l1	8
M1	REACTOME_EUKARYOTIC_TRANSLATION_ELONGATION	REACTOME_EUKARYOTIC_TRANSLATION_ELONGATION	8/166	94/13343	2.18E-05	0.005018442	0.004527918	Rplp1/Rpl37a/Rps19/Rps20/Rps21/Rpl39/Rpl36a/Rpl22l1	8
M1	REACTOME_CELLULAR_RESPONSE_TO_STARVATION	REACTOME_CELLULAR_RESPONSE_TO_STARVATION	10/166	157/13343	2.64E-05	0.005018442	0.004527918	Rplp1/Rpl37a/Rps19/Rps20/Rps21/Rpl39/Rpl36a/Rpl22l1/Castor2/Szt2	10
M1	REACTOME_INFLUENZA_INFECTION	REACTOME_INFLUENZA_INFECTION	10/166	157/13343	2.64E-05	0.005018442	0.004527918	Rplp1/Rpl37a/Rps19/Rps20/Rps21/Rpl39/Rpl36a/Rpl22l1/Pom121/Polr2k	10
M1	REACTOME_RESPONSE_OF_EIF2AK4_GCN2_TO_AMINO_ACID_DEFICIENCY	REACTOME_RESPONSE_OF_EIF2AK4_GCN2_TO_AMINO_ACID_DEFICIENCY	8/166	102/13343	3.94E-05	0.006253787	0.005642515	Rplp1/Rpl37a/Rps19/Rps20/Rps21/Rpl39/Rpl36a/Rpl22l1	8
M1	REACTOME_NONSENSE_MEDIATED_DECAY_NMD	REACTOME_NONSENSE_MEDIATED_DECAY_NMD	8/166	116/13343	9.86E-05	0.011082076	0.009998866	Rplp1/Rpl37a/Rps19/Rps20/Rps21/Rpl39/Rpl36a/Rpl22l1	8
M1	REACTOME_SELENOAMINO_ACID_METABOLISM	REACTOME_SELENOAMINO_ACID_METABOLISM	8/166	118/13343	0.000111144	0.011082076	0.009998866	Rplp1/Rpl37a/Rps19/Rps20/Rps21/Rpl39/Rpl36a/Rpl22l1	8
M1	REACTOME_EUKARYOTIC_TRANSLATION_INITIATION	REACTOME_EUKARYOTIC_TRANSLATION_INITIATION	8/166	120/13343	0.000125014	0.011082076	0.009998866	Rplp1/Rpl37a/Rps19/Rps20/Rps21/Rpl39/Rpl36a/Rpl22l1	8
M1	WP_CYTOPLASMIC_RIBOSOMAL_PROTEINS	WP_CYTOPLASMIC_RIBOSOMAL_PROTEINS	7/166	90/13343	0.000127673	0.011082076	0.009998866	Rplp1/Rpl37a/Rps19/Rps20/Rps21/Rpl39/Rpl36a	7
M1	REACTOME_TRANSCRIPTIONAL_REGULATION_BY_MECP2	REACTOME_TRANSCRIPTIONAL_REGULATION_BY_MECP2	6/166	63/13343	0.000128049	0.011082076	0.009998866	Tnrc6c/Ago2/Tbl1x/Grin2b/Ptpn4/Grin2a	6
M1	REACTOME_PKMTS_METHYLATE_HISTONE_LYSINES	REACTOME_PKMTS_METHYLATE_HISTONE_LYSINES	6/166	71/13343	0.000248695	0.019729836	0.017801356	Kmt2a/Kmt2d/Dot1l/Kmt2b/Setd1b/Prdm9	6
M1	REACTOME_REGULATION_OF_EXPRESSION_OF_SLITS_AND_ROBOS	REACTOME_REGULATION_OF_EXPRESSION_OF_SLITS_AND_ROBOS	9/166	172/13343	0.000298964	0.021893366	0.019753413	Rplp1/Rpl37a/Rps19/Rps20/Rps21/Rpl39/Rpl36a/Rpl22l1/Psmb8	9
M1	REACTOME_SIGNALING_BY_ROBO_RECEPTORS	REACTOME_SIGNALING_BY_ROBO_RECEPTORS	10/166	218/13343	0.000399142	0.027141689	0.024488742	Rplp1/Rpl37a/Rps19/Rps20/Rps21/Rpl39/Rpl36a/Abl2/Rpl22l1/Psmb8	10
M1	REACTOME_MET_ACTIVATES_PTK2_SIGNALING	REACTOME_MET_ACTIVATES_PTK2_SIGNALING	4/166	30/13343	0.000491904	0.029361244	0.026491348	Lamc1/Lama5/Col27a1/Col5a1	4
M1	REACTOME_RETINOID_CYCLE_DISEASE_EVENTS	REACTOME_RETINOID_CYCLE_DISEASE_EVENTS	3/166	13/13343	0.000493466	0.029361244	0.026491348	Opn1sw/Rbp1/Ttr	3
M1	REACTOME_RUNX3_REGULATES_NOTCH_SIGNALING	REACTOME_RUNX3_REGULATES_NOTCH_SIGNALING	3/166	14/13343	0.000622325	0.03434999	0.030992472	Hes1/Crebbp/Mamld1	3
M1	REACTOME_TCF_DEPENDENT_SIGNALING_IN_RESPONSE_TO_WNT	REACTOME_TCF_DEPENDENT_SIGNALING_IN_RESPONSE_TO_WNT	10/166	232/13343	0.000649475	0.03434999	0.030992472	H2bc4/Kmt2d/Tnks/Sox9/Ccdc88c/Crebbp/Psmb8/Fzd1/Fzd6/Fzd4	10
M1	REACTOME_TRANSCRIPTIONAL_REGULATION_BY_RUNX1	REACTOME_TRANSCRIPTIONAL_REGULATION_BY_RUNX1	10/166	237/13343	0.000765578	0.03833488	0.034587862	Kmt2a/H2bc4/Kmt2d/Tnrc6c/Kmt2b/Setd1b/Ago2/Crebbp/Psmb8/Cldn5	10
M1	WP_FRAGILE_X_SYNDROME	WP_FRAGILE_X_SYNDROME	7/166	122/13343	0.000821574	0.03833488	0.034587862	Tsc1/Shank1/Ago2/Grin2b/Eps8l1/Eif4ebp2/Grin2a	7
M1	REACTOME_SIGNALING_BY_WNT	REACTOME_SIGNALING_BY_WNT	12/166	329/13343	0.000845622	0.03833488	0.034587862	H2bc4/Kmt2d/Tnrc6c/Tnks/Sox9/Ago2/Ccdc88c/Crebbp/Psmb8/Fzd1/Fzd6/Fzd4	12
M1	REACTOME_REGULATION_OF_GENE_EXPRESSION_IN_LATE_STAGE_BRANCHING_MORPHOGENESIS_PANCREATIC_BUD_PRECURSOR_CELLS	REACTOME_REGULATION_OF_GENE_EXPRESSION_IN_LATE_STAGE_BRANCHING_MORPHOGENESIS_PANCREATIC_BUD_PRECURSOR_CELLS	3/166	16/13343	0.000940068	0.040679314	0.03670314	Hes1/Crebbp/Mamld1	3
M1	REACTOME_DISEASES_OF_SIGNAL_TRANSDUCTION_BY_GROWTH_FACTOR_RECEPTORS_AND_SECOND_MESSENGERS	REACTOME_DISEASES_OF_SIGNAL_TRANSDUCTION_BY_GROWTH_FACTOR_RECEPTORS_AND_SECOND_MESSENGERS	14/166	432/13343	0.00100715	0.041687253	0.037612559	Myh9/Tnks/Vcl/Polr2k/Hes1/Crebbp/Tbl1x/Psmb8/Trip11/Mamld1/Spred2/Vwf/Fzd6/Fzd4	14
M1	REACTOME_NR1H3_NR1H2_REGULATE_GENE_EXPRESSION_LINKED_TO_CHOLESTEROL_TRANSPORT_AND_EFFLUX	REACTOME_NR1H3_NR1H2_REGULATE_GENE_EXPRESSION_LINKED_TO_CHOLESTEROL_TRANSPORT_AND_EFFLUX	4/166	37/13343	0.001107953	0.043948803	0.039653055	Tnrc6c/Abca1/Ago2/Tbl1x	4
M1	REACTOME_TRANSLATION	REACTOME_TRANSLATION	11/166	295/13343	0.001162295	0.04426018	0.039933997	Lars2/Rplp1/Rpl37a/Rps19/Rps20/Rps21/Rpl39/Rpl36a/Rpl22l1/Sec61g/Mrpl52	11
M1	REACTOME_RUNX1_REGULATES_GENES_INVOLVED_IN_MEGAKARYOCYTE_DIFFERENTIATION_AND_PLATELET_FUNCTION	REACTOME_RUNX1_REGULATES_GENES_INVOLVED_IN_MEGAKARYOCYTE_DIFFERENTIATION_AND_PLATELET_FUNCTION	6/166	96/13343	0.001247463	0.045676328	0.041211725	Kmt2a/H2bc4/Kmt2d/Tnrc6c/Kmt2b/Setd1b	6
M1	REACTOME_MECP2_REGULATES_NEURONAL_RECEPTORS_AND_CHANNELS	REACTOME_MECP2_REGULATES_NEURONAL_RECEPTORS_AND_CHANNELS	3/166	18/13343	0.001345012	0.046445589	0.041905795	Grin2b/Ptpn4/Grin2a	3
M1	REACTOME_EXTRACELLULAR_MATRIX_ORGANIZATION	REACTOME_EXTRACELLULAR_MATRIX_ORGANIZATION	11/166	301/13343	0.001366047	0.046445589	0.041905795	Adamts3/Plec/Ttr/Lrp4/Lamc1/Lama5/Col7a1/Col27a1/Vwf/Col5a1/Tnr	11
M1	WP_VITAMIN_DSENSITIVE_CALCIUM_SIGNALING_IN_DEPRESSION	WP_VITAMIN_DSENSITIVE_CALCIUM_SIGNALING_IN_DEPRESSION	4/166	40/13343	0.00148942	0.048872929	0.044095876	Atp2b4/Grin2b/Grin2a/Kcnq3	4
M1	REACTOME_VISUAL_PHOTOTRANSDUCTION	REACTOME_VISUAL_PHOTOTRANSDUCTION	6/166	100/13343	0.001540113	0.048872929	0.044095876	Rgs9/Opn1sw/Rbp1/Ttr/Gpc6/Lrp2	6
M1	REACTOME_MET_PROMOTES_CELL_MOTILITY	REACTOME_MET_PROMOTES_CELL_MOTILITY	4/166	41/13343	0.001634613	0.050198448	0.045291833	Lamc1/Lama5/Col27a1/Col5a1	4
M1	WP_HISTONE_MODIFICATIONS	WP_HISTONE_MODIFICATIONS	5/166	70/13343	0.001769729	0.052649449	0.047503263	Kmt2a/Kmt2d/Dot1l/Kmt2b/Setd1b	5
M1	REACTOME_NOTCH4_INTRACELLULAR_DOMAIN_REGULATES_TRANSCRIPTION	REACTOME_NOTCH4_INTRACELLULAR_DOMAIN_REGULATES_TRANSCRIPTION	3/166	20/13343	0.001845079	0.053227736	0.048025025	Hes1/Crebbp/Mamld1	3
M1	WP_ECTODERM_DIFFERENTIATION	WP_ECTODERM_DIFFERENTIATION	7/166	144/13343	0.002147121	0.058459578	0.052745483	Plxna2/Ccdc88c/Tbl1x/Ptprb/Greb1/Zbtb16/Fzd4	7
M1	REACTOME_CHROMATIN_MODIFYING_ENZYMES	REACTOME_CHROMATIN_MODIFYING_ENZYMES	10/166	272/13343	0.002149249	0.058459578	0.052745483	Kmt2a/H2bc4/Kmt2d/Dot1l/Kmt2b/Setd1b/Crebbp/Tbl1x/Prdm9/Arid5b	10
M1	REACTOME_ESTROGEN_DEPENDENT_GENE_EXPRESSION	REACTOME_ESTROGEN_DEPENDENT_GENE_EXPRESSION	7/166	148/13343	0.002506233	0.065483442	0.059082805	H2bc4/Tnrc6c/Pou2f1/Ago2/Polr2k/Crebbp/Greb1	7
M1	REACTOME_ECM_PROTEOGLYCANS	REACTOME_ECM_PROTEOGLYCANS	5/166	76/13343	0.00254505	0.065483442	0.059082805	Lrp4/Lamc1/Lama5/Col5a1/Tnr	5
M1	REACTOME_NR1H2_AND_NR1H3_MEDIATED_SIGNALING	REACTOME_NR1H2_AND_NR1H3_MEDIATED_SIGNALING	4/166	47/13343	0.002717516	0.068080927	0.0614264	Tnrc6c/Abca1/Ago2/Tbl1x	4
M1	REACTOME_METABOLISM_OF_FAT_SOLUBLE_VITAMINS	REACTOME_METABOLISM_OF_FAT_SOLUBLE_VITAMINS	4/166	48/13343	0.002936215	0.069881911	0.063051348	Rbp1/Ttr/Gpc6/Lrp2	4
M1	REACTOME_NOTCH1_INTRACELLULAR_DOMAIN_REGULATES_TRANSCRIPTION	REACTOME_NOTCH1_INTRACELLULAR_DOMAIN_REGULATES_TRANSCRIPTION	4/166	48/13343	0.002936215	0.069881911	0.063051348	Hes1/Crebbp/Tbl1x/Mamld1	4
M1	REACTOME_NOTCH3_INTRACELLULAR_DOMAIN_REGULATES_TRANSCRIPTION	REACTOME_NOTCH3_INTRACELLULAR_DOMAIN_REGULATES_TRANSCRIPTION	3/166	25/13343	0.003556837	0.082588016	0.074515503	Hes1/Crebbp/Mamld1	3
M1	REACTOME_REGULATION_OF_LIPID_METABOLISM_BY_PPARALPHA	REACTOME_REGULATION_OF_LIPID_METABOLISM_BY_PPARALPHA	6/166	120/13343	0.003852635	0.086973576	0.078472399	Med13l/Abca1/Med12/Crebbp/Tbl1x/Ahrr	6
M1	KEGG_ECM_RECEPTOR_INTERACTION	KEGG_ECM_RECEPTOR_INTERACTION	5/166	84/13343	0.003928428	0.086973576	0.078472399	Lamc1/Lama5/Vwf/Col5a1/Tnr	5
M1	REACTOME_RRNA_PROCESSING	REACTOME_RRNA_PROCESSING	8/166	205/13343	0.004126097	0.089273728	0.080547724	Rplp1/Rpl37a/Rps19/Rps20/Rps21/Rpl39/Rpl36a/Rpl22l1	8
M1	PID_WNT_SIGNALING_PATHWAY	PID_WNT_SIGNALING_PATHWAY	3/166	28/13343	0.004929965	0.102028839	0.092056096	Fzd1/Fzd6/Fzd4	3
M1	REACTOME_NOTCH_HLH_TRANSCRIPTION_PATHWAY	REACTOME_NOTCH_HLH_TRANSCRIPTION_PATHWAY	3/166	28/13343	0.004929965	0.102028839	0.092056096	Crebbp/Tbl1x/Mamld1	3
M1	REACTOME_COLLAGEN_FORMATION	REACTOME_COLLAGEN_FORMATION	5/166	90/13343	0.005270012	0.106745765	0.096311968	Adamts3/Plec/Col7a1/Col27a1/Col5a1	5
M1	REACTOME_SIGNALING_BY_NOTCH1_PEST_DOMAIN_MUTANTS_IN_CANCER	REACTOME_SIGNALING_BY_NOTCH1_PEST_DOMAIN_MUTANTS_IN_CANCER	4/166	58/13343	0.005816953	0.115369565	0.104092841	Hes1/Crebbp/Tbl1x/Mamld1	4
M1	REACTOME_LAMININ_INTERACTIONS	REACTOME_LAMININ_INTERACTIONS	3/166	30/13343	0.005999942	0.116570304	0.105176214	Lamc1/Lama5/Col7a1	3
M1	REACTOME_NON_INTEGRIN_MEMBRANE_ECM_INTERACTIONS	REACTOME_NON_INTEGRIN_MEMBRANE_ECM_INTERACTIONS	4/166	59/13343	0.006180599	0.117678597	0.106176178	Ttr/Lamc1/Lama5/Col5a1	4
M1	REACTOME_INTERACTION_BETWEEN_L1_AND_ANKYRINS	REACTOME_INTERACTION_BETWEEN_L1_AND_ANKYRINS	3/166	31/13343	0.006582863	0.122880118	0.110869279	L1cam/Scn7a/Kcnq3	3
M1	REACTOME_ASSEMBLY_OF_COLLAGEN_FIBRILS_AND_OTHER_MULTIMERIC_STRUCTURES	REACTOME_ASSEMBLY_OF_COLLAGEN_FIBRILS_AND_OTHER_MULTIMERIC_STRUCTURES	4/166	61/13343	0.006952568	0.127285468	0.114844031	Plec/Col7a1/Col27a1/Col5a1	4
M1	REACTOME_REGULATION_OF_MECP2_EXPRESSION_AND_ACTIVITY	REACTOME_REGULATION_OF_MECP2_EXPRESSION_AND_ACTIVITY	3/166	32/13343	0.007198356	0.12901837	0.116407552	Tnrc6c/Ago2/Tbl1x	3
M1	REACTOME_CA2_PATHWAY	REACTOME_CA2_PATHWAY	4/166	62/13343	0.007361388	0.12901837	0.116407552	Tnrc6c/Ago2/Fzd6/Fzd4	4
M1	NABA_CORE_MATRISOME	NABA_CORE_MATRISOME	9/166	275/13343	0.007500047	0.12901837	0.116407552	Ush2a/Lamc1/Lama5/Col7a1/Col27a1/Vwf/Crispld2/Col5a1/Tnr	9
M1	REACTOME_AMINO_ACID_TRANSPORT_ACROSS_THE_PLASMA_MEMBRANE	REACTOME_AMINO_ACID_TRANSPORT_ACROSS_THE_PLASMA_MEMBRANE	3/166	33/13343	0.007846843	0.12901837	0.116407552	Slc6a6/Slc7a1/Slc7a11	3
M1	PID_INTEGRIN4_PATHWAY	PID_INTEGRIN4_PATHWAY	2/166	11/13343	0.007860363	0.12901837	0.116407552	Lamc1/Lama5	2
M1	REACTOME_DSCAM_INTERACTIONS	REACTOME_DSCAM_INTERACTIONS	2/166	11/13343	0.007860363	0.12901837	0.116407552	Dscaml1/Dscam	2
M1	KEGG_MELANOGENESIS	KEGG_MELANOGENESIS	5/166	101/13343	0.008520469	0.133103845	0.120093695	Crebbp/Fzd1/Creb3l2/Fzd6/Fzd4	5
M1	REACTOME_SIGNALING_BY_WNT_IN_CANCER	REACTOME_SIGNALING_BY_WNT_IN_CANCER	3/166	34/13343	0.008528713	0.133103845	0.120093695	Tnks/Fzd6/Fzd4	3
M1	WP_DISRUPTION_OF_POSTSYNAPTIC_SIGNALING_BY_CNV	WP_DISRUPTION_OF_POSTSYNAPTIC_SIGNALING_BY_CNV	3/166	34/13343	0.008528713	0.133103845	0.120093695	Shank1/Grin2b/Grin2a	3
M1	PID_INTEGRIN1_PATHWAY	PID_INTEGRIN1_PATHWAY	4/166	66/13343	0.009154472	0.139167807	0.125564939	Lamc1/Lama5/Col7a1/Col5a1	4
M1	BIOCARTA_HES_PATHWAY	BIOCARTA_HES_PATHWAY	2/166	12/13343	0.009355819	0.139167807	0.125564939	Hes1/Fzd1	2
M1	REACTOME_NOTCH2_INTRACELLULAR_DOMAIN_REGULATES_TRANSCRIPTION	REACTOME_NOTCH2_INTRACELLULAR_DOMAIN_REGULATES_TRANSCRIPTION	2/166	12/13343	0.009355819	0.139167807	0.125564939	Hes1/Mamld1	2
M1	REACTOME_COLLAGEN_BIOSYNTHESIS_AND_MODIFYING_ENZYMES	REACTOME_COLLAGEN_BIOSYNTHESIS_AND_MODIFYING_ENZYMES	4/166	67/13343	0.00964333	0.1412377	0.127432512	Adamts3/Col7a1/Col27a1/Col5a1	4
M1	REACTOME_BETA_CATENIN_INDEPENDENT_WNT_SIGNALING	REACTOME_BETA_CATENIN_INDEPENDENT_WNT_SIGNALING	6/166	146/13343	0.009834556	0.141856016	0.12799039	Tnrc6c/Ago2/Psmb8/Fzd1/Fzd6/Fzd4	6
M1	KEGG_WNT_SIGNALING_PATHWAY	KEGG_WNT_SIGNALING_PATHWAY	6/166	151/13343	0.011486132	0.15788125	0.142449248	Nfat5/Crebbp/Tbl1x/Fzd1/Fzd6/Fzd4	6
M1	REACTOME_SIGNALING_BY_NUCLEAR_RECEPTORS	REACTOME_SIGNALING_BY_NUCLEAR_RECEPTORS	9/166	295/13343	0.011555041	0.15788125	0.142449248	H2bc4/Tnrc6c/Pou2f1/Abca1/Ago2/Polr2k/Crebbp/Tbl1x/Greb1	9
M1	WP_WNT_SIGNALING_IN_KIDNEY_DISEASE	WP_WNT_SIGNALING_IN_KIDNEY_DISEASE	3/166	38/13343	0.011596793	0.15788125	0.142449248	Fzd1/Fzd6/Fzd4	3
M1	REACTOME_SIGNALING_BY_NOTCH	REACTOME_SIGNALING_BY_NOTCH	8/166	245/13343	0.011608915	0.15788125	0.142449248	H2bc4/Tnrc6c/Ago2/Hes1/Crebbp/Tbl1x/Psmb8/Mamld1	8
M1	KEGG_FOCAL_ADHESION	KEGG_FOCAL_ADHESION	7/166	199/13343	0.012254236	0.164310321	0.148249914	Vcl/Flnb/Lamc1/Lama5/Vwf/Col5a1/Tnr	7
M1	NABA_BASEMENT_MEMBRANES	NABA_BASEMENT_MEMBRANES	3/166	40/13343	0.013339133	0.17637298	0.159133516	Ush2a/Lamc1/Lama5	3
M1	REACTOME_SIGNALING_BY_NOTCH1	REACTOME_SIGNALING_BY_NOTCH1	4/166	74/13343	0.013543345	0.176620062	0.159356447	Hes1/Crebbp/Tbl1x/Mamld1	4
M1	REACTOME_REGULATION_OF_BETA_CELL_DEVELOPMENT	REACTOME_REGULATION_OF_BETA_CELL_DEVELOPMENT	3/166	42/13343	0.015222698	0.193514601	0.17459964	Hes1/Crebbp/Mamld1	3
M1	WP_FOCAL_ADHESION_PI3KAKTMTORSIGNALING_PATHWAY	WP_FOCAL_ADHESION_PI3KAKTMTORSIGNALING_PATHWAY	9/166	309/13343	0.015245373	0.193514601	0.17459964	Tsc1/Osmr/Lamc1/Lama5/Tbc1d1/Vwf/Creb3l2/Col5a1/Tnr	9
M1	REACTOME_PRE_NOTCH_EXPRESSION_AND_PROCESSING	REACTOME_PRE_NOTCH_EXPRESSION_AND_PROCESSING	5/166	118/13343	0.015924015	0.199469237	0.179972244	H2bc4/Tnrc6c/Ago2/Crebbp/Mamld1	5
M1	BIOCARTA_PITX2_PATHWAY	BIOCARTA_PITX2_PATHWAY	2/166	16/13343	0.016465948	0.202726146	0.182910809	Crebbp/Fzd1	2
M1	REACTOME_SIGNALING_BY_MET	REACTOME_SIGNALING_BY_MET	4/166	79/13343	0.016865232	0.202726146	0.182910809	Lamc1/Lama5/Col27a1/Col5a1	4
M1	NABA_COLLAGENS	NABA_COLLAGENS	3/166	44/13343	0.017248758	0.202726146	0.182910809	Col7a1/Col27a1/Col5a1	3
M1	PID_HNF3A_PATHWAY	PID_HNF3A_PATHWAY	3/166	44/13343	0.017248758	0.202726146	0.182910809	Pou2f1/Dscam/Crebbp	3
M1	REACTOME_COLLAGEN_CHAIN_TRIMERIZATION	REACTOME_COLLAGEN_CHAIN_TRIMERIZATION	3/166	44/13343	0.017248758	0.202726146	0.182910809	Col7a1/Col27a1/Col5a1	3
M1	KEGG_ALZHEIMERS_DISEASE	KEGG_ALZHEIMERS_DISEASE	6/166	166/13343	0.017603083	0.204367498	0.184391727	Ide/Ndufc1/Ndufb1/Grin2b/Ern1/Grin2a	6
M1	REACTOME_REGULATION_OF_RUNX1_EXPRESSION_AND_ACTIVITY	REACTOME_REGULATION_OF_RUNX1_EXPRESSION_AND_ACTIVITY	2/166	17/13343	0.018510591	0.210750565	0.190150886	Tnrc6c/Ago2	2
M1	REACTOME_METABOLISM_OF_AMINO_ACIDS_AND_DERIVATIVES	REACTOME_METABOLISM_OF_AMINO_ACIDS_AND_DERIVATIVES	10/166	374/13343	0.018595638	0.210750565	0.190150886	Rplp1/Crym/Rpl37a/Rps19/Rps20/Rps21/Rpl39/Rpl36a/Rpl22l1/Psmb8	10
M1	REACTOME_SIGNALING_BY_NOTCH4	REACTOME_SIGNALING_BY_NOTCH4	4/166	82/13343	0.019082503	0.212484338	0.191715192	Hes1/Crebbp/Psmb8/Mamld1	4
M1	KEGG_N_GLYCAN_BIOSYNTHESIS	KEGG_N_GLYCAN_BIOSYNTHESIS	3/166	46/13343	0.019418212	0.212484338	0.191715192	Alg10b/Dpm1/Mgat5	3
M1	PID_SYNDECAN_1_PATHWAY	PID_SYNDECAN_1_PATHWAY	3/166	46/13343	0.019418212	0.212484338	0.191715192	Lama5/Col7a1/Col5a1	3
M1	REACTOME_ESR_MEDIATED_SIGNALING	REACTOME_ESR_MEDIATED_SIGNALING	7/166	219/13343	0.019734529	0.213491723	0.192624111	H2bc4/Tnrc6c/Pou2f1/Ago2/Polr2k/Crebbp/Greb1	7
M1	REACTOME_RORA_ACTIVATES_GENE_EXPRESSION	REACTOME_RORA_ACTIVATES_GENE_EXPRESSION	2/166	18/13343	0.020656288	0.216097115	0.194974841	Crebbp/Tbl1x	2
M1	WP_REGULATION_OF_WNT_BCATENIN_SIGNALING_BY_SMALL_MOLECULE_COMPOUNDS	WP_REGULATION_OF_WNT_BCATENIN_SIGNALING_BY_SMALL_MOLECULE_COMPOUNDS	2/166	18/13343	0.020656288	0.216097115	0.194974841	Tnks/Fzd1	2
M1	REACTOME_TRANSCRIPTIONAL_REGULATION_OF_WHITE_ADIPOCYTE_DIFFERENTIATION	REACTOME_TRANSCRIPTIONAL_REGULATION_OF_WHITE_ADIPOCYTE_DIFFERENTIATION	4/166	84/13343	0.020656342	0.216097115	0.194974841	Med13l/Med12/Crebbp/Tbl1x	4
M1	PID_HES_HEY_PATHWAY	PID_HES_HEY_PATHWAY	3/166	48/13343	0.021731607	0.224874894	0.202894641	Spen/Hes1/Crebbp	3
M1	WP_MIR5093P_ALTERATION_OF_YAP1ECM_AXIS	WP_MIR5093P_ALTERATION_OF_YAP1ECM_AXIS	2/166	19/13343	0.022900241	0.229906651	0.207434573	Gpc6/Col5a1	2
M1	REACTOME_SIGNALING_BY_NOTCH3	REACTOME_SIGNALING_BY_NOTCH3	3/166	49/13343	0.022942365	0.229906651	0.207434573	Hes1/Crebbp/Mamld1	3
M1	WP_RETT_SYNDROME_CAUSING_GENES	WP_RETT_SYNDROME_CAUSING_GENES	3/166	49/13343	0.022942365	0.229906651	0.207434573	Tbl1x/Grin2b/Grin2a	3
M1	REACTOME_NETRIN_1_SIGNALING	REACTOME_NETRIN_1_SIGNALING	3/166	50/13343	0.024189168	0.239875916	0.216429398	Dscaml1/Dscam/Unc5d	3
M1	WP_SYNAPTIC_SIGNALING_PATHWAYS_ASSOCIATED_WITH_AUTISM_SPECTRUM_DISORDER	WP_SYNAPTIC_SIGNALING_PATHWAYS_ASSOCIATED_WITH_AUTISM_SPECTRUM_DISORDER	3/166	51/13343	0.025471995	0.249993192	0.225557767	Tsc1/Grin2b/Grin2a	3
M1	REACTOME_SENSORY_PERCEPTION	REACTOME_SENSORY_PERCEPTION	8/166	284/13343	0.025736551	0.250012213	0.225574929	Rgs9/Opn1sw/Pcdh15/Myh9/Rbp1/Ttr/Gpc6/Lrp2	8
M1	KEGG_HUNTINGTONS_DISEASE	KEGG_HUNTINGTONS_DISEASE	6/166	182/13343	0.026268966	0.251472802	0.226892753	Ndufc1/Ndufb1/Polr2k/Crebbp/Grin2b/Creb3l2	6
M1	BIOCARTA_NOS1_PATHWAY	BIOCARTA_NOS1_PATHWAY	2/166	21/13343	0.027671982	0.251472802	0.226892753	Grin2b/Grin2a	2
M1	REACTOME_NEGATIVE_REGULATION_OF_NMDA_RECEPTOR_MEDIATED_NEURONAL_TRANSMISSION	REACTOME_NEGATIVE_REGULATION_OF_NMDA_RECEPTOR_MEDIATED_NEURONAL_TRANSMISSION	2/166	21/13343	0.027671982	0.251472802	0.226892753	Grin2b/Grin2a	2
M1	REACTOME_REGULATION_OF_FZD_BY_UBIQUITINATION	REACTOME_REGULATION_OF_FZD_BY_UBIQUITINATION	2/166	21/13343	0.027671982	0.251472802	0.226892753	Fzd6/Fzd4	2
M1	REACTOME_SYNAPTIC_ADHESION_LIKE_MOLECULES	REACTOME_SYNAPTIC_ADHESION_LIKE_MOLECULES	2/166	21/13343	0.027671982	0.251472802	0.226892753	Grin2b/Grin2a	2
M1	REACTOME_UNBLOCKING_OF_NMDA_RECEPTORS_GLUTAMATE_BINDING_AND_ACTIVATION	REACTOME_UNBLOCKING_OF_NMDA_RECEPTORS_GLUTAMATE_BINDING_AND_ACTIVATION	2/166	21/13343	0.027671982	0.251472802	0.226892753	Grin2b/Grin2a	2
M1	REACTOME_PCP_CE_PATHWAY	REACTOME_PCP_CE_PATHWAY	4/166	92/13343	0.027735971	0.251472802	0.226892753	Psmb8/Fzd1/Fzd6/Fzd4	4
M1	PID_AR_TF_PATHWAY	PID_AR_TF_PATHWAY	3/166	53/13343	0.028145555	0.252778951	0.228071234	Nr2c2/Pou2f1/Crebbp	3
M1	REACTOME_GENE_SILENCING_BY_RNA	REACTOME_GENE_SILENCING_BY_RNA	5/166	138/13343	0.02901451	0.258147786	0.232915296	H2bc4/Tnrc6c/Pom121/Ago2/Polr2k	5
M1	WP_PHOSPHODIESTERASES_IN_NEURONAL_FUNCTION	WP_PHOSPHODIESTERASES_IN_NEURONAL_FUNCTION	3/166	54/13343	0.029536161	0.259445863	0.234086493	Pde10a/Grin2b/Grin2a	3
M1	REACTOME_CLASS_B_2_SECRETIN_FAMILY_RECEPTORS	REACTOME_CLASS_B_2_SECRETIN_FAMILY_RECEPTORS	4/166	94/13343	0.029705461	0.259445863	0.234086493	Glp2r/Fzd1/Fzd6/Fzd4	4
M1	KEGG_BASAL_CELL_CARCINOMA	KEGG_BASAL_CELL_CARCINOMA	3/166	55/13343	0.030962539	0.267966702	0.241774468	Fzd1/Fzd6/Fzd4	3
M1	REACTOME_TRANSCRIPTIONAL_REGULATION_BY_RUNX3	REACTOME_TRANSCRIPTIONAL_REGULATION_BY_RUNX3	4/166	96/13343	0.031755872	0.272356669	0.245735341	Hes1/Crebbp/Psmb8/Mamld1	4
M1	REACTOME_NEUREXINS_AND_NEUROLIGINS	REACTOME_NEUREXINS_AND_NEUROLIGINS	3/166	56/13343	0.032424585	0.273946112	0.247169425	Shank1/Grin2b/Grin2a	3
M1	REACTOME_LONG_TERM_POTENTIATION	REACTOME_LONG_TERM_POTENTIATION	2/166	23/13343	0.032804471	0.273946112	0.247169425	Grin2b/Grin2a	2
M1	REACTOME_THE_CANONICAL_RETINOID_CYCLE_IN_RODS_TWILIGHT_VISION	REACTOME_THE_CANONICAL_RETINOID_CYCLE_IN_RODS_TWILIGHT_VISION	2/166	23/13343	0.032804471	0.273946112	0.247169425	Rbp1/Ttr	2
M1	WP_COMPLEMENT_SYSTEM	WP_COMPLEMENT_SYSTEM	4/166	99/13343	0.034984039	0.288851033	0.260617474	Rps19/Lamc1/Lama5/Lrp2	4
M1	BIOCARTA_WNT_PATHWAY	BIOCARTA_WNT_PATHWAY	2/166	24/13343	0.035499549	0.288851033	0.260617474	Crebbp/Fzd1	2
M1	KEGG_PROTEIN_EXPORT	KEGG_PROTEIN_EXPORT	2/166	24/13343	0.035499549	0.288851033	0.260617474	Sec61g/Immp1l	2
M1	NABA_ECM_GLYCOPROTEINS	NABA_ECM_GLYCOPROTEINS	6/166	196/13343	0.035861473	0.289323071	0.261043373	Ush2a/Lamc1/Lama5/Vwf/Crispld2/Tnr	6
M1	REACTOME_BASIGIN_INTERACTIONS	REACTOME_BASIGIN_INTERACTIONS	2/166	25/13343	0.038277176	0.301416201	0.271954467	L1cam/Slc7a11	2
M1	REACTOME_MICRORNA_MIRNA_BIOGENESIS	REACTOME_MICRORNA_MIRNA_BIOGENESIS	2/166	25/13343	0.038277176	0.301416201	0.271954467	Ago2/Polr2k	2
M1	REACTOME_ACTIVATION_OF_THE_MRNA_UPON_BINDING_OF_THE_CAP_BINDING_COMPLEX_AND_EIFS_AND_SUBSEQUENT_BINDING_TO_43S	REACTOME_ACTIVATION_OF_THE_MRNA_UPON_BINDING_OF_THE_CAP_BINDING_COMPLEX_AND_EIFS_AND_SUBSEQUENT_BINDING_TO_43S	3/166	60/13343	0.038626866	0.301416201	0.271954467	Rps19/Rps20/Rps21	3
M1	WP_OVERLAP_BETWEEN_SIGNAL_TRANSDUCTION_PATHWAYS_CONTRIBUTING_TO_LMNA_LAMINOPATHIES	WP_OVERLAP_BETWEEN_SIGNAL_TRANSDUCTION_PATHWAYS_CONTRIBUTING_TO_LMNA_LAMINOPATHIES	3/166	60/13343	0.038626866	0.301416201	0.271954467	Ago2/Hes1/Crebbp	3
M1	WP_FOCAL_ADHESION	WP_FOCAL_ADHESION	6/166	202/13343	0.040582095	0.313283465	0.282661773	Vcl/Flnb/Lamc1/Lama5/Vwf/Tnr	6
M1	BIOCARTA_CARM_ER_PATHWAY	BIOCARTA_CARM_ER_PATHWAY	2/166	26/13343	0.041134909	0.313283465	0.282661773	Spen/Crebbp	2
M1	WP_WNTBETACATENIN_SIGNALING_PATHWAY_IN_LEUKEMIA	WP_WNTBETACATENIN_SIGNALING_PATHWAY_IN_LEUKEMIA	2/166	26/13343	0.041134909	0.313283465	0.282661773	Fzd6/Zbtb16	2
M1	REACTOME_TRANSCRIPTIONAL_REGULATION_BY_SMALL_RNAS	REACTOME_TRANSCRIPTIONAL_REGULATION_BY_SMALL_RNAS	4/166	105/13343	0.04199249	0.317276588	0.286264591	H2bc4/Pom121/Ago2/Polr2k	4
M1	REACTOME_ANTIGEN_PROCESSING_CROSS_PRESENTATION	REACTOME_ANTIGEN_PROCESSING_CROSS_PRESENTATION	4/166	106/13343	0.043232299	0.319679639	0.288432757	Sec61g/Psmb8/Lnpep/Tirap	4
M1	WP_WNT_SIGNALING_PATHWAY_AND_PLURIPOTENCY	WP_WNT_SIGNALING_PATHWAY_AND_PLURIPOTENCY	4/166	106/13343	0.043232299	0.319679639	0.288432757	Crebbp/Fzd1/Fzd6/Fzd4	4
M1	WP_OREXIN_RECEPTOR_PATHWAY	WP_OREXIN_RECEPTOR_PATHWAY	5/166	154/13343	0.043317934	0.319679639	0.288432757	Id3/Dusp4/Hes1/Grin2b/Grin2a	5
M1	REACTOME_BMAL1_CLOCK_NPAS2_ACTIVATES_CIRCADIAN_GENE_EXPRESSION	REACTOME_BMAL1_CLOCK_NPAS2_ACTIVATES_CIRCADIAN_GENE_EXPRESSION	2/166	27/13343	0.044070349	0.322157361	0.290668295	Crebbp/Tbl1x	2
M1	WP_MALE_INFERTILITY	WP_MALE_INFERTILITY	5/166	155/13343	0.044330477	0.322157361	0.290668295	Rgs9/Ago2/Crebbp/Ahrr/Prdm9	5
M1	PID_ERA_GENOMIC_PATHWAY	PID_ERA_GENOMIC_PATHWAY	3/166	64/13343	0.045387859	0.324881515	0.293126179	Dscam/Lcor/Greb1	3
M1	REACTOME_ASYMMETRIC_LOCALIZATION_OF_PCP_PROTEINS	REACTOME_ASYMMETRIC_LOCALIZATION_OF_PCP_PROTEINS	3/166	64/13343	0.045387859	0.324881515	0.293126179	Psmb8/Fzd1/Fzd4	3
M1	PID_REELIN_PATHWAY	PID_REELIN_PATHWAY	2/166	28/13343	0.047081148	0.332009282	0.299557247	Grin2b/Grin2a	2
M1	REACTOME_RNA_POLYMERASE_III_TRANSCRIPTION_INITIATION_FROM_TYPE_3_PROMOTER	REACTOME_RNA_POLYMERASE_III_TRANSCRIPTION_INITIATION_FROM_TYPE_3_PROMOTER	2/166	28/13343	0.047081148	0.332009282	0.299557247	Pou2f1/Polr2k	2
M1	WP_PATHWAYS_AFFECTED_IN_ADENOID_CYSTIC_CARCINOMA	WP_PATHWAYS_AFFECTED_IN_ADENOID_CYSTIC_CARCINOMA	3/166	66/13343	0.04897392	0.342817441	0.309308969	Srcap/Crebbp/Arid5b	3
M1	REACTOME_INTERCONVERSION_OF_NUCLEOTIDE_DI_AND_TRIPHOSPHATES	REACTOME_INTERCONVERSION_OF_NUCLEOTIDE_DI_AND_TRIPHOSPHATES	2/166	29/13343	0.050165001	0.34859183	0.314518945	Ak6/Nme3	2
M1	REACTOME_MAPK_FAMILY_SIGNALING_CASCADES	REACTOME_MAPK_FAMILY_SIGNALING_CASCADES	8/166	327/13343	0.051899249	0.358029605	0.32303423	Tnrc6c/Vcl/Ago2/Dusp4/Psmb8/Grin2b/Spred2/Vwf	8
M1	WP_PHYSICOCHEMICAL_FEATURES_AND_TOXICITYASSOCIATED_PATHWAYS	WP_PHYSICOCHEMICAL_FEATURES_AND_TOXICITYASSOCIATED_PATHWAYS	3/166	68/13343	0.052694558	0.360900855	0.325624831	Fzd1/Fzd6/Fzd4	3
M1	PID_RETINOIC_ACID_PATHWAY	PID_RETINOIC_ACID_PATHWAY	2/166	30/13343	0.053319648	0.362573605	0.32713408	Rbp1/Crebbp	2
M1	WP_EPITHELIAL_TO_MESENCHYMAL_TRANSITION_IN_COLORECTAL_CANCER	WP_EPITHELIAL_TO_MESENCHYMAL_TRANSITION_IN_COLORECTAL_CANCER	5/166	164/13343	0.05408125	0.36514433	0.32945353	Nr2c2/Fzd1/Fzd6/Cldn5/Fzd4	5
M1	KEGG_LONG_TERM_POTENTIATION	KEGG_LONG_TERM_POTENTIATION	3/166	70/13343	0.05654772	0.379108659	0.342052925	Crebbp/Grin2b/Grin2a	3
M1	REACTOME_TRANSLOCATION_OF_SLC2A4_GLUT4_TO_THE_PLASMA_MEMBRANE	REACTOME_TRANSLOCATION_OF_SLC2A4_GLUT4_TO_THE_PLASMA_MEMBRANE	3/166	72/13343	0.060531212	0.398367381	0.359429216	Myh9/Lnpep/Tbc1d1	3
M1	WP_OSTEOBLAST_DIFFERENTIATION_AND_RELATED_DISEASES	WP_OSTEOBLAST_DIFFERENTIATION_AND_RELATED_DISEASES	4/166	119/13343	0.061206239	0.398367381	0.359429216	Sox9/Fzd1/Fzd6/Fzd4	4
M1	WP_SPINAL_CORD_INJURY	WP_SPINAL_CORD_INJURY	4/166	119/13343	0.061206239	0.398367381	0.359429216	Plxna2/Sox9/Chst11/Il1r1	4
M1	KEGG_ADHERENS_JUNCTION	KEGG_ADHERENS_JUNCTION	3/166	73/13343	0.062571108	0.398367381	0.359429216	Vcl/Crebbp/Ptprb	3
M1	REACTOME_ACTIVATION_OF_ANTERIOR_HOX_GENES_IN_HINDBRAIN_DEVELOPMENT_DURING_EARLY_EMBRYOGENESIS	REACTOME_ACTIVATION_OF_ANTERIOR_HOX_GENES_IN_HINDBRAIN_DEVELOPMENT_DURING_EARLY_EMBRYOGENESIS	4/166	120/13343	0.062730301	0.398367381	0.359429216	H2bc4/Kmt2d/Polr2k/Crebbp	4
M1	REACTOME_SIGNALING_BY_NOTCH2	REACTOME_SIGNALING_BY_NOTCH2	2/166	33/13343	0.063186423	0.398367381	0.359429216	Hes1/Mamld1	2
M1	WP_GABA_RECEPTOR_SIGNALING	WP_GABA_RECEPTOR_SIGNALING	2/166	33/13343	0.063186423	0.398367381	0.359429216	Gabrg3/Gabrb1	2
M1	WP_HAIR_FOLLICLE_DEVELOPMENT_ORGANOGENESIS_PART_2_OF_3	WP_HAIR_FOLLICLE_DEVELOPMENT_ORGANOGENESIS_PART_2_OF_3	2/166	33/13343	0.063186423	0.398367381	0.359429216	Lama5/Fzd1	2
M1	WP_INFLAMMATORY_RESPONSE_PATHWAY	WP_INFLAMMATORY_RESPONSE_PATHWAY	2/166	33/13343	0.063186423	0.398367381	0.359429216	Lamc1/Lama5	2
M1	REACTOME_L1CAM_INTERACTIONS	REACTOME_L1CAM_INTERACTIONS	4/166	121/13343	0.064274291	0.399609441	0.360549871	L1cam/Lamc1/Scn7a/Kcnq3	4
M1	PID_AVB3_INTEGRIN_PATHWAY	PID_AVB3_INTEGRIN_PATHWAY	3/166	74/13343	0.064642704	0.399609441	0.360549871	Vcl/Col7a1/Col5a1	3
M1	WP_PRIMARY_FOCAL_SEGMENTAL_GLOMERULOSCLEROSIS_FSGS	WP_PRIMARY_FOCAL_SEGMENTAL_GLOMERULOSCLEROSIS_FSGS	3/166	74/13343	0.064642704	0.399609441	0.360549871	Myh9/Vcl/Lama5	3
M1	WP_ALPHA_6_BETA_4_SIGNALING_PATHWAY	WP_ALPHA_6_BETA_4_SIGNALING_PATHWAY	2/166	35/13343	0.070078784	0.430419373	0.388348306	Lamc1/Lama5	2
M1	WP_REGULATORY_CIRCUITS_OF_THE_STAT3_SIGNALING_PATHWAY	WP_REGULATORY_CIRCUITS_OF_THE_STAT3_SIGNALING_PATHWAY	3/166	79/13343	0.075465091	0.460530555	0.41551629	Osmr/Ptprt/Crebbp	3
M1	KEGG_AXON_GUIDANCE	KEGG_AXON_GUIDANCE	4/166	129/13343	0.077334146	0.46893062	0.423095296	Nfat5/Plxna2/L1cam/Unc5d	4
M1	REACTOME_ONCOGENIC_MAPK_SIGNALING	REACTOME_ONCOGENIC_MAPK_SIGNALING	3/166	82/13343	0.082318094	0.495992567	0.447512091	Vcl/Spred2/Vwf	3
M1	REACTOME_O_GLYCOSYLATION_OF_TSR_DOMAIN_CONTAINING_PROTEINS	REACTOME_O_GLYCOSYLATION_OF_TSR_DOMAIN_CONTAINING_PROTEINS	2/166	39/13343	0.084545791	0.506211275	0.456731978	Adamts3/Thsd7a	2
M1	REACTOME_MAP2K_AND_MAPK_ACTIVATION	REACTOME_MAP2K_AND_MAPK_ACTIVATION	2/166	40/13343	0.08829351	0.518860624	0.468144924	Vcl/Vwf	2
M1	WP_INFLUENCE_OF_LAMINOPATHIES_ON_WNT_SIGNALING	WP_INFLUENCE_OF_LAMINOPATHIES_ON_WNT_SIGNALING	2/166	40/13343	0.08829351	0.518860624	0.468144924	Ago2/Hes1	2
M1	WP_MBDNF_AND_PROBDNF_REGULATION_OF_GABA_NEUROTRANSMISSION	WP_MBDNF_AND_PROBDNF_REGULATION_OF_GABA_NEUROTRANSMISSION	2/166	40/13343	0.08829351	0.518860624	0.468144924	Gabrg3/Gabrb1	2
M1	REACTOME_INTEGRIN_CELL_SURFACE_INTERACTIONS	REACTOME_INTEGRIN_CELL_SURFACE_INTERACTIONS	3/166	85/13343	0.089429278	0.522310877	0.471257934	Col7a1/Vwf/Col5a1	3
M1	REACTOME_RNA_POLYMERASE_III_TRANSCRIPTION	REACTOME_RNA_POLYMERASE_III_TRANSCRIPTION	2/166	41/13343	0.092089937	0.534570854	0.482319567	Pou2f1/Polr2k	2
M1	REACTOME_PROTEIN_PROTEIN_INTERACTIONS_AT_SYNAPSES	REACTOME_PROTEIN_PROTEIN_INTERACTIONS_AT_SYNAPSES	3/166	87/13343	0.094308656	0.540405329	0.487583756	Shank1/Grin2b/Grin2a	3
M1	REACTOME_TP53_REGULATES_METABOLIC_GENES	REACTOME_TP53_REGULATES_METABOLIC_GENES	3/166	87/13343	0.094308656	0.540405329	0.487583756	Tnrc6c/Tsc1/Ago2	3
M1	REACTOME_PTEN_REGULATION	REACTOME_PTEN_REGULATION	4/166	139/13343	0.095373729	0.540405329	0.487583756	Tnrc6c/Tnks/Ago2/Psmb8	4
M1	REACTOME_ACTIVATION_OF_GENE_EXPRESSION_BY_SREBF_SREBP	REACTOME_ACTIVATION_OF_GENE_EXPRESSION_BY_SREBF_SREBP	2/166	42/13343	0.095933299	0.540405329	0.487583756	Crebbp/Tbl1x	2
M1	REACTOME_DEACTIVATION_OF_THE_BETA_CATENIN_TRANSACTIVATING_COMPLEX	REACTOME_DEACTIVATION_OF_THE_BETA_CATENIN_TRANSACTIVATING_COMPLEX	2/166	42/13343	0.095933299	0.540405329	0.487583756	Kmt2d/Sox9	2
M1	REACTOME_DEGRADATION_OF_THE_EXTRACELLULAR_MATRIX	REACTOME_DEGRADATION_OF_THE_EXTRACELLULAR_MATRIX	4/166	140/13343	0.097278547	0.543030904	0.489952695	Lamc1/Lama5/Col7a1/Col5a1	4
M1	WNT_SIGNALING	WNT_SIGNALING	3/166	89/13343	0.099295425	0.543030904	0.489952695	Fzd1/Fzd6/Fzd4	3
M1	WP_HAIR_FOLLICLE_DEVELOPMENT_CYTODIFFERENTIATION_PART_3_OF_3	WP_HAIR_FOLLICLE_DEVELOPMENT_CYTODIFFERENTIATION_PART_3_OF_3	3/166	89/13343	0.099295425	0.543030904	0.489952695	Sox9/Fzd1/Zbtb16	3
M1	PID_INTEGRIN3_PATHWAY	PID_INTEGRIN3_PATHWAY	2/166	43/13343	0.099821857	0.543030904	0.489952695	L1cam/Lamc1	2
M1	REACTOME_VOLTAGE_GATED_POTASSIUM_CHANNELS	REACTOME_VOLTAGE_GATED_POTASSIUM_CHANNELS	2/166	43/13343	0.099821857	0.543030904	0.489952695	Kcnb2/Kcnq3	2
M1	WP_MIRNA_TARGETS_IN_ECM_AND_MEMBRANE_RECEPTORS	WP_MIRNA_TARGETS_IN_ECM_AND_MEMBRANE_RECEPTORS	2/166	43/13343	0.099821857	0.543030904	0.489952695	Lamc1/Col5a1	2
M1	REACTOME_FORMATION_OF_THE_BETA_CATENIN_TCF_TRANSACTIVATING_COMPLEX	REACTOME_FORMATION_OF_THE_BETA_CATENIN_TCF_TRANSACTIVATING_COMPLEX	3/166	90/13343	0.101828132	0.5487429	0.495106376	H2bc4/Kmt2d/Crebbp	3
M1	REACTOME_DISEASES_OF_GLYCOSYLATION	REACTOME_DISEASES_OF_GLYCOSYLATION	4/166	143/13343	0.103099418	0.5487429	0.495106376	Adamts3/Thsd7a/Gpc6/Dpm1	4
M1	KEGG_LYSINE_DEGRADATION	KEGG_LYSINE_DEGRADATION	2/166	44/13343	0.10375391	0.5487429	0.495106376	Dot1l/Setd1b	2
M1	REACTOME_ASSEMBLY_AND_CELL_SURFACE_PRESENTATION_OF_NMDA_RECEPTORS	REACTOME_ASSEMBLY_AND_CELL_SURFACE_PRESENTATION_OF_NMDA_RECEPTORS	2/166	44/13343	0.10375391	0.5487429	0.495106376	Grin2b/Grin2a	2
M1	REACTOME_VIRAL_MESSENGER_RNA_SYNTHESIS	REACTOME_VIRAL_MESSENGER_RNA_SYNTHESIS	2/166	44/13343	0.10375391	0.5487429	0.495106376	Pom121/Polr2k	2
M1	WP_NUCLEAR_RECEPTORS_METAPATHWAY	WP_NUCLEAR_RECEPTORS_METAPATHWAY	7/166	321/13343	0.106142433	0.558274013	0.503705877	Slc6a6/Akap13/Slc5a3/Hes1/Slc7a11/Ahrr/Dnajc15	7
M1	REACTOME_SIGNALING_BY_MODERATE_KINASE_ACTIVITY_BRAF_MUTANTS	REACTOME_SIGNALING_BY_MODERATE_KINASE_ACTIVITY_BRAF_MUTANTS	2/166	45/13343	0.107727788	0.563499201	0.508420331	Vcl/Vwf	2
M1	REACTOME_EPIGENETIC_REGULATION_OF_GENE_EXPRESSION	REACTOME_EPIGENETIC_REGULATION_OF_GENE_EXPRESSION	4/166	146/13343	0.109076976	0.565841759	0.510533918	Baz2a/H2bc4/Tet2/Polr2k	4
M1	REACTOME_MAPK6_MAPK4_SIGNALING	REACTOME_MAPK6_MAPK4_SIGNALING	3/166	93/13343	0.109578924	0.565841759	0.510533918	Tnrc6c/Ago2/Psmb8	3
M1	KEGG_PATHWAYS_IN_CANCER	KEGG_PATHWAYS_IN_CANCER	7/166	325/13343	0.111342164	0.565841759	0.510533918	Lamc1/Lama5/Crebbp/Fzd1/Fzd6/Zbtb16/Fzd4	7
M1	PID_A6B1_A6B4_INTEGRIN_PATHWAY	PID_A6B1_A6B4_INTEGRIN_PATHWAY	2/166	46/13343	0.11174186	0.565841759	0.510533918	Lamc1/Lama5	2
M1	PID_PS1_PATHWAY	PID_PS1_PATHWAY	2/166	46/13343	0.11174186	0.565841759	0.510533918	Crebbp/Fzd1	2
M1	WP_ENVELOPE_PROTEINS_AND_THEIR_POTENTIAL_ROLES_IN_EDMD_PHYSIOPATHOLOGY	WP_ENVELOPE_PROTEINS_AND_THEIR_POTENTIAL_ROLES_IN_EDMD_PHYSIOPATHOLOGY	2/166	46/13343	0.11174186	0.565841759	0.510533918	Plec/Syne3	2
M1	WP_ALZHEIMERS_DISEASE	WP_ALZHEIMERS_DISEASE	6/166	266/13343	0.114885636	0.571172994	0.515344055	Ide/Fzd1/Grin2b/Ern1/Fzd6/Grin2a	6
M1	KEGG_NOTCH_SIGNALING_PATHWAY	KEGG_NOTCH_SIGNALING_PATHWAY	2/166	47/13343	0.115794525	0.571172994	0.515344055	Hes1/Crebbp	2
M1	PID_DELTA_NP63_PATHWAY	PID_DELTA_NP63_PATHWAY	2/166	47/13343	0.115794525	0.571172994	0.515344055	Hes1/Col5a1	2
M1	PID_LKB1_PATHWAY	PID_LKB1_PATHWAY	2/166	47/13343	0.115794525	0.571172994	0.515344055	Tsc1/Sik2	2
M1	WP_NOTCH_SIGNALING	WP_NOTCH_SIGNALING	2/166	47/13343	0.115794525	0.571172994	0.515344055	Hes1/Crebbp	2
M1	BIOCARTA_SET_PATHWAY	BIOCARTA_SET_PATHWAY	1/166	10/13343	0.117708412	0.574658503	0.518488875	Crebbp	1
M1	REACTOME_REGULATION_OF_FOXO_TRANSCRIPTIONAL_ACTIVITY_BY_ACETYLATION	REACTOME_REGULATION_OF_FOXO_TRANSCRIPTIONAL_ACTIVITY_BY_ACETYLATION	1/166	10/13343	0.117708412	0.574658503	0.518488875	Crebbp	1
M1	REACTOME_HEME_SIGNALING	REACTOME_HEME_SIGNALING	2/166	48/13343	0.119884217	0.576413004	0.520071883	Crebbp/Tbl1x	2
M1	WP_ARYL_HYDROCARBON_RECEPTOR_PATHWAY_WP2873	WP_ARYL_HYDROCARBON_RECEPTOR_PATHWAY_WP2873	2/166	48/13343	0.119884217	0.576413004	0.520071883	Hes1/Ahrr	2
M1	WP_NOCGMPPKG_MEDIATED_NEUROPROTECTION	WP_NOCGMPPKG_MEDIATED_NEUROPROTECTION	2/166	48/13343	0.119884217	0.576413004	0.520071883	Grin2b/Grin2a	2
M1	REACTOME_TOLL_LIKE_RECEPTOR_CASCADES	REACTOME_TOLL_LIKE_RECEPTOR_CASCADES	4/166	155/13343	0.12790956	0.580644276	0.523889573	Dusp4/Tirap/Ptpn4/Ly86	4
M1	REACTOME_CHONDROITIN_SULFATE_DERMATAN_SULFATE_METABOLISM	REACTOME_CHONDROITIN_SULFATE_DERMATAN_SULFATE_METABOLISM	2/166	50/13343	0.128168579	0.580644276	0.523889573	Gpc6/Chst11	2
M1	BIOCARTA_AKAP13_PATHWAY	BIOCARTA_AKAP13_PATHWAY	1/166	11/13343	0.128693217	0.580644276	0.523889573	Akap13	1
M1	BIOCARTA_EGFR_SMRTE_PATHWAY	BIOCARTA_EGFR_SMRTE_PATHWAY	1/166	11/13343	0.128693217	0.580644276	0.523889573	Zbtb16	1
M1	KEGG_VALINE_LEUCINE_AND_ISOLEUCINE_BIOSYNTHESIS	KEGG_VALINE_LEUCINE_AND_ISOLEUCINE_BIOSYNTHESIS	1/166	11/13343	0.128693217	0.580644276	0.523889573	Lars2	1
M1	REACTOME_ENDOSOMAL_VACUOLAR_PATHWAY	REACTOME_ENDOSOMAL_VACUOLAR_PATHWAY	1/166	11/13343	0.128693217	0.580644276	0.523889573	Lnpep	1
M1	REACTOME_REGULATION_OF_GENE_EXPRESSION_BY_HYPOXIA_INDUCIBLE_FACTOR	REACTOME_REGULATION_OF_GENE_EXPRESSION_BY_HYPOXIA_INDUCIBLE_FACTOR	1/166	11/13343	0.128693217	0.580644276	0.523889573	Crebbp	1
M1	REACTOME_SYNTHESIS_OF_PIPS_AT_THE_LATE_ENDOSOME_MEMBRANE	REACTOME_SYNTHESIS_OF_PIPS_AT_THE_LATE_ENDOSOME_MEMBRANE	1/166	11/13343	0.128693217	0.580644276	0.523889573	Mtmr9	1
M1	REACTOME_TYPE_I_HEMIDESMOSOME_ASSEMBLY	REACTOME_TYPE_I_HEMIDESMOSOME_ASSEMBLY	1/166	11/13343	0.128693217	0.580644276	0.523889573	Plec	1
M1	REACTOME_VITAMIN_D_CALCIFEROL_METABOLISM	REACTOME_VITAMIN_D_CALCIFEROL_METABOLISM	1/166	11/13343	0.128693217	0.580644276	0.523889573	Lrp2	1
M1	WP_GENE_REGULATORY_NETWORK_MODELLING_SOMITOGENESIS	WP_GENE_REGULATORY_NETWORK_MODELLING_SOMITOGENESIS	1/166	11/13343	0.128693217	0.580644276	0.523889573	Hes1	1
M1	WP_PTF1A_RELATED_REGULATORY_PATHWAY	WP_PTF1A_RELATED_REGULATORY_PATHWAY	1/166	11/13343	0.128693217	0.580644276	0.523889573	Hes1	1
M1	WP_SEROTONIN_TRANSPORTER_ACTIVITY	WP_SEROTONIN_TRANSPORTER_ACTIVITY	1/166	11/13343	0.128693217	0.580644276	0.523889573	Il1r1	1
M1	PID_KIT_PATHWAY	PID_KIT_PATHWAY	2/166	52/13343	0.136583055	0.59354493	0.53552926	Crebbp/Spred2	2
M1	REACTOME_UB_SPECIFIC_PROCESSING_PROTEASES	REACTOME_UB_SPECIFIC_PROCESSING_PROTEASES	5/166	219/13343	0.137951596	0.59354493	0.53552926	H2bc4/Ide/Tnks/Usp49/Psmb8	5
M1	WP_PI3KAKT_SIGNALING_PATHWAY	WP_PI3KAKT_SIGNALING_PATHWAY	7/166	345/13343	0.139310279	0.59354493	0.53552926	Tsc1/Osmr/Lamc1/Lama5/Vwf/Creb3l2/Tnr	7
M1	BIOCARTA_CARM1_PATHWAY	BIOCARTA_CARM1_PATHWAY	1/166	12/13343	0.139542071	0.59354493	0.53552926	Crebbp	1
M1	BIOCARTA_CELL2CELL_PATHWAY	BIOCARTA_CELL2CELL_PATHWAY	1/166	12/13343	0.139542071	0.59354493	0.53552926	Vcl	1
M1	BIOCARTA_PRION_PATHWAY	BIOCARTA_PRION_PATHWAY	1/166	12/13343	0.139542071	0.59354493	0.53552926	Lamc1	1
M1	REACTOME_ACTIVATION_OF_THE_TFAP2_AP_2_FAMILY_OF_TRANSCRIPTION_FACTORS	REACTOME_ACTIVATION_OF_THE_TFAP2_AP_2_FAMILY_OF_TRANSCRIPTION_FACTORS	1/166	12/13343	0.139542071	0.59354493	0.53552926	Crebbp	1
M1	REACTOME_CASPASE_MEDIATED_CLEAVAGE_OF_CYTOSKELETAL_PROTEINS	REACTOME_CASPASE_MEDIATED_CLEAVAGE_OF_CYTOSKELETAL_PROTEINS	1/166	12/13343	0.139542071	0.59354493	0.53552926	Plec	1
M1	REACTOME_GP1B_IX_V_ACTIVATION_SIGNALLING	REACTOME_GP1B_IX_V_ACTIVATION_SIGNALLING	1/166	12/13343	0.139542071	0.59354493	0.53552926	Vwf	1
M1	REACTOME_LYSINE_CATABOLISM	REACTOME_LYSINE_CATABOLISM	1/166	12/13343	0.139542071	0.59354493	0.53552926	Crym	1
M1	REACTOME_REDUCTION_OF_CYTOSOLIC_CA_LEVELS	REACTOME_REDUCTION_OF_CYTOSOLIC_CA_LEVELS	1/166	12/13343	0.139542071	0.59354493	0.53552926	Atp2b4	1
M1	WP_LNCRNAMEDIATED_MECHANISMS_OF_THERAPEUTIC_RESISTANCE	WP_LNCRNAMEDIATED_MECHANISMS_OF_THERAPEUTIC_RESISTANCE	1/166	12/13343	0.139542071	0.59354493	0.53552926	Meg3	1
M1	KEGG_AMYOTROPHIC_LATERAL_SCLEROSIS_ALS	KEGG_AMYOTROPHIC_LATERAL_SCLEROSIS_ALS	2/166	53/13343	0.140835506	0.59354493	0.53552926	Grin2b/Grin2a	2
M1	WP_VITAMIN_B12_METABOLISM	WP_VITAMIN_B12_METABOLISM	2/166	53/13343	0.140835506	0.59354493	0.53552926	Abca1/Lrp2	2
M1	REACTOME_NEURONAL_SYSTEM	REACTOME_NEURONAL_SYSTEM	8/166	411/13343	0.140910469	0.59354493	0.53552926	Shank1/Kcnb2/Grin2b/Gabrg3/Syn3/Grin2a/Kcnq3/Gabrb1	8
M1	REACTOME_CARGO_RECOGNITION_FOR_CLATHRIN_MEDIATED_ENDOCYTOSIS	REACTOME_CARGO_RECOGNITION_FOR_CLATHRIN_MEDIATED_ENDOCYTOSIS	3/166	105/13343	0.142683271	0.59354493	0.53552926	Igf2r/Lrp2/Fzd4	3
M1	REACTOME_TRANSPORT_OF_INORGANIC_CATIONS_ANIONS_AND_AMINO_ACIDS_OLIGOPEPTIDES	REACTOME_TRANSPORT_OF_INORGANIC_CATIONS_ANIONS_AND_AMINO_ACIDS_OLIGOPEPTIDES	3/166	106/13343	0.145579902	0.59354493	0.53552926	Slc6a6/Slc7a1/Slc7a11	3
M1	REACTOME_NEGATIVE_EPIGENETIC_REGULATION_OF_RRNA_EXPRESSION	REACTOME_NEGATIVE_EPIGENETIC_REGULATION_OF_RRNA_EXPRESSION	3/166	107/13343	0.148495881	0.59354493	0.53552926	Baz2a/H2bc4/Polr2k	3
M1	REACTOME_AMINO_ACIDS_REGULATE_MTORC1	REACTOME_AMINO_ACIDS_REGULATE_MTORC1	2/166	55/13343	0.149423937	0.59354493	0.53552926	Castor2/Szt2	2
M1	REACTOME_DEGRADATION_OF_AXIN	REACTOME_DEGRADATION_OF_AXIN	2/166	55/13343	0.149423937	0.59354493	0.53552926	Tnks/Psmb8	2
M1	REACTOME_REGULATION_OF_CHOLESTEROL_BIOSYNTHESIS_BY_SREBP_SREBF	REACTOME_REGULATION_OF_CHOLESTEROL_BIOSYNTHESIS_BY_SREBP_SREBF	2/166	55/13343	0.149423937	0.59354493	0.53552926	Crebbp/Tbl1x	2
M1	REACTOME_SENSORY_PROCESSING_OF_SOUND_BY_OUTER_HAIR_CELLS_OF_THE_COCHLEA	REACTOME_SENSORY_PROCESSING_OF_SOUND_BY_OUTER_HAIR_CELLS_OF_THE_COCHLEA	2/166	55/13343	0.149423937	0.59354493	0.53552926	Pcdh15/Myh9	2
M1	REACTOME_SIGNALING_BY_ALK_IN_CANCER	REACTOME_SIGNALING_BY_ALK_IN_CANCER	2/166	55/13343	0.149423937	0.59354493	0.53552926	Myh9/Vcl	2
M1	REACTOME_TRANSCRIPTIONAL_ACTIVATION_OF_MITOCHONDRIAL_BIOGENESIS	REACTOME_TRANSCRIPTIONAL_ACTIVATION_OF_MITOCHONDRIAL_BIOGENESIS	2/166	55/13343	0.149423937	0.59354493	0.53552926	Crebbp/Tbl1x	2
M1	BIOCARTA_PCAF_PATHWAY	BIOCARTA_PCAF_PATHWAY	1/166	13/13343	0.150256647	0.59354493	0.53552926	Crebbp	1
M1	KEGG_SULFUR_METABOLISM	KEGG_SULFUR_METABOLISM	1/166	13/13343	0.150256647	0.59354493	0.53552926	Chst11	1
M1	REACTOME_ERKS_ARE_INACTIVATED	REACTOME_ERKS_ARE_INACTIVATED	1/166	13/13343	0.150256647	0.59354493	0.53552926	Dusp4	1
M1	REACTOME_FGFRL1_MODULATION_OF_FGFR1_SIGNALING	REACTOME_FGFRL1_MODULATION_OF_FGFR1_SIGNALING	1/166	13/13343	0.150256647	0.59354493	0.53552926	Spred2	1
M1	REACTOME_LOSS_OF_FUNCTION_OF_MECP2_IN_RETT_SYNDROME	REACTOME_LOSS_OF_FUNCTION_OF_MECP2_IN_RETT_SYNDROME	1/166	13/13343	0.150256647	0.59354493	0.53552926	Tbl1x	1
M1	REACTOME_TRANSCRIPTIONAL_REGULATION_OF_TESTIS_DIFFERENTIATION	REACTOME_TRANSCRIPTIONAL_REGULATION_OF_TESTIS_DIFFERENTIATION	1/166	13/13343	0.150256647	0.59354493	0.53552926	Sox9	1
M1	WP_MITOCHONDRIAL_COMPLEX_I_ASSEMBLY_MODEL_OXPHOS_SYSTEM	WP_MITOCHONDRIAL_COMPLEX_I_ASSEMBLY_MODEL_OXPHOS_SYSTEM	2/166	56/13343	0.153757246	0.604863217	0.545741248	Ndufc1/Ndufb1	2
M1	REACTOME_COMPLEX_I_BIOGENESIS	REACTOME_COMPLEX_I_BIOGENESIS	2/166	57/13343	0.158114885	0.613149791	0.553217857	Ndufc1/Ndufb1	2
M1	WP_IL1_SIGNALING_PATHWAY	WP_IL1_SIGNALING_PATHWAY	2/166	57/13343	0.158114885	0.613149791	0.553217857	Map3k2/Il1r1	2
M1	BIOCARTA_MHC_PATHWAY	BIOCARTA_MHC_PATHWAY	1/166	14/13343	0.160838598	0.613149791	0.553217857	Psmb8	1
M1	BIOCARTA_PS1_PATHWAY	BIOCARTA_PS1_PATHWAY	1/166	14/13343	0.160838598	0.613149791	0.553217857	Fzd1	1
M1	REACTOME_DEFECTIVE_EXT2_CAUSES_EXOSTOSES_2	REACTOME_DEFECTIVE_EXT2_CAUSES_EXOSTOSES_2	1/166	14/13343	0.160838598	0.613149791	0.553217857	Gpc6	1
M1	REACTOME_SEMA3A_PLEXIN_REPULSION_SIGNALING_BY_INHIBITING_INTEGRIN_ADHESION	REACTOME_SEMA3A_PLEXIN_REPULSION_SIGNALING_BY_INHIBITING_INTEGRIN_ADHESION	1/166	14/13343	0.160838598	0.613149791	0.553217857	Plxna2	1
M1	REACTOME_SYNTHESIS_OF_IP2_IP_AND_INS_IN_THE_CYTOSOL	REACTOME_SYNTHESIS_OF_IP2_IP_AND_INS_IN_THE_CYTOSOL	1/166	14/13343	0.160838598	0.613149791	0.553217857	Mtmr9	1
M1	REACTOME_SIGNALING_BY_ERBB4	REACTOME_SIGNALING_BY_ERBB4	2/166	58/13343	0.162495588	0.613149791	0.553217857	Gabrg3/Gabrb1	2
M1	REACTOME_DEUBIQUITINATION	REACTOME_DEUBIQUITINATION	6/166	297/13343	0.165891315	0.613149791	0.553217857	H2bc4/Ide/Asxl1/Tnks/Usp49/Psmb8	6
M1	PID_ATF2_PATHWAY	PID_ATF2_PATHWAY	2/166	59/13343	0.166898119	0.613149791	0.553217857	Pou2f1/Hes1	2
M1	BIOCARTA_RACC_PATHWAY	BIOCARTA_RACC_PATHWAY	1/166	15/13343	0.171289554	0.613149791	0.553217857	Kcnq3	1
M1	BIOCARTA_RELA_PATHWAY	BIOCARTA_RELA_PATHWAY	1/166	15/13343	0.171289554	0.613149791	0.553217857	Crebbp	1
M1	REACTOME_ANCHORING_FIBRIL_FORMATION	REACTOME_ANCHORING_FIBRIL_FORMATION	1/166	15/13343	0.171289554	0.613149791	0.553217857	Col7a1	1
M1	REACTOME_GRB2_SOS_PROVIDES_LINKAGE_TO_MAPK_SIGNALING_FOR_INTEGRINS	REACTOME_GRB2_SOS_PROVIDES_LINKAGE_TO_MAPK_SIGNALING_FOR_INTEGRINS	1/166	15/13343	0.171289554	0.613149791	0.553217857	Vwf	1
M1	REACTOME_N_GLYCAN_ANTENNAE_ELONGATION	REACTOME_N_GLYCAN_ANTENNAE_ELONGATION	1/166	15/13343	0.171289554	0.613149791	0.553217857	Mgat5	1
M1	REACTOME_NEGATIVE_REGULATION_OF_FLT3	REACTOME_NEGATIVE_REGULATION_OF_FLT3	1/166	15/13343	0.171289554	0.613149791	0.553217857	Abl2	1
M1	REACTOME_P130CAS_LINKAGE_TO_MAPK_SIGNALING_FOR_INTEGRINS	REACTOME_P130CAS_LINKAGE_TO_MAPK_SIGNALING_FOR_INTEGRINS	1/166	15/13343	0.171289554	0.613149791	0.553217857	Vwf	1
M1	REACTOME_PHASE_2_PLATEAU_PHASE	REACTOME_PHASE_2_PLATEAU_PHASE	1/166	15/13343	0.171289554	0.613149791	0.553217857	Kcne2	1
M1	REACTOME_PLATELET_ADHESION_TO_EXPOSED_COLLAGEN	REACTOME_PLATELET_ADHESION_TO_EXPOSED_COLLAGEN	1/166	15/13343	0.171289554	0.613149791	0.553217857	Vwf	1
M1	REACTOME_TRAF3_DEPENDENT_IRF_ACTIVATION_PATHWAY	REACTOME_TRAF3_DEPENDENT_IRF_ACTIVATION_PATHWAY	1/166	15/13343	0.171289554	0.613149791	0.553217857	Crebbp	1
M1	REACTOME_WNT5A_DEPENDENT_INTERNALIZATION_OF_FZD4	REACTOME_WNT5A_DEPENDENT_INTERNALIZATION_OF_FZD4	1/166	15/13343	0.171289554	0.613149791	0.553217857	Fzd4	1
M1	WP_SOMATIC_SEX_DETERMINATION	WP_SOMATIC_SEX_DETERMINATION	1/166	15/13343	0.171289554	0.613149791	0.553217857	Sox9	1
M1	WP_TRANSCRIPTIONAL_ACTIVATION_BY_NRF2_IN_RESPONSE_TO_PHYTOCHEMICALS	WP_TRANSCRIPTIONAL_ACTIVATION_BY_NRF2_IN_RESPONSE_TO_PHYTOCHEMICALS	1/166	15/13343	0.171289554	0.613149791	0.553217857	Slc7a11	1
M1	REACTOME_GABA_RECEPTOR_ACTIVATION	REACTOME_GABA_RECEPTOR_ACTIVATION	2/166	60/13343	0.171321265	0.613149791	0.553217857	Gabrg3/Gabrb1	2
M1	REACTOME_NUCLEAR_EVENTS_KINASE_AND_TRANSCRIPTION_FACTOR_ACTIVATION	REACTOME_NUCLEAR_EVENTS_KINASE_AND_TRANSCRIPTION_FACTOR_ACTIVATION	2/166	61/13343	0.175763844	0.62458939	0.563539299	Id3/Dusp4	2
M1	REACTOME_MEIOSIS	REACTOME_MEIOSIS	3/166	117/13343	0.178632001	0.62458939	0.563539299	H2bc4/Dido1/Prdm9	3
M1	WP_OXIDATIVE_PHOSPHORYLATION	WP_OXIDATIVE_PHOSPHORYLATION	2/166	62/13343	0.180224696	0.62458939	0.563539299	Ndufc1/Ndufb1	2
M1	BIOCARTA_IL7_PATHWAY	BIOCARTA_IL7_PATHWAY	1/166	16/13343	0.181611127	0.62458939	0.563539299	Crebbp	1
M1	REACTOME_CGMP_EFFECTS	REACTOME_CGMP_EFFECTS	1/166	16/13343	0.181611127	0.62458939	0.563539299	Pde10a	1
M1	REACTOME_CRMPS_IN_SEMA3A_SIGNALING	REACTOME_CRMPS_IN_SEMA3A_SIGNALING	1/166	16/13343	0.181611127	0.62458939	0.563539299	Plxna2	1
M1	REACTOME_DEFECTS_OF_CONTACT_ACTIVATION_SYSTEM_CAS_AND_KALLIKREIN_KININ_SYSTEM_KKS	REACTOME_DEFECTS_OF_CONTACT_ACTIVATION_SYSTEM_CAS_AND_KALLIKREIN_KININ_SYSTEM_KKS	1/166	16/13343	0.181611127	0.62458939	0.563539299	Vwf	1
M1	REACTOME_FOXO_MEDIATED_TRANSCRIPTION_OF_CELL_DEATH_GENES	REACTOME_FOXO_MEDIATED_TRANSCRIPTION_OF_CELL_DEATH_GENES	1/166	16/13343	0.181611127	0.62458939	0.563539299	Crebbp	1
M1	REACTOME_SEMA3A_PAK_DEPENDENT_AXON_REPULSION	REACTOME_SEMA3A_PAK_DEPENDENT_AXON_REPULSION	1/166	16/13343	0.181611127	0.62458939	0.563539299	Plxna2	1
M1	WP_ID_SIGNALING_PATHWAY	WP_ID_SIGNALING_PATHWAY	1/166	16/13343	0.181611127	0.62458939	0.563539299	Id3	1
M1	WP_EMBRYONIC_STEM_CELL_PLURIPOTENCY_PATHWAYS	WP_EMBRYONIC_STEM_CELL_PLURIPOTENCY_PATHWAYS	3/166	118/13343	0.181734518	0.62458939	0.563539299	Fzd1/Fzd6/Fzd4	3
M1	WP_NOTCH_SIGNALING_PATHWAY	WP_NOTCH_SIGNALING_PATHWAY	2/166	63/13343	0.18470269	0.626399074	0.565172097	Spen/Hes1	2
M1	REACTOME_TRANSCRIPTIONAL_REGULATION_BY_RUNX2	REACTOME_TRANSCRIPTIONAL_REGULATION_BY_RUNX2	3/166	120/13343	0.187982945	0.626399074	0.565172097	Sox9/Hes1/Psmb8	3
M1	REACTOME_COLLAGEN_DEGRADATION	REACTOME_COLLAGEN_DEGRADATION	2/166	64/13343	0.189196717	0.626399074	0.565172097	Col7a1/Col5a1	2
M1	REACTOME_CYTOSOLIC_SENSORS_OF_PATHOGEN_ASSOCIATED_DNA	REACTOME_CYTOSOLIC_SENSORS_OF_PATHOGEN_ASSOCIATED_DNA	2/166	64/13343	0.189196717	0.626399074	0.565172097	Polr2k/Crebbp	2
M1	REACTOME_SEMAPHORIN_INTERACTIONS	REACTOME_SEMAPHORIN_INTERACTIONS	2/166	64/13343	0.189196717	0.626399074	0.565172097	Plxna2/Myh9	2
M1	BIOCARTA_PML_PATHWAY	BIOCARTA_PML_PATHWAY	1/166	17/13343	0.191804911	0.626399074	0.565172097	Crebbp	1
M1	BIOCARTA_SPRY_PATHWAY	BIOCARTA_SPRY_PATHWAY	1/166	17/13343	0.191804911	0.626399074	0.565172097	Ptprb	1
M1	BIOCARTA_TEL_PATHWAY	BIOCARTA_TEL_PATHWAY	1/166	17/13343	0.191804911	0.626399074	0.565172097	Tnks	1
M1	KEGG_RENIN_ANGIOTENSIN_SYSTEM	KEGG_RENIN_ANGIOTENSIN_SYSTEM	1/166	17/13343	0.191804911	0.626399074	0.565172097	Lnpep	1
M1	REACTOME_IL_6_TYPE_CYTOKINE_RECEPTOR_LIGAND_INTERACTIONS	REACTOME_IL_6_TYPE_CYTOKINE_RECEPTOR_LIGAND_INTERACTIONS	1/166	17/13343	0.191804911	0.626399074	0.565172097	Osmr	1
M1	REACTOME_PROTEIN_METHYLATION	REACTOME_PROTEIN_METHYLATION	1/166	17/13343	0.191804911	0.626399074	0.565172097	Eef1akmt1	1
M1	WP_MAP3K1_ROLE_IN_PROMOTING_AND_BLOCKING_GONADAL_DETERMINATION	WP_MAP3K1_ROLE_IN_PROMOTING_AND_BLOCKING_GONADAL_DETERMINATION	1/166	17/13343	0.191804911	0.626399074	0.565172097	Sox9	1
M1	WP_METABOLIC_PATHWAY_OF_LDL_HDL_AND_TG_INCLUDING_DISEASES	WP_METABOLIC_PATHWAY_OF_LDL_HDL_AND_TG_INCLUDING_DISEASES	1/166	17/13343	0.191804911	0.626399074	0.565172097	Abca1	1
M1	REACTOME_SIGNALING_BY_BRAF_AND_RAF1_FUSIONS	REACTOME_SIGNALING_BY_BRAF_AND_RAF1_FUSIONS	2/166	65/13343	0.193705694	0.626399074	0.565172097	Vcl/Vwf	2
M1	WP_ENDOCHONDRAL_OSSIFICATION	WP_ENDOCHONDRAL_OSSIFICATION	2/166	65/13343	0.193705694	0.626399074	0.565172097	Sox9/Chst11	2
M1	WP_ENDOCHONDRAL_OSSIFICATION_WITH_SKELETAL_DYSPLASIAS	WP_ENDOCHONDRAL_OSSIFICATION_WITH_SKELETAL_DYSPLASIAS	2/166	65/13343	0.193705694	0.626399074	0.565172097	Sox9/Chst11	2
M1	WP_CILIOPATHIES	WP_CILIOPATHIES	4/166	184/13343	0.196513391	0.626399074	0.565172097	Rpgrip1/Cep164/Cplane1/Tmem107	4
M1	REACTOME_INHIBITION_OF_DNA_RECOMBINATION_AT_TELOMERE	REACTOME_INHIBITION_OF_DNA_RECOMBINATION_AT_TELOMERE	2/166	66/13343	0.198228562	0.626399074	0.565172097	H2bc4/Polr2k	2
M1	WP_MAPK_SIGNALING_PATHWAY	WP_MAPK_SIGNALING_PATHWAY	5/166	249/13343	0.198937393	0.626399074	0.565172097	Map3k2/Flnb/Dusp4/Map3k13/Il1r1	5
M1	WP_RAS_SIGNALING	WP_RAS_SIGNALING	4/166	185/13343	0.199059612	0.626399074	0.565172097	Abl2/Ttbk1/Grin2b/Grin2a	4
M1	REACTOME_CYTOPROTECTION_BY_HMOX1	REACTOME_CYTOPROTECTION_BY_HMOX1	3/166	124/13343	0.200642566	0.626399074	0.565172097	Crebbp/Tbl1x/Psmb8	3
M1	BIOCARTA_MTA3_PATHWAY	BIOCARTA_MTA3_PATHWAY	1/166	18/13343	0.201872477	0.626399074	0.565172097	Greb1	1
M1	REACTOME_DISEASES_ASSOCIATED_WITH_GLYCOSYLATION_PRECURSOR_BIOSYNTHESIS	REACTOME_DISEASES_ASSOCIATED_WITH_GLYCOSYLATION_PRECURSOR_BIOSYNTHESIS	1/166	18/13343	0.201872477	0.626399074	0.565172097	Dpm1	1
M1	REACTOME_IRAK4_DEFICIENCY_TLR2_4	REACTOME_IRAK4_DEFICIENCY_TLR2_4	1/166	18/13343	0.201872477	0.626399074	0.565172097	Tirap	1
M1	REACTOME_RNA_POLYMERASE_III_CHAIN_ELONGATION	REACTOME_RNA_POLYMERASE_III_CHAIN_ELONGATION	1/166	18/13343	0.201872477	0.626399074	0.565172097	Polr2k	1
M1	REACTOME_SEROTONIN_NEUROTRANSMITTER_RELEASE_CYCLE	REACTOME_SEROTONIN_NEUROTRANSMITTER_RELEASE_CYCLE	1/166	18/13343	0.201872477	0.626399074	0.565172097	Syn3	1
M1	WP_4HYDROXYTAMOXIFEN_DEXAMETHASONE_AND_RETINOIC_ACIDS_REGULATION_OF_P27_EXPRESSION	WP_4HYDROXYTAMOXIFEN_DEXAMETHASONE_AND_RETINOIC_ACIDS_REGULATION_OF_P27_EXPRESSION	1/166	18/13343	0.201872477	0.626399074	0.565172097	Tsc1	1
M1	WP_MFAP5_EFFECT_ON_PERMEABILITY_AND_MOTILITY_OF_ENDOTHELIAL_CELLS_VIA_CYTOSKELETON_REARRANGEMENT	WP_MFAP5_EFFECT_ON_PERMEABILITY_AND_MOTILITY_OF_ENDOTHELIAL_CELLS_VIA_CYTOSKELETON_REARRANGEMENT	1/166	18/13343	0.201872477	0.626399074	0.565172097	Vcl	1
M1	REACTOME_COPII_MEDIATED_VESICLE_TRANSPORT	REACTOME_COPII_MEDIATED_VESICLE_TRANSPORT	2/166	68/13343	0.207311853	0.626399074	0.565172097	Col7a1/Trappc6a	2
M1	REACTOME_DISEASES_ASSOCIATED_WITH_O_GLYCOSYLATION_OF_PROTEINS	REACTOME_DISEASES_ASSOCIATED_WITH_O_GLYCOSYLATION_OF_PROTEINS	2/166	68/13343	0.207311853	0.626399074	0.565172097	Adamts3/Thsd7a	2
M1	REACTOME_REGULATION_OF_RAS_BY_GAPS	REACTOME_REGULATION_OF_RAS_BY_GAPS	2/166	68/13343	0.207311853	0.626399074	0.565172097	Psmb8/Spred2	2
M1	WP_MELANOMA	WP_MELANOMA	2/166	68/13343	0.207311853	0.626399074	0.565172097	Vcl/Grin2a	2
M1	REACTOME_METABOLISM_OF_VITAMINS_AND_COFACTORS	REACTOME_METABOLISM_OF_VITAMINS_AND_COFACTORS	4/166	189/13343	0.209343649	0.626399074	0.565172097	Rbp1/Ttr/Gpc6/Lrp2	4
M1	REACTOME_CARDIAC_CONDUCTION	REACTOME_CARDIAC_CONDUCTION	3/166	127/13343	0.210267703	0.626399074	0.565172097	Kcne2/Atp2b4/Scn7a	3
M1	BIOCARTA_TGFB_PATHWAY	BIOCARTA_TGFB_PATHWAY	1/166	19/13343	0.211815379	0.626399074	0.565172097	Crebbp	1
M1	REACTOME_NA_CL_DEPENDENT_NEUROTRANSMITTER_TRANSPORTERS	REACTOME_NA_CL_DEPENDENT_NEUROTRANSMITTER_TRANSPORTERS	1/166	19/13343	0.211815379	0.626399074	0.565172097	Slc6a6	1
M1	REACTOME_OTHER_SEMAPHORIN_INTERACTIONS	REACTOME_OTHER_SEMAPHORIN_INTERACTIONS	1/166	19/13343	0.211815379	0.626399074	0.565172097	Plxna2	1
M1	REACTOME_PLASMA_LIPOPROTEIN_ASSEMBLY	REACTOME_PLASMA_LIPOPROTEIN_ASSEMBLY	1/166	19/13343	0.211815379	0.626399074	0.565172097	Abca1	1
M1	REACTOME_RHO_GTPASES_ACTIVATE_CIT	REACTOME_RHO_GTPASES_ACTIVATE_CIT	1/166	19/13343	0.211815379	0.626399074	0.565172097	Myh9	1
M1	REACTOME_RHO_GTPASES_ACTIVATE_ROCKS	REACTOME_RHO_GTPASES_ACTIVATE_ROCKS	1/166	19/13343	0.211815379	0.626399074	0.565172097	Myh9	1
M1	REACTOME_SIGNALING_BY_FGFR2_IIIA_TM	REACTOME_SIGNALING_BY_FGFR2_IIIA_TM	1/166	19/13343	0.211815379	0.626399074	0.565172097	Polr2k	1
M1	REACTOME_SIGNALING_BY_FLT3_FUSION_PROTEINS	REACTOME_SIGNALING_BY_FLT3_FUSION_PROTEINS	1/166	19/13343	0.211815379	0.626399074	0.565172097	Trip11	1
M1	WP_15Q133_COPY_NUMBER_VARIATION_SYNDROME	WP_15Q133_COPY_NUMBER_VARIATION_SYNDROME	1/166	19/13343	0.211815379	0.626399074	0.565172097	Crebbp	1
M1	WP_SREBF_AND_MIR33_IN_CHOLESTEROL_AND_LIPID_HOMEOSTASIS	WP_SREBF_AND_MIR33_IN_CHOLESTEROL_AND_LIPID_HOMEOSTASIS	1/166	19/13343	0.211815379	0.626399074	0.565172097	Abca1	1
M1	REACTOME_REGULATION_OF_PTEN_STABILITY_AND_ACTIVITY	REACTOME_REGULATION_OF_PTEN_STABILITY_AND_ACTIVITY	2/166	69/13343	0.211870275	0.626399074	0.565172097	Tnks/Psmb8	2
M1	REACTOME_RUNX1_REGULATES_TRANSCRIPTION_OF_GENES_INVOLVED_IN_DIFFERENTIATION_OF_HSCS	REACTOME_RUNX1_REGULATES_TRANSCRIPTION_OF_GENES_INVOLVED_IN_DIFFERENTIATION_OF_HSCS	3/166	128/13343	0.213498921	0.627804748	0.566440374	Kmt2a/H2bc4/Psmb8	3
M1	KEGG_VIRAL_MYOCARDITIS	KEGG_VIRAL_MYOCARDITIS	2/166	70/13343	0.216438586	0.627804748	0.566440374	Myh9/Abl2	2
M1	REACTOME_CIRCADIAN_CLOCK	REACTOME_CIRCADIAN_CLOCK	2/166	70/13343	0.216438586	0.627804748	0.566440374	Crebbp/Tbl1x	2
M1	WP_GLUCOCORTICOID_RECEPTOR_PATHWAY	WP_GLUCOCORTICOID_RECEPTOR_PATHWAY	2/166	71/13343	0.22101584	0.627804748	0.566440374	Akap13/Dnajc15	2
M1	BIOCARTA_GSK3_PATHWAY	BIOCARTA_GSK3_PATHWAY	1/166	20/13343	0.221635151	0.627804748	0.566440374	Fzd1	1
M1	REACTOME_CHONDROITIN_SULFATE_BIOSYNTHESIS	REACTOME_CHONDROITIN_SULFATE_BIOSYNTHESIS	1/166	20/13343	0.221635151	0.627804748	0.566440374	Chst11	1
M1	REACTOME_DEFECTIVE_B4GALT7_CAUSES_EDS_PROGEROID_TYPE	REACTOME_DEFECTIVE_B4GALT7_CAUSES_EDS_PROGEROID_TYPE	1/166	20/13343	0.221635151	0.627804748	0.566440374	Gpc6	1
M1	REACTOME_RAS_ACTIVATION_UPON_CA2_INFLUX_THROUGH_NMDA_RECEPTOR	REACTOME_RAS_ACTIVATION_UPON_CA2_INFLUX_THROUGH_NMDA_RECEPTOR	1/166	20/13343	0.221635151	0.627804748	0.566440374	Grin2b	1
M1	REACTOME_SEMA4D_INDUCED_CELL_MIGRATION_AND_GROWTH_CONE_COLLAPSE	REACTOME_SEMA4D_INDUCED_CELL_MIGRATION_AND_GROWTH_CONE_COLLAPSE	1/166	20/13343	0.221635151	0.627804748	0.566440374	Myh9	1
M1	REACTOME_TP53_REGULATES_TRANSCRIPTION_OF_GENES_INVOLVED_IN_CYTOCHROME_C_RELEASE	REACTOME_TP53_REGULATES_TRANSCRIPTION_OF_GENES_INVOLVED_IN_CYTOCHROME_C_RELEASE	1/166	20/13343	0.221635151	0.627804748	0.566440374	Crebbp	1
M1	WP_HYPERTROPHY_MODEL	WP_HYPERTROPHY_MODEL	1/166	20/13343	0.221635151	0.627804748	0.566440374	Il1r1	1
M1	WP_22Q112_COPY_NUMBER_VARIATION_SYNDROME	WP_22Q112_COPY_NUMBER_VARIATION_SYNDROME	3/166	131/13343	0.223255913	0.627804748	0.566440374	Hes1/Vwf/Cldn5	3
M1	REACTOME_MUSCLE_CONTRACTION	REACTOME_MUSCLE_CONTRACTION	4/166	195/13343	0.225046293	0.627804748	0.566440374	Vcl/Kcne2/Atp2b4/Scn7a	4
M1	WP_ANGIOPOIETINLIKE_PROTEIN_8_REGULATORY_PATHWAY	WP_ANGIOPOIETINLIKE_PROTEIN_8_REGULATORY_PATHWAY	3/166	132/13343	0.226528142	0.627804748	0.566440374	Map3k2/Tsc1/Map3k13	3
M1	BIOCARTA_NFKB_PATHWAY	BIOCARTA_NFKB_PATHWAY	1/166	21/13343	0.23133331	0.627804748	0.566440374	Il1r1	1
M1	BIOCARTA_RHO_PATHWAY	BIOCARTA_RHO_PATHWAY	1/166	21/13343	0.23133331	0.627804748	0.566440374	Vcl	1
M1	REACTOME_CD209_DC_SIGN_SIGNALING	REACTOME_CD209_DC_SIGN_SIGNALING	1/166	21/13343	0.23133331	0.627804748	0.566440374	Crebbp	1
M1	REACTOME_INTERLEUKIN_37_SIGNALING	REACTOME_INTERLEUKIN_37_SIGNALING	1/166	21/13343	0.23133331	0.627804748	0.566440374	Ptpn4	1
M1	REACTOME_MITOCHONDRIAL_TRNA_AMINOACYLATION	REACTOME_MITOCHONDRIAL_TRNA_AMINOACYLATION	1/166	21/13343	0.23133331	0.627804748	0.566440374	Lars2	1
M1	REACTOME_RHO_GTPASES_ACTIVATE_PAKS	REACTOME_RHO_GTPASES_ACTIVATE_PAKS	1/166	21/13343	0.23133331	0.627804748	0.566440374	Myh9	1
M1	REACTOME_SIGNAL_TRANSDUCTION_BY_L1	REACTOME_SIGNAL_TRANSDUCTION_BY_L1	1/166	21/13343	0.23133331	0.627804748	0.566440374	L1cam	1
M1	WP_IMATINIB_AND_CHRONIC_MYELOID_LEUKEMIA	WP_IMATINIB_AND_CHRONIC_MYELOID_LEUKEMIA	1/166	21/13343	0.23133331	0.627804748	0.566440374	Spred2	1
M1	REACTOME_SIGNALING_BY_NTRKS	REACTOME_SIGNALING_BY_NTRKS	3/166	134/13343	0.233100285	0.627804748	0.566440374	Id3/Dusp4/Grin2b	3
M1	KEGG_MAPK_SIGNALING_PATHWAY	KEGG_MAPK_SIGNALING_PATHWAY	5/166	267/13343	0.239302144	0.627804748	0.566440374	Map3k2/Flnb/Dusp4/Map3k13/Il1r1	5
M1	REACTOME_CELLULAR_RESPONSE_TO_HYPOXIA	REACTOME_CELLULAR_RESPONSE_TO_HYPOXIA	2/166	75/13343	0.239396155	0.627804748	0.566440374	Crebbp/Psmb8	2
M1	REACTOME_HCMV_EARLY_EVENTS	REACTOME_HCMV_EARLY_EVENTS	3/166	136/13343	0.239706975	0.627804748	0.566440374	H2bc4/Pom121/Tbl1x	3
M1	BIOCARTA_CSK_PATHWAY	BIOCARTA_CSK_PATHWAY	1/166	22/13343	0.240911351	0.627804748	0.566440374	Crebbp	1
M1	BIOCARTA_MTOR_PATHWAY	BIOCARTA_MTOR_PATHWAY	1/166	22/13343	0.240911351	0.627804748	0.566440374	Tsc1	1
M1	KEGG_GLYCOSAMINOGLYCAN_BIOSYNTHESIS_CHONDROITIN_SULFATE	KEGG_GLYCOSAMINOGLYCAN_BIOSYNTHESIS_CHONDROITIN_SULFATE	1/166	22/13343	0.240911351	0.627804748	0.566440374	Chst11	1
M1	PID_HEDGEHOG_2PATHWAY	PID_HEDGEHOG_2PATHWAY	1/166	22/13343	0.240911351	0.627804748	0.566440374	Lrp2	1
M1	REACTOME_ERK_MAPK_TARGETS	REACTOME_ERK_MAPK_TARGETS	1/166	22/13343	0.240911351	0.627804748	0.566440374	Dusp4	1
M1	REACTOME_HS_GAG_DEGRADATION	REACTOME_HS_GAG_DEGRADATION	1/166	22/13343	0.240911351	0.627804748	0.566440374	Gpc6	1
M1	REACTOME_INSERTION_OF_TAIL_ANCHORED_PROTEINS_INTO_THE_ENDOPLASMIC_RETICULUM_MEMBRANE	REACTOME_INSERTION_OF_TAIL_ANCHORED_PROTEINS_INTO_THE_ENDOPLASMIC_RETICULUM_MEMBRANE	1/166	22/13343	0.240911351	0.627804748	0.566440374	Sec61g	1
M1	REACTOME_NITRIC_OXIDE_STIMULATES_GUANYLATE_CYCLASE	REACTOME_NITRIC_OXIDE_STIMULATES_GUANYLATE_CYCLASE	1/166	22/13343	0.240911351	0.627804748	0.566440374	Pde10a	1
M1	WP_HEMATOPOIETIC_STEM_CELL_GENE_REGULATION_BY_GABP_ALPHABETA_COMPLEX	WP_HEMATOPOIETIC_STEM_CELL_GENE_REGULATION_BY_GABP_ALPHABETA_COMPLEX	1/166	22/13343	0.240911351	0.627804748	0.566440374	Crebbp	1
M1	WP_NAD_BIOSYNTHETIC_PATHWAYS	WP_NAD_BIOSYNTHETIC_PATHWAYS	1/166	22/13343	0.240911351	0.627804748	0.566440374	Tnks	1
M1	WP_PI3KAKTMTOR_VITD3_SIGNALING	WP_PI3KAKTMTOR_VITD3_SIGNALING	1/166	22/13343	0.240911351	0.627804748	0.566440374	Tsc1	1
M1	WP_ALZHEIMERS_DISEASE_AND_MIRNA_EFFECTS	WP_ALZHEIMERS_DISEASE_AND_MIRNA_EFFECTS	6/166	336/13343	0.241030989	0.627804748	0.566440374	Ide/Fzd1/Grin2b/Ern1/Fzd6/Grin2a	6
M1	REACTOME_TRANSMISSION_ACROSS_CHEMICAL_SYNAPSES	REACTOME_TRANSMISSION_ACROSS_CHEMICAL_SYNAPSES	5/166	270/13343	0.246244321	0.627804748	0.566440374	Grin2b/Gabrg3/Syn3/Grin2a/Gabrb1	5
M1	REACTOME_MEIOTIC_SYNAPSIS	REACTOME_MEIOTIC_SYNAPSIS	2/166	77/13343	0.248616978	0.627804748	0.566440374	H2bc4/Dido1	2
M1	REACTOME_SENSORY_PROCESSING_OF_SOUND	REACTOME_SENSORY_PROCESSING_OF_SOUND	2/166	77/13343	0.248616978	0.627804748	0.566440374	Pcdh15/Myh9	2
M1	WP_JOUBERT_SYNDROME	WP_JOUBERT_SYNDROME	2/166	77/13343	0.248616978	0.627804748	0.566440374	Cep164/Cplane1	2
M1	KEGG_SYSTEMIC_LUPUS_ERYTHEMATOSUS	KEGG_SYSTEMIC_LUPUS_ERYTHEMATOSUS	3/166	139/13343	0.249675666	0.627804748	0.566440374	H2bc4/Grin2b/Grin2a	3
M1	BIOCARTA_NTHI_PATHWAY	BIOCARTA_NTHI_PATHWAY	1/166	23/13343	0.250370755	0.627804748	0.566440374	Crebbp	1
M1	PID_CONE_PATHWAY	PID_CONE_PATHWAY	1/166	23/13343	0.250370755	0.627804748	0.566440374	Rgs9	1
M1	PID_RHODOPSIN_PATHWAY	PID_RHODOPSIN_PATHWAY	1/166	23/13343	0.250370755	0.627804748	0.566440374	Rgs9	1
M1	REACTOME_ABORTIVE_ELONGATION_OF_HIV_1_TRANSCRIPT_IN_THE_ABSENCE_OF_TAT	REACTOME_ABORTIVE_ELONGATION_OF_HIV_1_TRANSCRIPT_IN_THE_ABSENCE_OF_TAT	1/166	23/13343	0.250370755	0.627804748	0.566440374	Polr2k	1
M1	REACTOME_DOPAMINE_NEUROTRANSMITTER_RELEASE_CYCLE	REACTOME_DOPAMINE_NEUROTRANSMITTER_RELEASE_CYCLE	1/166	23/13343	0.250370755	0.627804748	0.566440374	Syn3	1
M1	REACTOME_INTRINSIC_PATHWAY_OF_FIBRIN_CLOT_FORMATION	REACTOME_INTRINSIC_PATHWAY_OF_FIBRIN_CLOT_FORMATION	1/166	23/13343	0.250370755	0.627804748	0.566440374	Vwf	1
M1	REACTOME_RAF_INDEPENDENT_MAPK1_3_ACTIVATION	REACTOME_RAF_INDEPENDENT_MAPK1_3_ACTIVATION	1/166	23/13343	0.250370755	0.627804748	0.566440374	Dusp4	1
M1	REACTOME_RHOBTB1_GTPASE_CYCLE	REACTOME_RHOBTB1_GTPASE_CYCLE	1/166	23/13343	0.250370755	0.627804748	0.566440374	Spen	1
M1	REACTOME_RNA_POLYMERASE_III_TRANSCRIPTION_TERMINATION	REACTOME_RNA_POLYMERASE_III_TRANSCRIPTION_TERMINATION	1/166	23/13343	0.250370755	0.627804748	0.566440374	Polr2k	1
M1	WP_BLOOD_CLOTTING_CASCADE	WP_BLOOD_CLOTTING_CASCADE	1/166	23/13343	0.250370755	0.627804748	0.566440374	Vwf	1
M1	WP_CANCER_IMMUNOTHERAPY_BY_PD1_BLOCKADE	WP_CANCER_IMMUNOTHERAPY_BY_PD1_BLOCKADE	1/166	23/13343	0.250370755	0.627804748	0.566440374	Nfat5	1
M1	WP_GDNFRET_SIGNALING_AXIS	WP_GDNFRET_SIGNALING_AXIS	1/166	23/13343	0.250370755	0.627804748	0.566440374	Fat4	1
M1	WP_IMMUNE_RESPONSE_TO_TUBERCULOSIS	WP_IMMUNE_RESPONSE_TO_TUBERCULOSIS	1/166	23/13343	0.250370755	0.627804748	0.566440374	Psmb8	1
M1	WP_NRF2ARE_REGULATION	WP_NRF2ARE_REGULATION	1/166	23/13343	0.250370755	0.627804748	0.566440374	Slc7a11	1
M1	KEGG_NEUROACTIVE_LIGAND_RECEPTOR_INTERACTION	KEGG_NEUROACTIVE_LIGAND_RECEPTOR_INTERACTION	5/166	272/13343	0.250902064	0.627804748	0.566440374	Glp2r/Grin2b/Gabrg3/Grin2a/Gabrb1	5
M1	REACTOME_NEUROTRANSMITTER_RECEPTORS_AND_POSTSYNAPTIC_SIGNAL_TRANSMISSION	REACTOME_NEUROTRANSMITTER_RECEPTORS_AND_POSTSYNAPTIC_SIGNAL_TRANSMISSION	4/166	205/13343	0.251854164	0.627804748	0.566440374	Grin2b/Gabrg3/Grin2a/Gabrb1	4
M1	REACTOME_INTERLEUKIN_1_FAMILY_SIGNALING	REACTOME_INTERLEUKIN_1_FAMILY_SIGNALING	3/166	140/13343	0.253012829	0.627804748	0.566440374	Psmb8/Ptpn4/Il1r1	3
M1	REACTOME_ABC_TRANSPORTER_DISORDERS	REACTOME_ABC_TRANSPORTER_DISORDERS	2/166	78/13343	0.253232167	0.627804748	0.566440374	Abca1/Psmb8	2
M1	REACTOME_BIOSYNTHESIS_OF_THE_N_GLYCAN_PRECURSOR_DOLICHOL_LIPID_LINKED_OLIGOSACCHARIDE_LLO_AND_TRANSFER_TO_A_NASCENT_PROTEIN	REACTOME_BIOSYNTHESIS_OF_THE_N_GLYCAN_PRECURSOR_DOLICHOL_LIPID_LINKED_OLIGOSACCHARIDE_LLO_AND_TRANSFER_TO_A_NASCENT_PROTEIN	2/166	78/13343	0.253232167	0.627804748	0.566440374	Alg10b/Dpm1	2
M1	BIOCARTA_VDR_PATHWAY	BIOCARTA_VDR_PATHWAY	1/166	24/13343	0.259712981	0.630731526	0.569081076	Crebbp	1
M1	PID_TOLL_ENDOGENOUS_PATHWAY	PID_TOLL_ENDOGENOUS_PATHWAY	1/166	24/13343	0.259712981	0.630731526	0.569081076	Tirap	1
M1	REACTOME_INTERLEUKIN_6_FAMILY_SIGNALING	REACTOME_INTERLEUKIN_6_FAMILY_SIGNALING	1/166	24/13343	0.259712981	0.630731526	0.569081076	Osmr	1
M1	REACTOME_RUNX2_REGULATES_OSTEOBLAST_DIFFERENTIATION	REACTOME_RUNX2_REGULATES_OSTEOBLAST_DIFFERENTIATION	1/166	24/13343	0.259712981	0.630731526	0.569081076	Hes1	1
M1	REACTOME_SEMA4D_IN_SEMAPHORIN_SIGNALING	REACTOME_SEMA4D_IN_SEMAPHORIN_SIGNALING	1/166	24/13343	0.259712981	0.630731526	0.569081076	Myh9	1
M1	WP_ANGIOGENESIS	WP_ANGIOGENESIS	1/166	24/13343	0.259712981	0.630731526	0.569081076	Crebbp	1
M1	WP_GPCRS_CLASS_B_SECRETINLIKE	WP_GPCRS_CLASS_B_SECRETINLIKE	1/166	24/13343	0.259712981	0.630731526	0.569081076	Glp2r	1
M1	WP_NANOPARTICLE_TRIGGERED_AUTOPHAGIC_CELL_DEATH	WP_NANOPARTICLE_TRIGGERED_AUTOPHAGIC_CELL_DEATH	1/166	24/13343	0.259712981	0.630731526	0.569081076	Tsc1	1
M1	PID_BETA_CATENIN_NUC_PATHWAY	PID_BETA_CATENIN_NUC_PATHWAY	2/166	80/13343	0.262468195	0.630889848	0.569223923	Med12/Tbl1x	2
M1	REACTOME_REPRODUCTION	REACTOME_REPRODUCTION	3/166	143/13343	0.263062392	0.630889848	0.569223923	H2bc4/Dido1/Prdm9	3
M1	WP_NEUROINFLAMMATION_AND_GLUTAMATERGIC_SIGNALING	WP_NEUROINFLAMMATION_AND_GLUTAMATERGIC_SIGNALING	3/166	144/13343	0.266423832	0.630889848	0.569223923	Grin2b/Il1r1/Grin2a	3
M1	BIOCARTA_MAPK_PATHWAY	BIOCARTA_MAPK_PATHWAY	2/166	81/13343	0.267087527	0.630889848	0.569223923	Map3k2/Map3k13	2
M1	REACTOME_RNA_POLYMERASE_II_TRANSCRIBES_SNRNA_GENES	REACTOME_RNA_POLYMERASE_II_TRANSCRIBES_SNRNA_GENES	2/166	81/13343	0.267087527	0.630889848	0.569223923	Pou2f1/Polr2k	2
M1	KEGG_MATURITY_ONSET_DIABETES_OF_THE_YOUNG	KEGG_MATURITY_ONSET_DIABETES_OF_THE_YOUNG	1/166	25/13343	0.268939473	0.630889848	0.569223923	Hes1	1
M1	REACTOME_SIGNALING_BY_NTRK2_TRKB	REACTOME_SIGNALING_BY_NTRK2_TRKB	1/166	25/13343	0.268939473	0.630889848	0.569223923	Grin2b	1
M1	REACTOME_XENOBIOTICS	REACTOME_XENOBIOTICS	1/166	25/13343	0.268939473	0.630889848	0.569223923	Ahrr	1
M1	WP_GLYCOSYLATION_AND_RELATED_CONGENITAL_DEFECTS	WP_GLYCOSYLATION_AND_RELATED_CONGENITAL_DEFECTS	1/166	25/13343	0.268939473	0.630889848	0.569223923	Dpm1	1
M1	WP_HYPOTHESIZED_PATHWAYS_IN_PATHOGENESIS_OF_CARDIOVASCULAR_DISEASE	WP_HYPOTHESIZED_PATHWAYS_IN_PATHOGENESIS_OF_CARDIOVASCULAR_DISEASE	1/166	25/13343	0.268939473	0.630889848	0.569223923	Nr2c2	1
M1	WP_IL1_AND_MEGAKARYOCYTES_IN_OBESITY	WP_IL1_AND_MEGAKARYOCYTES_IN_OBESITY	1/166	25/13343	0.268939473	0.630889848	0.569223923	Il1r1	1
M1	WP_UNFOLDED_PROTEIN_RESPONSE	WP_UNFOLDED_PROTEIN_RESPONSE	1/166	25/13343	0.268939473	0.630889848	0.569223923	Ern1	1
M1	REACTOME_CLATHRIN_MEDIATED_ENDOCYTOSIS	REACTOME_CLATHRIN_MEDIATED_ENDOCYTOSIS	3/166	145/13343	0.269790519	0.630889848	0.569223923	Igf2r/Lrp2/Fzd4	3
M1	WP_ENDODERM_DIFFERENTIATION	WP_ENDODERM_DIFFERENTIATION	3/166	145/13343	0.269790519	0.630889848	0.569223923	Tnrc6c/Lamc1/Dusp4	3
M1	WP_NRF2_PATHWAY	WP_NRF2_PATHWAY	3/166	145/13343	0.269790519	0.630889848	0.569223923	Slc6a6/Slc5a3/Slc7a11	3
M1	PID_REG_GR_PATHWAY	PID_REG_GR_PATHWAY	2/166	82/13343	0.271706762	0.630889848	0.569223923	Pou2f1/Crebbp	2
M1	PID_SMAD2_3NUCLEAR_PATHWAY	PID_SMAD2_3NUCLEAR_PATHWAY	2/166	82/13343	0.271706762	0.630889848	0.569223923	Lamc1/Crebbp	2
M1	REACTOME_ANTIVIRAL_MECHANISM_BY_IFN_STIMULATED_GENES	REACTOME_ANTIVIRAL_MECHANISM_BY_IFN_STIMULATED_GENES	2/166	82/13343	0.271706762	0.630889848	0.569223923	Pom121/Flnb	2
M1	PID_HDAC_CLASSIII_PATHWAY	PID_HDAC_CLASSIII_PATHWAY	1/166	26/13343	0.278051656	0.63338418	0.571474448	Crebbp	1
M1	PID_INSULIN_GLUCOSE_PATHWAY	PID_INSULIN_GLUCOSE_PATHWAY	1/166	26/13343	0.278051656	0.63338418	0.571474448	Lnpep	1
M1	PID_RXR_VDR_PATHWAY	PID_RXR_VDR_PATHWAY	1/166	26/13343	0.278051656	0.63338418	0.571474448	Abca1	1
M1	REACTOME_A_TETRASACCHARIDE_LINKER_SEQUENCE_IS_REQUIRED_FOR_GAG_SYNTHESIS	REACTOME_A_TETRASACCHARIDE_LINKER_SEQUENCE_IS_REQUIRED_FOR_GAG_SYNTHESIS	1/166	26/13343	0.278051656	0.63338418	0.571474448	Gpc6	1
M1	REACTOME_MISCELLANEOUS_TRANSPORT_AND_BINDING_EVENTS	REACTOME_MISCELLANEOUS_TRANSPORT_AND_BINDING_EVENTS	1/166	26/13343	0.278051656	0.63338418	0.571474448	Mrs2	1
M1	REACTOME_N_GLYCAN_ANTENNAE_ELONGATION_IN_THE_MEDIAL_TRANS_GOLGI	REACTOME_N_GLYCAN_ANTENNAE_ELONGATION_IN_THE_MEDIAL_TRANS_GOLGI	1/166	26/13343	0.278051656	0.63338418	0.571474448	Mgat5	1
M1	WP_MAMMALIAN_DISORDER_OF_SEXUAL_DEVELOPMENT	WP_MAMMALIAN_DISORDER_OF_SEXUAL_DEVELOPMENT	1/166	26/13343	0.278051656	0.63338418	0.571474448	Sox9	1
M1	KEGG_SMALL_CELL_LUNG_CANCER	KEGG_SMALL_CELL_LUNG_CANCER	2/166	84/13343	0.280942131	0.63338418	0.571474448	Lamc1/Lama5	2
M1	PID_CMYB_PATHWAY	PID_CMYB_PATHWAY	2/166	84/13343	0.280942131	0.63338418	0.571474448	Hes1/Crebbp	2
M1	REACTOME_MEIOTIC_RECOMBINATION	REACTOME_MEIOTIC_RECOMBINATION	2/166	85/13343	0.285556898	0.63338418	0.571474448	H2bc4/Prdm9	2
M1	REACTOME_EFFECTS_OF_PIP2_HYDROLYSIS	REACTOME_EFFECTS_OF_PIP2_HYDROLYSIS	1/166	27/13343	0.287050937	0.63338418	0.571474448	Dgkh	1
M1	REACTOME_FGFR2_ALTERNATIVE_SPLICING	REACTOME_FGFR2_ALTERNATIVE_SPLICING	1/166	27/13343	0.287050937	0.63338418	0.571474448	Polr2k	1
M1	REACTOME_INTEGRIN_SIGNALING	REACTOME_INTEGRIN_SIGNALING	1/166	27/13343	0.287050937	0.63338418	0.571474448	Vwf	1
M1	REACTOME_POSTMITOTIC_NUCLEAR_PORE_COMPLEX_NPC_REFORMATION	REACTOME_POSTMITOTIC_NUCLEAR_PORE_COMPLEX_NPC_REFORMATION	1/166	27/13343	0.287050937	0.63338418	0.571474448	Pom121	1
M1	REACTOME_SYNDECAN_INTERACTIONS	REACTOME_SYNDECAN_INTERACTIONS	1/166	27/13343	0.287050937	0.63338418	0.571474448	Col5a1	1
M1	WP_CANONICAL_AND_NONCANONICAL_NOTCH_SIGNALING	WP_CANONICAL_AND_NONCANONICAL_NOTCH_SIGNALING	1/166	27/13343	0.287050937	0.63338418	0.571474448	Hes1	1
M1	WP_FGFR3_SIGNALING_IN_CHONDROCYTE_PROLIFERATION_AND_TERMINAL_DIFFERENTIATION	WP_FGFR3_SIGNALING_IN_CHONDROCYTE_PROLIFERATION_AND_TERMINAL_DIFFERENTIATION	1/166	27/13343	0.287050937	0.63338418	0.571474448	Sox9	1
M1	WP_MTHFR_DEFICIENCY	WP_MTHFR_DEFICIENCY	1/166	27/13343	0.287050937	0.63338418	0.571474448	Grin2a	1
M1	KEGG_TGF_BETA_SIGNALING_PATHWAY	KEGG_TGF_BETA_SIGNALING_PATHWAY	2/166	86/13343	0.29016884	0.63338418	0.571474448	Id3/Crebbp	2
M1	REACTOME_PLATELET_HOMEOSTASIS	REACTOME_PLATELET_HOMEOSTASIS	2/166	86/13343	0.29016884	0.63338418	0.571474448	Atp2b4/Pde10a	2
M1	REACTOME_TRANSPORT_OF_BILE_SALTS_AND_ORGANIC_ACIDS_METAL_IONS_AND_AMINE_COMPOUNDS	REACTOME_TRANSPORT_OF_BILE_SALTS_AND_ORGANIC_ACIDS_METAL_IONS_AND_AMINE_COMPOUNDS	2/166	86/13343	0.29016884	0.63338418	0.571474448	Slc6a6/Slc5a3	2
M1	WP_PYRIMIDINE_METABOLISM	WP_PYRIMIDINE_METABOLISM	2/166	86/13343	0.29016884	0.63338418	0.571474448	Polr2k/Nme3	2
M1	REACTOME_SIGNALING_BY_FGFR	REACTOME_SIGNALING_BY_FGFR	2/166	87/13343	0.294777314	0.63338418	0.571474448	Polr2k/Spred2	2
M1	WP_CLEAR_CELL_RENAL_CELL_CARCINOMA_PATHWAYS	WP_CLEAR_CELL_RENAL_CELL_CARCINOMA_PATHWAYS	2/166	87/13343	0.294777314	0.63338418	0.571474448	Tsc1/Crebbp	2
M1	BIOCARTA_NO1_PATHWAY	BIOCARTA_NO1_PATHWAY	1/166	28/13343	0.295938707	0.63338418	0.571474448	Slc7a1	1
M1	PID_TCR_CALCIUM_PATHWAY	PID_TCR_CALCIUM_PATHWAY	1/166	28/13343	0.295938707	0.63338418	0.571474448	Pou2f1	1
M1	REACTOME_ATTENUATION_PHASE	REACTOME_ATTENUATION_PHASE	1/166	28/13343	0.295938707	0.63338418	0.571474448	Crebbp	1
M1	REACTOME_CREB1_PHOSPHORYLATION_THROUGH_NMDA_RECEPTOR_MEDIATED_ACTIVATION_OF_RAS_SIGNALING	REACTOME_CREB1_PHOSPHORYLATION_THROUGH_NMDA_RECEPTOR_MEDIATED_ACTIVATION_OF_RAS_SIGNALING	1/166	28/13343	0.295938707	0.63338418	0.571474448	Grin2b	1
M1	REACTOME_ENDOGENOUS_STEROLS	REACTOME_ENDOGENOUS_STEROLS	1/166	28/13343	0.295938707	0.63338418	0.571474448	Ahrr	1
M1	REACTOME_FLT3_SIGNALING_IN_DISEASE	REACTOME_FLT3_SIGNALING_IN_DISEASE	1/166	28/13343	0.295938707	0.63338418	0.571474448	Trip11	1
M1	REACTOME_PLATELET_CALCIUM_HOMEOSTASIS	REACTOME_PLATELET_CALCIUM_HOMEOSTASIS	1/166	28/13343	0.295938707	0.63338418	0.571474448	Atp2b4	1
M1	REACTOME_RNA_POLYMERASE_III_TRANSCRIPTION_INITIATION_FROM_TYPE_1_PROMOTER	REACTOME_RNA_POLYMERASE_III_TRANSCRIPTION_INITIATION_FROM_TYPE_1_PROMOTER	1/166	28/13343	0.295938707	0.63338418	0.571474448	Polr2k	1
M1	REACTOME_METABOLISM_OF_STEROIDS	REACTOME_METABOLISM_OF_STEROIDS	3/166	153/13343	0.296874891	0.63338418	0.571474448	Crebbp/Tbl1x/Lrp2	3
M1	REACTOME_TRANSCRIPTIONAL_REGULATION_OF_GRANULOPOIESIS	REACTOME_TRANSCRIPTIONAL_REGULATION_OF_GRANULOPOIESIS	2/166	88/13343	0.299381698	0.63338418	0.571474448	Kmt2a/H2bc4	2
M1	WP_HEPATITIS_B_INFECTION	WP_HEPATITIS_B_INFECTION	3/166	154/13343	0.30027467	0.63338418	0.571474448	Crebbp/Tirap/Creb3l2	3
M1	KEGG_JAK_STAT_SIGNALING_PATHWAY	KEGG_JAK_STAT_SIGNALING_PATHWAY	3/166	155/13343	0.303676613	0.63338418	0.571474448	Osmr/Crebbp/Spred2	3
M1	WP_VEGFAVEGFR2_SIGNALING_PATHWAY	WP_VEGFAVEGFR2_SIGNALING_PATHWAY	7/166	438/13343	0.303945339	0.63338418	0.571474448	Myh9/Vcl/Flnb/Slc7a1/Crebbp/Dpm1/Ern1	7
M1	KEGG_PROSTATE_CANCER	KEGG_PROSTATE_CANCER	2/166	89/13343	0.303981383	0.63338418	0.571474448	Crebbp/Creb3l2	2
M1	REACTOME_B_WICH_COMPLEX_POSITIVELY_REGULATES_RRNA_EXPRESSION	REACTOME_B_WICH_COMPLEX_POSITIVELY_REGULATES_RRNA_EXPRESSION	2/166	89/13343	0.303981383	0.63338418	0.571474448	H2bc4/Polr2k	2
M1	REACTOME_RNA_POLYMERASE_I_PROMOTER_ESCAPE	REACTOME_RNA_POLYMERASE_I_PROMOTER_ESCAPE	2/166	89/13343	0.303981383	0.63338418	0.571474448	H2bc4/Polr2k	2
M1	KEGG_RNA_POLYMERASE	KEGG_RNA_POLYMERASE	1/166	29/13343	0.304716339	0.63338418	0.571474448	Polr2k	1
M1	REACTOME_EGR2_AND_SOX10_MEDIATED_INITIATION_OF_SCHWANN_CELL_MYELINATION	REACTOME_EGR2_AND_SOX10_MEDIATED_INITIATION_OF_SCHWANN_CELL_MYELINATION	1/166	29/13343	0.304716339	0.63338418	0.571474448	Lamc1	1
M1	REACTOME_ENERGY_DEPENDENT_REGULATION_OF_MTOR_BY_LKB1_AMPK	REACTOME_ENERGY_DEPENDENT_REGULATION_OF_MTOR_BY_LKB1_AMPK	1/166	29/13343	0.304716339	0.63338418	0.571474448	Tsc1	1
M1	REACTOME_EPHA_MEDIATED_GROWTH_CONE_COLLAPSE	REACTOME_EPHA_MEDIATED_GROWTH_CONE_COLLAPSE	1/166	29/13343	0.304716339	0.63338418	0.571474448	Myh9	1
M1	REACTOME_MATURATION_OF_SARS_COV_2_SPIKE_PROTEIN	REACTOME_MATURATION_OF_SARS_COV_2_SPIKE_PROTEIN	1/166	29/13343	0.304716339	0.63338418	0.571474448	Mgat5	1
M1	REACTOME_MRNA_CAPPING	REACTOME_MRNA_CAPPING	1/166	29/13343	0.304716339	0.63338418	0.571474448	Polr2k	1
M1	REACTOME_PIWI_INTERACTING_RNA_PIRNA_BIOGENESIS	REACTOME_PIWI_INTERACTING_RNA_PIRNA_BIOGENESIS	1/166	29/13343	0.304716339	0.63338418	0.571474448	Polr2k	1
M1	WP_PHOTODYNAMIC_THERAPYINDUCED_UNFOLDED_PROTEIN_RESPONSE	WP_PHOTODYNAMIC_THERAPYINDUCED_UNFOLDED_PROTEIN_RESPONSE	1/166	29/13343	0.304716339	0.63338418	0.571474448	Ern1	1
M1	WP_BREAST_CANCER_PATHWAY	WP_BREAST_CANCER_PATHWAY	3/166	156/13343	0.307080429	0.634158474	0.572173059	Hes1/Fzd1/Fzd6	3
M1	WP_NCRNAS_INVOLVED_IN_WNT_SIGNALING_IN_HEPATOCELLULAR_CARCINOMA	WP_NCRNAS_INVOLVED_IN_WNT_SIGNALING_IN_HEPATOCELLULAR_CARCINOMA	2/166	90/13343	0.308575775	0.634158474	0.572173059	Fzd1/Fzd6	2
M1	WP_AMINO_ACID_METABOLISM	WP_AMINO_ACID_METABOLISM	2/166	91/13343	0.313164297	0.634158474	0.572173059	Lars2/Ppm1l	2
M1	WP_ANDROGEN_RECEPTOR_SIGNALING_PATHWAY	WP_ANDROGEN_RECEPTOR_SIGNALING_PATHWAY	2/166	91/13343	0.313164297	0.634158474	0.572173059	Nr2c2/Crebbp	2
M1	REACTOME_TIGHT_JUNCTION_INTERACTIONS	REACTOME_TIGHT_JUNCTION_INTERACTIONS	1/166	30/13343	0.31338519	0.634158474	0.572173059	Cldn5	1
M1	REACTOME_TRAF6_MEDIATED_IRF7_ACTIVATION	REACTOME_TRAF6_MEDIATED_IRF7_ACTIVATION	1/166	30/13343	0.31338519	0.634158474	0.572173059	Crebbp	1
M1	WP_TLR4_SIGNALING_AND_TOLERANCE	WP_TLR4_SIGNALING_AND_TOLERANCE	1/166	30/13343	0.31338519	0.634158474	0.572173059	Tirap	1
M1	KEGG_PURINE_METABOLISM	KEGG_PURINE_METABOLISM	3/166	159/13343	0.317300257	0.634158474	0.572173059	Pde10a/Polr2k/Nme3	3
M1	REACTOME_CELL_JUNCTION_ORGANIZATION	REACTOME_CELL_JUNCTION_ORGANIZATION	2/166	92/13343	0.317746387	0.634158474	0.572173059	Plec/Cldn5	2
M1	REACTOME_EPH_EPHRIN_SIGNALING	REACTOME_EPH_EPHRIN_SIGNALING	2/166	92/13343	0.317746387	0.634158474	0.572173059	Myh9/Grin2b	2
M1	REACTOME_HDACS_DEACETYLATE_HISTONES	REACTOME_HDACS_DEACETYLATE_HISTONES	2/166	92/13343	0.317746387	0.634158474	0.572173059	H2bc4/Tbl1x	2
M1	REACTOME_RHO_GTPASES_ACTIVATE_PKNS	REACTOME_RHO_GTPASES_ACTIVATE_PKNS	2/166	92/13343	0.317746387	0.634158474	0.572173059	H2bc4/Myh9	2
M1	REACTOME_UNFOLDED_PROTEIN_RESPONSE_UPR	REACTOME_UNFOLDED_PROTEIN_RESPONSE_UPR	2/166	92/13343	0.317746387	0.634158474	0.572173059	Ern1/Creb3l2	2
M1	WP_MALIGNANT_PLEURAL_MESOTHELIOMA	WP_MALIGNANT_PLEURAL_MESOTHELIOMA	7/166	446/13343	0.31990172	0.634158474	0.572173059	Asxl1/Map3k2/Tsc1/Lamc1/Lama5/Fzd1/Fzd6	7
M1	REACTOME_CELLULAR_RESPONSE_TO_CHEMICAL_STRESS	REACTOME_CELLULAR_RESPONSE_TO_CHEMICAL_STRESS	3/166	160/13343	0.320708723	0.634158474	0.572173059	Crebbp/Tbl1x/Psmb8	3
M1	REACTOME_HCMV_INFECTION	REACTOME_HCMV_INFECTION	3/166	160/13343	0.320708723	0.634158474	0.572173059	H2bc4/Pom121/Tbl1x	3
M1	WP_NONALCOHOLIC_FATTY_LIVER_DISEASE	WP_NONALCOHOLIC_FATTY_LIVER_DISEASE	3/166	160/13343	0.320708723	0.634158474	0.572173059	Ndufc1/Ndufb1/Ern1	3
M1	BIOCARTA_IL1R_PATHWAY	BIOCARTA_IL1R_PATHWAY	1/166	31/13343	0.321946601	0.634158474	0.572173059	Il1r1	1
M1	REACTOME_DISASSEMBLY_OF_THE_DESTRUCTION_COMPLEX_AND_RECRUITMENT_OF_AXIN_TO_THE_MEMBRANE	REACTOME_DISASSEMBLY_OF_THE_DESTRUCTION_COMPLEX_AND_RECRUITMENT_OF_AXIN_TO_THE_MEMBRANE	1/166	31/13343	0.321946601	0.634158474	0.572173059	Fzd1	1
M1	REACTOME_DISEASES_OF_IMMUNE_SYSTEM	REACTOME_DISEASES_OF_IMMUNE_SYSTEM	1/166	31/13343	0.321946601	0.634158474	0.572173059	Tirap	1
M1	REACTOME_HS_GAG_BIOSYNTHESIS	REACTOME_HS_GAG_BIOSYNTHESIS	1/166	31/13343	0.321946601	0.634158474	0.572173059	Gpc6	1
M1	REACTOME_MAPK_TARGETS_NUCLEAR_EVENTS_MEDIATED_BY_MAP_KINASES	REACTOME_MAPK_TARGETS_NUCLEAR_EVENTS_MEDIATED_BY_MAP_KINASES	1/166	31/13343	0.321946601	0.634158474	0.572173059	Dusp4	1
M1	REACTOME_RNA_POLYMERASE_I_TRANSCRIPTION_TERMINATION	REACTOME_RNA_POLYMERASE_I_TRANSCRIPTION_TERMINATION	1/166	31/13343	0.321946601	0.634158474	0.572173059	Polr2k	1
M1	REACTOME_RUNX2_REGULATES_BONE_DEVELOPMENT	REACTOME_RUNX2_REGULATES_BONE_DEVELOPMENT	1/166	31/13343	0.321946601	0.634158474	0.572173059	Hes1	1
M1	WP_OLIGODENDROCYTE_SPECIFICATION_AND_DIFFERENTIATION_LEADING_TO_MYELIN_COMPONENTS_FOR_CNS	WP_OLIGODENDROCYTE_SPECIFICATION_AND_DIFFERENTIATION_LEADING_TO_MYELIN_COMPONENTS_FOR_CNS	1/166	31/13343	0.321946601	0.634158474	0.572173059	Sox9	1
M1	WP_INSULIN_SIGNALING	WP_INSULIN_SIGNALING	3/166	161/13343	0.324117656	0.634158474	0.572173059	Map3k2/Tsc1/Map3k13	3
M1	REACTOME_ACTIVATION_OF_NMDA_RECEPTORS_AND_POSTSYNAPTIC_EVENTS	REACTOME_ACTIVATION_OF_NMDA_RECEPTORS_AND_POSTSYNAPTIC_EVENTS	2/166	94/13343	0.326889091	0.634158474	0.572173059	Grin2b/Grin2a	2
M1	REACTOME_MITOCHONDRIAL_BIOGENESIS	REACTOME_MITOCHONDRIAL_BIOGENESIS	2/166	94/13343	0.326889091	0.634158474	0.572173059	Crebbp/Tbl1x	2
M1	REACTOME_CLASS_I_MHC_MEDIATED_ANTIGEN_PROCESSING_PRESENTATION	REACTOME_CLASS_I_MHC_MEDIATED_ANTIGEN_PROCESSING_PRESENTATION	6/166	377/13343	0.328701912	0.634158474	0.572173059	Sec61g/Psmb8/Lnpep/Tirap/Zbtb16/Hecw2	6
M1	REACTOME_ASPARAGINE_N_LINKED_GLYCOSYLATION	REACTOME_ASPARAGINE_N_LINKED_GLYCOSYLATION	5/166	305/13343	0.330329692	0.634158474	0.572173059	Alg10b/Dpm1/Col7a1/Mgat5/Trappc6a	5
M1	PID_IL12_STAT4_PATHWAY	PID_IL12_STAT4_PATHWAY	1/166	32/13343	0.330401894	0.634158474	0.572173059	Crebbp	1
M1	PID_WNT_NONCANONICAL_PATHWAY	PID_WNT_NONCANONICAL_PATHWAY	1/166	32/13343	0.330401894	0.634158474	0.572173059	Fzd6	1
M1	REACTOME_PHASE_0_RAPID_DEPOLARISATION	REACTOME_PHASE_0_RAPID_DEPOLARISATION	1/166	32/13343	0.330401894	0.634158474	0.572173059	Scn7a	1
M1	REACTOME_REGULATION_OF_GLUCOKINASE_BY_GLUCOKINASE_REGULATORY_PROTEIN	REACTOME_REGULATION_OF_GLUCOKINASE_BY_GLUCOKINASE_REGULATORY_PROTEIN	1/166	32/13343	0.330401894	0.634158474	0.572173059	Pom121	1
M1	WP_ANTIVIRAL_AND_ANTIINFLAMMATORY_EFFECTS_OF_NRF2_ON_SARSCOV2_PATHWAY	WP_ANTIVIRAL_AND_ANTIINFLAMMATORY_EFFECTS_OF_NRF2_ON_SARSCOV2_PATHWAY	1/166	32/13343	0.330401894	0.634158474	0.572173059	Slc7a11	1
M1	WP_DEVELOPMENT_AND_HETEROGENEITY_OF_THE_ILC_FAMILY	WP_DEVELOPMENT_AND_HETEROGENEITY_OF_THE_ILC_FAMILY	1/166	32/13343	0.330401894	0.634158474	0.572173059	Zbtb16	1
M1	WP_MONOAMINE_TRANSPORT	WP_MONOAMINE_TRANSPORT	1/166	32/13343	0.330401894	0.634158474	0.572173059	Il1r1	1
M1	WP_TOLLLIKE_RECEPTOR_SIGNALING_RELATED_TO_MYD88	WP_TOLLLIKE_RECEPTOR_SIGNALING_RELATED_TO_MYD88	1/166	32/13343	0.330401894	0.634158474	0.572173059	Tirap	1
M1	REACTOME_CARGO_CONCENTRATION_IN_THE_ER	REACTOME_CARGO_CONCENTRATION_IN_THE_ER	1/166	33/13343	0.338752378	0.638598542	0.576179135	Col7a1	1
M1	REACTOME_EXPORT_OF_VIRAL_RIBONUCLEOPROTEINS_FROM_NUCLEUS	REACTOME_EXPORT_OF_VIRAL_RIBONUCLEOPROTEINS_FROM_NUCLEUS	1/166	33/13343	0.338752378	0.638598542	0.576179135	Pom121	1
M1	REACTOME_FGFR2_MUTANT_RECEPTOR_ACTIVATION	REACTOME_FGFR2_MUTANT_RECEPTOR_ACTIVATION	1/166	33/13343	0.338752378	0.638598542	0.576179135	Polr2k	1
M1	REACTOME_FORMATION_OF_THE_EARLY_ELONGATION_COMPLEX	REACTOME_FORMATION_OF_THE_EARLY_ELONGATION_COMPLEX	1/166	33/13343	0.338752378	0.638598542	0.576179135	Polr2k	1
M1	REACTOME_GLUCAGON_TYPE_LIGAND_RECEPTORS	REACTOME_GLUCAGON_TYPE_LIGAND_RECEPTORS	1/166	33/13343	0.338752378	0.638598542	0.576179135	Glp2r	1
M1	WP_BDNFTRKB_SIGNALING	WP_BDNFTRKB_SIGNALING	1/166	33/13343	0.338752378	0.638598542	0.576179135	Tsc1	1
M1	WP_MAPK_CASCADE	WP_MAPK_CASCADE	1/166	33/13343	0.338752378	0.638598542	0.576179135	Map3k2	1
M1	WP_STATIN_INHIBITION_OF_CHOLESTEROL_PRODUCTION	WP_STATIN_INHIBITION_OF_CHOLESTEROL_PRODUCTION	1/166	33/13343	0.338752378	0.638598542	0.576179135	Abca1	1
M1	WP_TYPE_I_COLLAGEN_SYNTHESIS_IN_THE_CONTEXT_OF_OSTEOGENESIS_IMPERFECTA	WP_TYPE_I_COLLAGEN_SYNTHESIS_IN_THE_CONTEXT_OF_OSTEOGENESIS_IMPERFECTA	1/166	33/13343	0.338752378	0.638598542	0.576179135	Fzd1	1
M1	REACTOME_METABOLISM_OF_NUCLEOTIDES	REACTOME_METABOLISM_OF_NUCLEOTIDES	2/166	97/13343	0.340541671	0.640702906	0.57807781	Ak6/Nme3	2
M1	KEGG_PYRIMIDINE_METABOLISM	KEGG_PYRIMIDINE_METABOLISM	2/166	98/13343	0.345074156	0.641443445	0.578745966	Polr2k/Nme3	2
M1	WP_SMALL_CELL_LUNG_CANCER	WP_SMALL_CELL_LUNG_CANCER	2/166	98/13343	0.345074156	0.641443445	0.578745966	Lamc1/Lama5	2
M1	BIOCARTA_INTEGRIN_PATHWAY	BIOCARTA_INTEGRIN_PATHWAY	1/166	34/13343	0.346999343	0.641443445	0.578745966	Vcl	1
M1	BIOCARTA_NUCLEARRS_PATHWAY	BIOCARTA_NUCLEARRS_PATHWAY	1/166	34/13343	0.346999343	0.641443445	0.578745966	Abca1	1
M1	PID_HIF2PATHWAY	PID_HIF2PATHWAY	1/166	34/13343	0.346999343	0.641443445	0.578745966	Crebbp	1
M1	PID_IL1_PATHWAY	PID_IL1_PATHWAY	1/166	34/13343	0.346999343	0.641443445	0.578745966	Il1r1	1
M1	PID_MAPK_TRK_PATHWAY	PID_MAPK_TRK_PATHWAY	1/166	34/13343	0.346999343	0.641443445	0.578745966	Map3k2	1
M1	REACTOME_NUCLEAR_IMPORT_OF_REV_PROTEIN	REACTOME_NUCLEAR_IMPORT_OF_REV_PROTEIN	1/166	34/13343	0.346999343	0.641443445	0.578745966	Pom121	1
M1	REACTOME_THE_PHOTOTRANSDUCTION_CASCADE	REACTOME_THE_PHOTOTRANSDUCTION_CASCADE	1/166	34/13343	0.346999343	0.641443445	0.578745966	Rgs9	1
M1	REACTOME_UCH_PROTEINASES	REACTOME_UCH_PROTEINASES	2/166	100/13343	0.354108756	0.646457266	0.583269713	Asxl1/Psmb8	2
M1	REACTOME_SIGNALING_BY_INTERLEUKINS	REACTOME_SIGNALING_BY_INTERLEUKINS	7/166	463/13343	0.354255864	0.646457266	0.583269713	Pou2f1/Osmr/Lama5/Dusp4/Psmb8/Ptpn4/Il1r1	7
M1	KEGG_PRION_DISEASES	KEGG_PRION_DISEASES	1/166	35/13343	0.355144065	0.646457266	0.583269713	Lamc1	1
M1	REACTOME_ONCOGENE_INDUCED_SENESCENCE	REACTOME_ONCOGENE_INDUCED_SENESCENCE	1/166	35/13343	0.355144065	0.646457266	0.583269713	Tnrc6c	1
M1	REACTOME_RHOBTB_GTPASE_CYCLE	REACTOME_RHOBTB_GTPASE_CYCLE	1/166	35/13343	0.355144065	0.646457266	0.583269713	Spen	1
M1	REACTOME_SUMOYLATION_OF_SUMOYLATION_PROTEINS	REACTOME_SUMOYLATION_OF_SUMOYLATION_PROTEINS	1/166	35/13343	0.355144065	0.646457266	0.583269713	Pom121	1
M1	WP_NUCLEAR_RECEPTORS_IN_LIPID_METABOLISM_AND_TOXICITY	WP_NUCLEAR_RECEPTORS_IN_LIPID_METABOLISM_AND_TOXICITY	1/166	35/13343	0.355144065	0.646457266	0.583269713	Abca1	1
M1	WP_SIGNAL_TRANSDUCTION_THROUGH_IL1R	WP_SIGNAL_TRANSDUCTION_THROUGH_IL1R	1/166	35/13343	0.355144065	0.646457266	0.583269713	Il1r1	1
M1	REACTOME_CELLULAR_RESPONSE_TO_HEAT_STRESS	REACTOME_CELLULAR_RESPONSE_TO_HEAT_STRESS	2/166	101/13343	0.358609977	0.650676757	0.587076773	Pom121/Crebbp	2
M1	REACTOME_INTERLEUKIN_1_SIGNALING	REACTOME_INTERLEUKIN_1_SIGNALING	2/166	102/13343	0.363099907	0.650676757	0.587076773	Psmb8/Il1r1	2
M1	WP_NEURAL_CREST_DIFFERENTIATION	WP_NEURAL_CREST_DIFFERENTIATION	2/166	102/13343	0.363099907	0.650676757	0.587076773	Sox9/Hes1	2
M1	REACTOME_HIV_ELONGATION_ARREST_AND_RECOVERY	REACTOME_HIV_ELONGATION_ARREST_AND_RECOVERY	1/166	36/13343	0.363187804	0.650676757	0.587076773	Polr2k	1
M1	REACTOME_NUCLEAR_PORE_COMPLEX_NPC_DISASSEMBLY	REACTOME_NUCLEAR_PORE_COMPLEX_NPC_DISASSEMBLY	1/166	36/13343	0.363187804	0.650676757	0.587076773	Pom121	1
M1	REACTOME_TRANSPORT_OF_THE_SLBP_DEPENDANT_MATURE_MRNA	REACTOME_TRANSPORT_OF_THE_SLBP_DEPENDANT_MATURE_MRNA	1/166	36/13343	0.363187804	0.650676757	0.587076773	Pom121	1
M1	WP_CAMKK2_PATHWAY	WP_CAMKK2_PATHWAY	1/166	36/13343	0.363187804	0.650676757	0.587076773	Tsc1	1
M1	WP_TYPE_2_PAPILLARY_RENAL_CELL_CARCINOMA	WP_TYPE_2_PAPILLARY_RENAL_CELL_CARCINOMA	1/166	36/13343	0.363187804	0.650676757	0.587076773	Crebbp	1
M1	REACTOME_DISEASES_OF_METABOLISM	REACTOME_DISEASES_OF_METABOLISM	4/166	246/13343	0.366492829	0.650676757	0.587076773	Adamts3/Thsd7a/Gpc6/Dpm1	4
M1	REACTOME_POTASSIUM_CHANNELS	REACTOME_POTASSIUM_CHANNELS	2/166	103/13343	0.36757813	0.650676757	0.587076773	Kcnb2/Kcnq3	2
M1	REACTOME_RESPIRATORY_ELECTRON_TRANSPORT	REACTOME_RESPIRATORY_ELECTRON_TRANSPORT	2/166	103/13343	0.36757813	0.650676757	0.587076773	Ndufc1/Ndufb1	2
M1	REACTOME_TOLL_LIKE_RECEPTOR_TLR1_TLR2_CASCADE	REACTOME_TOLL_LIKE_RECEPTOR_TLR1_TLR2_CASCADE	2/166	103/13343	0.36757813	0.650676757	0.587076773	Dusp4/Tirap	2
M1	WP_GENES_RELATED_TO_PRIMARY_CILIUM_DEVELOPMENT_BASED_ON_CRISPR	WP_GENES_RELATED_TO_PRIMARY_CILIUM_DEVELOPMENT_BASED_ON_CRISPR	2/166	103/13343	0.36757813	0.650676757	0.587076773	Cplane1/Tmem107	2
M1	WP_LNCRNA_IN_CANONICAL_WNT_SIGNALING_AND_COLORECTAL_CANCER	WP_LNCRNA_IN_CANONICAL_WNT_SIGNALING_AND_COLORECTAL_CANCER	2/166	103/13343	0.36757813	0.650676757	0.587076773	Fzd1/Fzd6	2
M1	BIOCARTA_ALK_PATHWAY	BIOCARTA_ALK_PATHWAY	1/166	37/13343	0.371131806	0.650676757	0.587076773	Fzd1	1
M1	REACTOME_INTERACTIONS_OF_REV_WITH_HOST_CELLULAR_PROTEINS	REACTOME_INTERACTIONS_OF_REV_WITH_HOST_CELLULAR_PROTEINS	1/166	37/13343	0.371131806	0.650676757	0.587076773	Pom121	1
M1	REACTOME_INTERACTIONS_OF_VPR_WITH_HOST_CELLULAR_PROTEINS	REACTOME_INTERACTIONS_OF_VPR_WITH_HOST_CELLULAR_PROTEINS	1/166	37/13343	0.371131806	0.650676757	0.587076773	Pom121	1
M1	REACTOME_RHOV_GTPASE_CYCLE	REACTOME_RHOV_GTPASE_CYCLE	1/166	37/13343	0.371131806	0.650676757	0.587076773	Dlg5	1
M1	WP_INITIATION_OF_TRANSCRIPTION_AND_TRANSLATION_ELONGATION_AT_THE_HIV1_LTR	WP_INITIATION_OF_TRANSCRIPTION_AND_TRANSLATION_ELONGATION_AT_THE_HIV1_LTR	1/166	37/13343	0.371131806	0.650676757	0.587076773	Crebbp	1
M1	WP_TARGET_OF_RAPAMYCIN_TOR_SIGNALING	WP_TARGET_OF_RAPAMYCIN_TOR_SIGNALING	1/166	37/13343	0.371131806	0.650676757	0.587076773	Tsc1	1
M1	REACTOME_POSITIVE_EPIGENETIC_REGULATION_OF_RRNA_EXPRESSION	REACTOME_POSITIVE_EPIGENETIC_REGULATION_OF_RRNA_EXPRESSION	2/166	104/13343	0.372044242	0.651077424	0.587438277	H2bc4/Polr2k	2
M1	REACTOME_SLC_MEDIATED_TRANSMEMBRANE_TRANSPORT	REACTOME_SLC_MEDIATED_TRANSMEMBRANE_TRANSPORT	4/166	249/13343	0.374978975	0.651238967	0.58758403	Slc6a6/Slc5a3/Slc7a1/Slc7a11	4
M1	REACTOME_DISORDERS_OF_TRANSMEMBRANE_TRANSPORTERS	REACTOME_DISORDERS_OF_TRANSMEMBRANE_TRANSPORTERS	3/166	177/13343	0.37851298	0.651238967	0.58758403	Pom121/Abca1/Psmb8	3
M1	PID_ERBB4_PATHWAY	PID_ERBB4_PATHWAY	1/166	38/13343	0.378977298	0.651238967	0.58758403	Grin2b	1
M1	REACTOME_APOPTOTIC_CLEAVAGE_OF_CELLULAR_PROTEINS	REACTOME_APOPTOTIC_CLEAVAGE_OF_CELLULAR_PROTEINS	1/166	38/13343	0.378977298	0.651238967	0.58758403	Plec	1
M1	REACTOME_COOPERATION_OF_PDCL_PHLP1_AND_TRIC_CCT_IN_G_PROTEIN_BETA_FOLDING	REACTOME_COOPERATION_OF_PDCL_PHLP1_AND_TRIC_CCT_IN_G_PROTEIN_BETA_FOLDING	1/166	38/13343	0.378977298	0.651238967	0.58758403	Rgs9	1
M1	REACTOME_FLT3_SIGNALING	REACTOME_FLT3_SIGNALING	1/166	38/13343	0.378977298	0.651238967	0.58758403	Abl2	1
M1	REACTOME_HSF1_DEPENDENT_TRANSACTIVATION	REACTOME_HSF1_DEPENDENT_TRANSACTIVATION	1/166	38/13343	0.378977298	0.651238967	0.58758403	Crebbp	1
M1	REACTOME_SMOOTH_MUSCLE_CONTRACTION	REACTOME_SMOOTH_MUSCLE_CONTRACTION	1/166	38/13343	0.378977298	0.651238967	0.58758403	Vcl	1
M1	REACTOME_TRANSCRIPTIONAL_REGULATION_BY_THE_AP_2_TFAP2_FAMILY_OF_TRANSCRIPTION_FACTORS	REACTOME_TRANSCRIPTIONAL_REGULATION_BY_THE_AP_2_TFAP2_FAMILY_OF_TRANSCRIPTION_FACTORS	1/166	38/13343	0.378977298	0.651238967	0.58758403	Crebbp	1
M1	WP_SLEEP_REGULATION	WP_SLEEP_REGULATION	1/166	38/13343	0.378977298	0.651238967	0.58758403	Grin2a	1
M1	WP_ELECTRON_TRANSPORT_CHAIN_OXPHOS_SYSTEM_IN_MITOCHONDRIA	WP_ELECTRON_TRANSPORT_CHAIN_OXPHOS_SYSTEM_IN_MITOCHONDRIA	2/166	106/13343	0.380938583	0.653429786	0.589560709	Ndufc1/Ndufb1	2
M1	PID_ATR_PATHWAY	PID_ATR_PATHWAY	1/166	39/13343	0.386725496	0.656261447	0.592115591	Cep164	1
M1	REACTOME_FORMATION_OF_FIBRIN_CLOT_CLOTTING_CASCADE	REACTOME_FORMATION_OF_FIBRIN_CLOT_CLOTTING_CASCADE	1/166	39/13343	0.386725496	0.656261447	0.592115591	Vwf	1
M1	REACTOME_NGF_STIMULATED_TRANSCRIPTION	REACTOME_NGF_STIMULATED_TRANSCRIPTION	1/166	39/13343	0.386725496	0.656261447	0.592115591	Id3	1
M1	REACTOME_PLATELET_AGGREGATION_PLUG_FORMATION	REACTOME_PLATELET_AGGREGATION_PLUG_FORMATION	1/166	39/13343	0.386725496	0.656261447	0.592115591	Vwf	1
M1	REACTOME_SUMOYLATION_OF_UBIQUITINYLATION_PROTEINS	REACTOME_SUMOYLATION_OF_UBIQUITINYLATION_PROTEINS	1/166	39/13343	0.386725496	0.656261447	0.592115591	Pom121	1
M1	WP_NUCLEAR_RECEPTORS	WP_NUCLEAR_RECEPTORS	1/166	39/13343	0.386725496	0.656261447	0.592115591	Nr2c2	1
M1	REACTOME_AMYLOID_FIBER_FORMATION	REACTOME_AMYLOID_FIBER_FORMATION	2/166	108/13343	0.389779936	0.659095025	0.594672203	H2bc4/Ttr	2
M1	WP_THERMOGENESIS	WP_THERMOGENESIS	2/166	108/13343	0.389779936	0.659095025	0.594672203	Tsc1/Creb3l2	2
M1	REACTOME_RNA_POLYMERASE_I_TRANSCRIPTION	REACTOME_RNA_POLYMERASE_I_TRANSCRIPTION	2/166	109/13343	0.394179855	0.660999072	0.59639014	H2bc4/Polr2k	2
M1	KEGG_PYRUVATE_METABOLISM	KEGG_PYRUVATE_METABOLISM	1/166	40/13343	0.394377598	0.660999072	0.59639014	Acyp2	1
M1	PID_FOXM1_PATHWAY	PID_FOXM1_PATHWAY	1/166	40/13343	0.394377598	0.660999072	0.59639014	Crebbp	1
M1	PID_IFNG_PATHWAY	PID_IFNG_PATHWAY	1/166	40/13343	0.394377598	0.660999072	0.59639014	Crebbp	1
M1	REACTOME_RHOU_GTPASE_CYCLE	REACTOME_RHOU_GTPASE_CYCLE	1/166	40/13343	0.394377598	0.660999072	0.59639014	Dlg5	1
M1	KEGG_AMINOACYL_TRNA_BIOSYNTHESIS	KEGG_AMINOACYL_TRNA_BIOSYNTHESIS	1/166	41/13343	0.401934789	0.663964437	0.599065658	Lars2	1
M1	PID_ECADHERIN_STABILIZATION_PATHWAY	PID_ECADHERIN_STABILIZATION_PATHWAY	1/166	41/13343	0.401934789	0.663964437	0.599065658	Vcl	1
M1	REACTOME_DISEASES_ASSOCIATED_WITH_GLYCOSAMINOGLYCAN_METABOLISM	REACTOME_DISEASES_ASSOCIATED_WITH_GLYCOSAMINOGLYCAN_METABOLISM	1/166	41/13343	0.401934789	0.663964437	0.599065658	Gpc6	1
M1	REACTOME_MTOR_SIGNALLING	REACTOME_MTOR_SIGNALLING	1/166	41/13343	0.401934789	0.663964437	0.599065658	Tsc1	1
M1	REACTOME_NS1_MEDIATED_EFFECTS_ON_HOST_PATHWAYS	REACTOME_NS1_MEDIATED_EFFECTS_ON_HOST_PATHWAYS	1/166	41/13343	0.401934789	0.663964437	0.599065658	Pom121	1
M1	REACTOME_TRANSCRIPTIONAL_REGULATION_BY_VENTX	REACTOME_TRANSCRIPTIONAL_REGULATION_BY_VENTX	1/166	41/13343	0.401934789	0.663964437	0.599065658	Tnrc6c	1
M1	REACTOME_INTERLEUKIN_4_AND_INTERLEUKIN_13_SIGNALING	REACTOME_INTERLEUKIN_4_AND_INTERLEUKIN_13_SIGNALING	2/166	111/13343	0.402936496	0.663964437	0.599065658	Pou2f1/Lama5	2
M1	REACTOME_O_LINKED_GLYCOSYLATION	REACTOME_O_LINKED_GLYCOSYLATION	2/166	111/13343	0.402936496	0.663964437	0.599065658	Adamts3/Thsd7a	2
M1	REACTOME_TELOMERE_MAINTENANCE	REACTOME_TELOMERE_MAINTENANCE	2/166	111/13343	0.402936496	0.663964437	0.599065658	H2bc4/Polr2k	2
M1	REACTOME_TRANSPORT_TO_THE_GOLGI_AND_SUBSEQUENT_MODIFICATION	REACTOME_TRANSPORT_TO_THE_GOLGI_AND_SUBSEQUENT_MODIFICATION	3/166	186/13343	0.40875728	0.663964437	0.599065658	Col7a1/Mgat5/Trappc6a	3
M1	PID_TCPTP_PATHWAY	PID_TCPTP_PATHWAY	1/166	42/13343	0.40939824	0.663964437	0.599065658	Crebbp	1
M1	REACTOME_EPHB_MEDIATED_FORWARD_SIGNALING	REACTOME_EPHB_MEDIATED_FORWARD_SIGNALING	1/166	42/13343	0.40939824	0.663964437	0.599065658	Grin2b	1
M1	REACTOME_NCAM1_INTERACTIONS	REACTOME_NCAM1_INTERACTIONS	1/166	42/13343	0.40939824	0.663964437	0.599065658	Col5a1	1
M1	REACTOME_RND1_GTPASE_CYCLE	REACTOME_RND1_GTPASE_CYCLE	1/166	42/13343	0.40939824	0.663964437	0.599065658	Dlg5	1
M1	REACTOME_RND3_GTPASE_CYCLE	REACTOME_RND3_GTPASE_CYCLE	1/166	42/13343	0.40939824	0.663964437	0.599065658	Dlg5	1
M1	REACTOME_TRNA_AMINOACYLATION	REACTOME_TRNA_AMINOACYLATION	1/166	42/13343	0.40939824	0.663964437	0.599065658	Lars2	1
M1	WP_COMMON_PATHWAYS_UNDERLYING_DRUG_ADDICTION	WP_COMMON_PATHWAYS_UNDERLYING_DRUG_ADDICTION	1/166	42/13343	0.40939824	0.663964437	0.599065658	Grin2a	1
M1	WP_EUKARYOTIC_TRANSCRIPTION_INITIATION	WP_EUKARYOTIC_TRANSCRIPTION_INITIATION	1/166	42/13343	0.40939824	0.663964437	0.599065658	Polr2k	1
M1	WP_SPLICING_FACTOR_NOVA_REGULATED_SYNAPTIC_PROTEINS	WP_SPLICING_FACTOR_NOVA_REGULATED_SYNAPTIC_PROTEINS	1/166	42/13343	0.40939824	0.663964437	0.599065658	Grin2b	1
M1	REACTOME_HCMV_LATE_EVENTS	REACTOME_HCMV_LATE_EVENTS	2/166	114/13343	0.415958735	0.66586931	0.600784339	H2bc4/Pom121	2
M1	PID_THROMBIN_PAR1_PATHWAY	PID_THROMBIN_PAR1_PATHWAY	1/166	43/13343	0.416769107	0.66586931	0.600784339	Akap13	1
M1	REACTOME_NEGATIVE_REGULATION_OF_MAPK_PATHWAY	REACTOME_NEGATIVE_REGULATION_OF_MAPK_PATHWAY	1/166	43/13343	0.416769107	0.66586931	0.600784339	Dusp4	1
M1	REACTOME_RND2_GTPASE_CYCLE	REACTOME_RND2_GTPASE_CYCLE	1/166	43/13343	0.416769107	0.66586931	0.600784339	Dlg5	1
M1	REACTOME_SIGNALING_BY_FGFR2_IN_DISEASE	REACTOME_SIGNALING_BY_FGFR2_IN_DISEASE	1/166	43/13343	0.416769107	0.66586931	0.600784339	Polr2k	1
M1	REACTOME_SUMOYLATION_OF_TRANSCRIPTION_COFACTORS	REACTOME_SUMOYLATION_OF_TRANSCRIPTION_COFACTORS	1/166	43/13343	0.416769107	0.66586931	0.600784339	Crebbp	1
M1	REACTOME_TRANSPORT_OF_MATURE_MRNAS_DERIVED_FROM_INTRONLESS_TRANSCRIPTS	REACTOME_TRANSPORT_OF_MATURE_MRNAS_DERIVED_FROM_INTRONLESS_TRANSCRIPTS	1/166	43/13343	0.416769107	0.66586931	0.600784339	Pom121	1
M1	WP_IL6_SIGNALING_PATHWAY	WP_IL6_SIGNALING_PATHWAY	1/166	43/13343	0.416769107	0.66586931	0.600784339	Crebbp	1
M1	KEGG_ABC_TRANSPORTERS	KEGG_ABC_TRANSPORTERS	1/166	44/13343	0.42404853	0.66586931	0.600784339	Abca1	1
M1	KEGG_VASOPRESSIN_REGULATED_WATER_REABSORPTION	KEGG_VASOPRESSIN_REGULATED_WATER_REABSORPTION	1/166	44/13343	0.42404853	0.66586931	0.600784339	Creb3l2	1
M1	REACTOME_INTRA_GOLGI_TRAFFIC	REACTOME_INTRA_GOLGI_TRAFFIC	1/166	44/13343	0.42404853	0.66586931	0.600784339	Trip11	1
M1	REACTOME_TBC_RABGAPS	REACTOME_TBC_RABGAPS	1/166	44/13343	0.42404853	0.66586931	0.600784339	Tsc1	1
M1	REACTOME_TP53_REGULATES_TRANSCRIPTION_OF_CELL_DEATH_GENES	REACTOME_TP53_REGULATES_TRANSCRIPTION_OF_CELL_DEATH_GENES	1/166	44/13343	0.42404853	0.66586931	0.600784339	Crebbp	1
M1	WP_FIBRIN_COMPLEMENT_RECEPTOR_3_SIGNALING_PATHWAY	WP_FIBRIN_COMPLEMENT_RECEPTOR_3_SIGNALING_PATHWAY	1/166	44/13343	0.42404853	0.66586931	0.600784339	Tirap	1
M1	WP_HEDGEHOG_SIGNALING_PATHWAY_WP4249	WP_HEDGEHOG_SIGNALING_PATHWAY_WP4249	1/166	44/13343	0.42404853	0.66586931	0.600784339	Lrp2	1
M1	WP_NEURODEGENERATION_WITH_BRAIN_IRON_ACCUMULATION_NBIA_SUBTYPES_PATHWAY	WP_NEURODEGENERATION_WITH_BRAIN_IRON_ACCUMULATION_NBIA_SUBTYPES_PATHWAY	1/166	44/13343	0.42404853	0.66586931	0.600784339	Tsc1	1
M1	WP_RENINANGIOTENSINALDOSTERONE_SYSTEM_RAAS	WP_RENINANGIOTENSINALDOSTERONE_SYSTEM_RAAS	1/166	44/13343	0.42404853	0.66586931	0.600784339	Creb3l2	1
M1	WP_VASOPRESSINREGULATED_WATER_REABSORPTION	WP_VASOPRESSINREGULATED_WATER_REABSORPTION	1/166	44/13343	0.42404853	0.66586931	0.600784339	Creb3l2	1
M1	WP_VITAMIN_A_AND_CAROTENOID_METABOLISM	WP_VITAMIN_A_AND_CAROTENOID_METABOLISM	1/166	44/13343	0.42404853	0.66586931	0.600784339	Rbp1	1
M1	KEGG_LEUKOCYTE_TRANSENDOTHELIAL_MIGRATION	KEGG_LEUKOCYTE_TRANSENDOTHELIAL_MIGRATION	2/166	116/13343	0.424561629	0.66586931	0.600784339	Vcl/Cldn5	2
M1	WP_WNT_SIGNALING	WP_WNT_SIGNALING	2/166	117/13343	0.428838666	0.667541839	0.602293388	Fzd1/Fzd6	2
M1	PID_HNF3B_PATHWAY	PID_HNF3B_PATHWAY	1/166	45/13343	0.431237637	0.667541839	0.602293388	Ttr	1
M1	PID_NFAT_TFPATHWAY	PID_NFAT_TFPATHWAY	1/166	45/13343	0.431237637	0.667541839	0.602293388	Pou2f1	1
M1	PID_RHOA_PATHWAY	PID_RHOA_PATHWAY	1/166	45/13343	0.431237637	0.667541839	0.602293388	Vcl	1
M1	REACTOME_SPHINGOLIPID_DE_NOVO_BIOSYNTHESIS	REACTOME_SPHINGOLIPID_DE_NOVO_BIOSYNTHESIS	1/166	45/13343	0.431237637	0.667541839	0.602293388	Ppm1l	1
M1	WP_INTEGRATED_CANCER_PATHWAY	WP_INTEGRATED_CANCER_PATHWAY	1/166	45/13343	0.431237637	0.667541839	0.602293388	Pou2f1	1
M1	WP_NEPHROTIC_SYNDROME	WP_NEPHROTIC_SYNDROME	1/166	45/13343	0.431237637	0.667541839	0.602293388	Myh9	1
M1	WP_PROSTAGLANDIN_SYNTHESIS_AND_REGULATION	WP_PROSTAGLANDIN_SYNTHESIS_AND_REGULATION	1/166	45/13343	0.431237637	0.667541839	0.602293388	Sox9	1
M1	KEGG_PROTEASOME	KEGG_PROTEASOME	1/166	46/13343	0.438337544	0.671976395	0.606294492	Psmb8	1
M1	PID_RHOA_REG_PATHWAY	PID_RHOA_REG_PATHWAY	1/166	46/13343	0.438337544	0.671976395	0.606294492	Akap13	1
M1	REACTOME_CARBOXYTERMINAL_POST_TRANSLATIONAL_MODIFICATIONS_OF_TUBULIN	REACTOME_CARBOXYTERMINAL_POST_TRANSLATIONAL_MODIFICATIONS_OF_TUBULIN	1/166	46/13343	0.438337544	0.671976395	0.606294492	Ttll4	1
M1	REACTOME_HIV_TRANSCRIPTION_ELONGATION	REACTOME_HIV_TRANSCRIPTION_ELONGATION	1/166	46/13343	0.438337544	0.671976395	0.606294492	Polr2k	1
M1	REACTOME_INTERLEUKIN_10_SIGNALING	REACTOME_INTERLEUKIN_10_SIGNALING	1/166	46/13343	0.438337544	0.671976395	0.606294492	Il1r1	1
M1	REACTOME_SUMOYLATION_OF_DNA_REPLICATION_PROTEINS	REACTOME_SUMOYLATION_OF_DNA_REPLICATION_PROTEINS	1/166	46/13343	0.438337544	0.671976395	0.606294492	Pom121	1
M1	PID_FANCONI_PATHWAY	PID_FANCONI_PATHWAY	1/166	47/13343	0.445349348	0.677272491	0.611072925	Hes1	1
M1	REACTOME_HIV_TRANSCRIPTION_INITIATION	REACTOME_HIV_TRANSCRIPTION_INITIATION	1/166	47/13343	0.445349348	0.677272491	0.611072925	Polr2k	1
M1	REACTOME_RNA_POLYMERASE_I_TRANSCRIPTION_INITIATION	REACTOME_RNA_POLYMERASE_I_TRANSCRIPTION_INITIATION	1/166	47/13343	0.445349348	0.677272491	0.611072925	Polr2k	1
M1	REACTOME_SUMOYLATION_OF_RNA_BINDING_PROTEINS	REACTOME_SUMOYLATION_OF_RNA_BINDING_PROTEINS	1/166	47/13343	0.445349348	0.677272491	0.611072925	Pom121	1
M1	WP_ENDOPLASMIC_RETICULUM_STRESS_RESPONSE_IN_CORONAVIRUS_INFECTION	WP_ENDOPLASMIC_RETICULUM_STRESS_RESPONSE_IN_CORONAVIRUS_INFECTION	1/166	47/13343	0.445349348	0.677272491	0.611072925	Ern1	1
M1	REACTOME_RAB_REGULATION_OF_TRAFFICKING	REACTOME_RAB_REGULATION_OF_TRAFFICKING	2/166	122/13343	0.449969681	0.681273702	0.61468304	Tsc1/Trappc6a	2
M1	PID_AJDISS_2PATHWAY	PID_AJDISS_2PATHWAY	1/166	48/13343	0.452274138	0.681273702	0.61468304	Crebbp	1
M1	PID_HEDGEHOG_GLI_PATHWAY	PID_HEDGEHOG_GLI_PATHWAY	1/166	48/13343	0.452274138	0.681273702	0.61468304	Crebbp	1
M1	REACTOME_INOSITOL_PHOSPHATE_METABOLISM	REACTOME_INOSITOL_PHOSPHATE_METABOLISM	1/166	48/13343	0.452274138	0.681273702	0.61468304	Mtmr9	1
M1	WP_ARYL_HYDROCARBON_RECEPTOR_PATHWAY_WP2586	WP_ARYL_HYDROCARBON_RECEPTOR_PATHWAY_WP2586	1/166	48/13343	0.452274138	0.681273702	0.61468304	Ahrr	1
M1	WP_CHOLESTEROL_METABOLISM_WITH_BLOCH_AND_KANDUTSCHRUSSELL_PATHWAYS	WP_CHOLESTEROL_METABOLISM_WITH_BLOCH_AND_KANDUTSCHRUSSELL_PATHWAYS	1/166	48/13343	0.452274138	0.681273702	0.61468304	Abca1	1
M1	REACTOME_GLYCOSAMINOGLYCAN_METABOLISM	REACTOME_GLYCOSAMINOGLYCAN_METABOLISM	2/166	124/13343	0.458299175	0.681865154	0.61521668	Gpc6/Chst11	2
M1	REACTOME_OXIDATIVE_STRESS_INDUCED_SENESCENCE	REACTOME_OXIDATIVE_STRESS_INDUCED_SENESCENCE	2/166	124/13343	0.458299175	0.681865154	0.61521668	H2bc4/Tnrc6c	2
M1	KEGG_GLYCEROLIPID_METABOLISM	KEGG_GLYCEROLIPID_METABOLISM	1/166	49/13343	0.459112987	0.681865154	0.61521668	Dgkh	1
M1	PID_FOXO_PATHWAY	PID_FOXO_PATHWAY	1/166	49/13343	0.459112987	0.681865154	0.61521668	Crebbp	1
M1	REACTOME_RECYCLING_PATHWAY_OF_L1	REACTOME_RECYCLING_PATHWAY_OF_L1	1/166	49/13343	0.459112987	0.681865154	0.61521668	L1cam	1
M1	REACTOME_RETROGRADE_TRANSPORT_AT_THE_TRANS_GOLGI_NETWORK	REACTOME_RETROGRADE_TRANSPORT_AT_THE_TRANS_GOLGI_NETWORK	1/166	49/13343	0.459112987	0.681865154	0.61521668	Igf2r	1
M1	REACTOME_TRANSLATION_OF_SARS_COV_2_STRUCTURAL_PROTEINS	REACTOME_TRANSLATION_OF_SARS_COV_2_STRUCTURAL_PROTEINS	1/166	49/13343	0.459112987	0.681865154	0.61521668	Mgat5	1
M1	WP_EXERCISEINDUCED_CIRCADIAN_REGULATION	WP_EXERCISEINDUCED_CIRCADIAN_REGULATION	1/166	49/13343	0.459112987	0.681865154	0.61521668	Cldn5	1
M1	WP_PHOSPHOINOSITIDES_METABOLISM	WP_PHOSPHOINOSITIDES_METABOLISM	1/166	49/13343	0.459112987	0.681865154	0.61521668	Mtmr9	1
M1	REACTOME_INTERFERON_SIGNALING	REACTOME_INTERFERON_SIGNALING	3/166	203/13343	0.464564806	0.684421822	0.617523449	Pom121/Flnb/Psmb8	3
M1	REACTOME_INTRA_GOLGI_AND_RETROGRADE_GOLGI_TO_ER_TRAFFIC	REACTOME_INTRA_GOLGI_AND_RETROGRADE_GOLGI_TO_ER_TRAFFIC	3/166	203/13343	0.464564806	0.684421822	0.617523449	Kif21b/Igf2r/Trip11	3
M1	REACTOME_CROSS_PRESENTATION_OF_SOLUBLE_EXOGENOUS_ANTIGENS_ENDOSOMES	REACTOME_CROSS_PRESENTATION_OF_SOLUBLE_EXOGENOUS_ANTIGENS_ENDOSOMES	1/166	50/13343	0.465866955	0.684421822	0.617523449	Psmb8	1
M1	REACTOME_HDMS_DEMETHYLATE_HISTONES	REACTOME_HDMS_DEMETHYLATE_HISTONES	1/166	50/13343	0.465866955	0.684421822	0.617523449	Arid5b	1
M1	REACTOME_IRE1ALPHA_ACTIVATES_CHAPERONES	REACTOME_IRE1ALPHA_ACTIVATES_CHAPERONES	1/166	50/13343	0.465866955	0.684421822	0.617523449	Ern1	1
M1	REACTOME_SIGNALING_BY_FGFR1	REACTOME_SIGNALING_BY_FGFR1	1/166	50/13343	0.465866955	0.684421822	0.617523449	Spred2	1
M1	WP_INTERLEUKIN1_IL1_STRUCTURAL_PATHWAY	WP_INTERLEUKIN1_IL1_STRUCTURAL_PATHWAY	1/166	50/13343	0.465866955	0.684421822	0.617523449	Il1r1	1
M1	REACTOME_RESPIRATORY_ELECTRON_TRANSPORT_ATP_SYNTHESIS_BY_CHEMIOSMOTIC_COUPLING_AND_HEAT_PRODUCTION_BY_UNCOUPLING_PROTEINS	REACTOME_RESPIRATORY_ELECTRON_TRANSPORT_ATP_SYNTHESIS_BY_CHEMIOSMOTIC_COUPLING_AND_HEAT_PRODUCTION_BY_UNCOUPLING_PROTEINS	2/166	127/13343	0.470656527	0.688876672	0.621542862	Ndufc1/Ndufb1	2
M1	BIOCARTA_NFAT_PATHWAY	BIOCARTA_NFAT_PATHWAY	1/166	51/13343	0.472537088	0.688876672	0.621542862	Crebbp	1
M1	REACTOME_NEUROTRANSMITTER_RELEASE_CYCLE	REACTOME_NEUROTRANSMITTER_RELEASE_CYCLE	1/166	51/13343	0.472537088	0.688876672	0.621542862	Syn3	1
M1	SIG_INSULIN_RECEPTOR_PATHWAY_IN_CARDIAC_MYOCYTES	SIG_INSULIN_RECEPTOR_PATHWAY_IN_CARDIAC_MYOCYTES	1/166	51/13343	0.472537088	0.688876672	0.621542862	Lnpep	1
M1	BIOCARTA_PPARA_PATHWAY	BIOCARTA_PPARA_PATHWAY	1/166	52/13343	0.479124422	0.688876672	0.621542862	Crebbp	1
M1	KEGG_MTOR_SIGNALING_PATHWAY	KEGG_MTOR_SIGNALING_PATHWAY	1/166	52/13343	0.479124422	0.688876672	0.621542862	Tsc1	1
M1	REACTOME_APOPTOTIC_EXECUTION_PHASE	REACTOME_APOPTOTIC_EXECUTION_PHASE	1/166	52/13343	0.479124422	0.688876672	0.621542862	Plec	1
M1	REACTOME_MRNA_SPLICING_MINOR_PATHWAY	REACTOME_MRNA_SPLICING_MINOR_PATHWAY	1/166	52/13343	0.479124422	0.688876672	0.621542862	Polr2k	1
M1	WP_SYNAPTIC_VESICLE_PATHWAY	WP_SYNAPTIC_VESICLE_PATHWAY	1/166	52/13343	0.479124422	0.688876672	0.621542862	Syn3	1
M1	REACTOME_TRANSCRIPTIONAL_REGULATION_BY_TP53	REACTOME_TRANSCRIPTIONAL_REGULATION_BY_TP53	5/166	366/13343	0.480080936	0.688876672	0.621542862	Tnrc6c/Tsc1/Ago2/Polr2k/Crebbp	5
M1	KEGG_PARKINSONS_DISEASE	KEGG_PARKINSONS_DISEASE	2/166	130/13343	0.48284522	0.688876672	0.621542862	Ndufc1/Ndufb1	2
M1	REACTOME_CELL_CELL_COMMUNICATION	REACTOME_CELL_CELL_COMMUNICATION	2/166	130/13343	0.48284522	0.688876672	0.621542862	Plec/Cldn5	2
M1	PID_NFAT_3PATHWAY	PID_NFAT_3PATHWAY	1/166	53/13343	0.485629978	0.688876672	0.621542862	Crebbp	1
M1	REACTOME_FORMATION_OF_TC_NER_PRE_INCISION_COMPLEX	REACTOME_FORMATION_OF_TC_NER_PRE_INCISION_COMPLEX	1/166	53/13343	0.485629978	0.688876672	0.621542862	Polr2k	1
M1	REACTOME_NUCLEAR_ENVELOPE_BREAKDOWN	REACTOME_NUCLEAR_ENVELOPE_BREAKDOWN	1/166	53/13343	0.485629978	0.688876672	0.621542862	Pom121	1
M1	REACTOME_NUCLEAR_RECEPTOR_TRANSCRIPTION_PATHWAY	REACTOME_NUCLEAR_RECEPTOR_TRANSCRIPTION_PATHWAY	1/166	53/13343	0.485629978	0.688876672	0.621542862	Nr2c2	1
M1	REACTOME_SYNTHESIS_OF_PIPS_AT_THE_PLASMA_MEMBRANE	REACTOME_SYNTHESIS_OF_PIPS_AT_THE_PLASMA_MEMBRANE	1/166	53/13343	0.485629978	0.688876672	0.621542862	Mtmr9	1
M1	WP_TRANSLATION_FACTORS	WP_TRANSLATION_FACTORS	1/166	53/13343	0.485629978	0.688876672	0.621542862	Eif4ebp2	1
M1	WP_WNT_SIGNALING_PATHWAY	WP_WNT_SIGNALING_PATHWAY	1/166	53/13343	0.485629978	0.688876672	0.621542862	Tsc1	1
M1	REACTOME_HOST_INTERACTIONS_OF_HIV_FACTORS	REACTOME_HOST_INTERACTIONS_OF_HIV_FACTORS	2/166	131/13343	0.48686986	0.688876672	0.621542862	Pom121/Psmb8	2
M1	WP_ADIPOGENESIS	WP_ADIPOGENESIS	2/166	131/13343	0.48686986	0.688876672	0.621542862	Id3/Fzd1	2
M1	WP_EBOLA_VIRUS_INFECTION_IN_HOST	WP_EBOLA_VIRUS_INFECTION_IN_HOST	2/166	131/13343	0.48686986	0.688876672	0.621542862	Flnb/Crebbp	2
M1	KEGG_OXIDATIVE_PHOSPHORYLATION	KEGG_OXIDATIVE_PHOSPHORYLATION	2/166	132/13343	0.490875118	0.688876672	0.621542862	Ndufc1/Ndufb1	2
M1	KEGG_TIGHT_JUNCTION	KEGG_TIGHT_JUNCTION	2/166	132/13343	0.490875118	0.688876672	0.621542862	Myh9/Cldn5	2
M1	REACTOME_RESPONSE_TO_ELEVATED_PLATELET_CYTOSOLIC_CA2	REACTOME_RESPONSE_TO_ELEVATED_PLATELET_CYTOSOLIC_CA2	2/166	132/13343	0.490875118	0.688876672	0.621542862	Vcl/Vwf	2
M1	KEGG_VIBRIO_CHOLERAE_INFECTION	KEGG_VIBRIO_CHOLERAE_INFECTION	1/166	54/13343	0.492054766	0.688876672	0.621542862	Sec61g	1
M1	REACTOME_INTRAFLAGELLAR_TRANSPORT	REACTOME_INTRAFLAGELLAR_TRANSPORT	1/166	54/13343	0.492054766	0.688876672	0.621542862	Trip11	1
M1	REACTOME_ION_HOMEOSTASIS	REACTOME_ION_HOMEOSTASIS	1/166	54/13343	0.492054766	0.688876672	0.621542862	Atp2b4	1
M1	REACTOME_NEGATIVE_REGULATION_OF_NOTCH4_SIGNALING	REACTOME_NEGATIVE_REGULATION_OF_NOTCH4_SIGNALING	1/166	54/13343	0.492054766	0.688876672	0.621542862	Psmb8	1
M1	REACTOME_RECOGNITION_AND_ASSOCIATION_OF_DNA_GLYCOSYLASE_WITH_SITE_CONTAINING_AN_AFFECTED_PURINE	REACTOME_RECOGNITION_AND_ASSOCIATION_OF_DNA_GLYCOSYLASE_WITH_SITE_CONTAINING_AN_AFFECTED_PURINE	1/166	54/13343	0.492054766	0.688876672	0.621542862	H2bc4	1
M1	REACTOME_SNRNP_ASSEMBLY	REACTOME_SNRNP_ASSEMBLY	1/166	54/13343	0.492054766	0.688876672	0.621542862	Pom121	1
M1	WP_APOPTOSISRELATED_NETWORK_DUE_TO_ALTERED_NOTCH3_IN_OVARIAN_CANCER	WP_APOPTOSISRELATED_NETWORK_DUE_TO_ALTERED_NOTCH3_IN_OVARIAN_CANCER	1/166	54/13343	0.492054766	0.688876672	0.621542862	Ern1	1
M1	KEGG_CELL_ADHESION_MOLECULES_CAMS	KEGG_CELL_ADHESION_MOLECULES_CAMS	2/166	133/13343	0.494860849	0.691656839	0.624051283	L1cam/Cldn5	2
M1	REACTOME_AUF1_HNRNP_D0_BINDS_AND_DESTABILIZES_MRNA	REACTOME_AUF1_HNRNP_D0_BINDS_AND_DESTABILIZES_MRNA	1/166	55/13343	0.498399781	0.691656839	0.624051283	Psmb8	1
M1	REACTOME_HEPARAN_SULFATE_HEPARIN_HS_GAG_METABOLISM	REACTOME_HEPARAN_SULFATE_HEPARIN_HS_GAG_METABOLISM	1/166	55/13343	0.498399781	0.691656839	0.624051283	Gpc6	1
M1	REACTOME_ION_TRANSPORT_BY_P_TYPE_ATPASES	REACTOME_ION_TRANSPORT_BY_P_TYPE_ATPASES	1/166	55/13343	0.498399781	0.691656839	0.624051283	Atp2b4	1
M1	REACTOME_REGULATION_OF_RUNX3_EXPRESSION_AND_ACTIVITY	REACTOME_REGULATION_OF_RUNX3_EXPRESSION_AND_ACTIVITY	1/166	55/13343	0.498399781	0.691656839	0.624051283	Psmb8	1
M1	WP_NRP1TRIGGERED_SIGNALING_PATHWAYS_IN_PANCREATIC_CANCER	WP_NRP1TRIGGERED_SIGNALING_PATHWAYS_IN_PANCREATIC_CANCER	1/166	55/13343	0.498399781	0.691656839	0.624051283	Plxna2	1
M1	KEGG_HEDGEHOG_SIGNALING_PATHWAY	KEGG_HEDGEHOG_SIGNALING_PATHWAY	1/166	56/13343	0.504666009	0.696303517	0.628243775	Lrp2	1
M1	REACTOME_GOLGI_ASSOCIATED_VESICLE_BIOGENESIS	REACTOME_GOLGI_ASSOCIATED_VESICLE_BIOGENESIS	1/166	56/13343	0.504666009	0.696303517	0.628243775	Igf2r	1
M1	WP_CCL18_SIGNALING_PATHWAY	WP_CCL18_SIGNALING_PATHWAY	1/166	56/13343	0.504666009	0.696303517	0.628243775	Fzd4	1
M1	REACTOME_ORGANELLE_BIOGENESIS_AND_MAINTENANCE	REACTOME_ORGANELLE_BIOGENESIS_AND_MAINTENANCE	4/166	296/13343	0.504673767	0.696303517	0.628243775	Cep164/Crebbp/Tbl1x/Trip11	4
M1	KEGG_ACUTE_MYELOID_LEUKEMIA	KEGG_ACUTE_MYELOID_LEUKEMIA	1/166	57/13343	0.510854422	0.701779812	0.633184792	Zbtb16	1
M1	REACTOME_DEGRADATION_OF_DVL	REACTOME_DEGRADATION_OF_DVL	1/166	57/13343	0.510854422	0.701779812	0.633184792	Psmb8	1
M1	REACTOME_STABILIZATION_OF_P53	REACTOME_STABILIZATION_OF_P53	1/166	57/13343	0.510854422	0.701779812	0.633184792	Psmb8	1
M1	REACTOME_CHROMOSOME_MAINTENANCE	REACTOME_CHROMOSOME_MAINTENANCE	2/166	138/13343	0.514492068	0.702253251	0.633611955	H2bc4/Polr2k	2
M1	REACTOME_SIGNALING_BY_PDGF	REACTOME_SIGNALING_BY_PDGF	1/166	58/13343	0.51696598	0.702253251	0.633611955	Col5a1	1
M1	WP_TGFBETA_RECEPTOR_SIGNALING	WP_TGFBETA_RECEPTOR_SIGNALING	1/166	58/13343	0.51696598	0.702253251	0.633611955	Crebbp	1
M1	REACTOME_GPCR_LIGAND_BINDING	REACTOME_GPCR_LIGAND_BINDING	6/166	463/13343	0.518079364	0.702253251	0.633611955	Opn1sw/Glp2r/Rgr/Fzd1/Fzd6/Fzd4	6
M1	REACTOME_C_TYPE_LECTIN_RECEPTORS_CLRS	REACTOME_C_TYPE_LECTIN_RECEPTORS_CLRS	2/166	140/13343	0.522203583	0.702253251	0.633611955	Crebbp/Psmb8	2
M1	REACTOME_HATS_ACETYLATE_HISTONES	REACTOME_HATS_ACETYLATE_HISTONES	2/166	140/13343	0.522203583	0.702253251	0.633611955	H2bc4/Crebbp	2
M1	PID_FAK_PATHWAY	PID_FAK_PATHWAY	1/166	59/13343	0.523001633	0.702253251	0.633611955	Vcl	1
M1	PID_NOTCH_PATHWAY	PID_NOTCH_PATHWAY	1/166	59/13343	0.523001633	0.702253251	0.633611955	Spen	1
M1	PID_P53_REGULATION_PATHWAY	PID_P53_REGULATION_PATHWAY	1/166	59/13343	0.523001633	0.702253251	0.633611955	Crebbp	1
M1	REACTOME_CDT1_ASSOCIATION_WITH_THE_CDC6_ORC_ORIGIN_COMPLEX	REACTOME_CDT1_ASSOCIATION_WITH_THE_CDC6_ORC_ORIGIN_COMPLEX	1/166	59/13343	0.523001633	0.702253251	0.633611955	Psmb8	1
M1	REACTOME_E3_UBIQUITIN_LIGASES_UBIQUITINATE_TARGET_PROTEINS	REACTOME_E3_UBIQUITIN_LIGASES_UBIQUITINATE_TARGET_PROTEINS	1/166	59/13343	0.523001633	0.702253251	0.633611955	H2bc4	1
M1	REACTOME_METABOLISM_OF_POLYAMINES	REACTOME_METABOLISM_OF_POLYAMINES	1/166	59/13343	0.523001633	0.702253251	0.633611955	Psmb8	1
M1	REACTOME_NRAGE_SIGNALS_DEATH_THROUGH_JNK	REACTOME_NRAGE_SIGNALS_DEATH_THROUGH_JNK	1/166	59/13343	0.523001633	0.702253251	0.633611955	Akap13	1
M1	REACTOME_TRNA_PROCESSING_IN_THE_NUCLEUS	REACTOME_TRNA_PROCESSING_IN_THE_NUCLEUS	1/166	59/13343	0.523001633	0.702253251	0.633611955	Pom121	1
M1	WP_COMPLEMENT_AND_COAGULATION_CASCADES	WP_COMPLEMENT_AND_COAGULATION_CASCADES	1/166	59/13343	0.523001633	0.702253251	0.633611955	Vwf	1
M1	WP_MIRNA_REGULATION_OF_PROSTATE_CANCER_SIGNALING_PATHWAYS	WP_MIRNA_REGULATION_OF_PROSTATE_CANCER_SIGNALING_PATHWAYS	1/166	59/13343	0.523001633	0.702253251	0.633611955	Crebbp	1
M1	REACTOME_MITOTIC_PROPHASE	REACTOME_MITOTIC_PROPHASE	2/166	141/13343	0.52602872	0.705323017	0.636381669	H2bc4/Pom121	2
M1	REACTOME_DEGRADATION_OF_GLI1_BY_THE_PROTEASOME	REACTOME_DEGRADATION_OF_GLI1_BY_THE_PROTEASOME	1/166	60/13343	0.528962317	0.706272266	0.637238135	Psmb8	1
M1	REACTOME_SCF_SKP2_MEDIATED_DEGRADATION_OF_P27_P21	REACTOME_SCF_SKP2_MEDIATED_DEGRADATION_OF_P27_P21	1/166	60/13343	0.528962317	0.706272266	0.637238135	Psmb8	1
M1	WP_DEVELOPMENT_OF_URETERIC_COLLECTION_SYSTEM	WP_DEVELOPMENT_OF_URETERIC_COLLECTION_SYSTEM	1/166	60/13343	0.528962317	0.706272266	0.637238135	Fat4	1
M1	REACTOME_INTRACELLULAR_SIGNALING_BY_SECOND_MESSENGERS	REACTOME_INTRACELLULAR_SIGNALING_BY_SECOND_MESSENGERS	4/166	307/13343	0.533444891	0.708172752	0.638952859	Tnrc6c/Tnks/Ago2/Psmb8	4
M1	PID_AR_PATHWAY	PID_AR_PATHWAY	1/166	61/13343	0.534848958	0.708172752	0.638952859	Svil	1
M1	REACTOME_BASE_EXCISION_REPAIR_AP_SITE_FORMATION	REACTOME_BASE_EXCISION_REPAIR_AP_SITE_FORMATION	1/166	61/13343	0.534848958	0.708172752	0.638952859	H2bc4	1
M1	REACTOME_DEFECTIVE_CFTR_CAUSES_CYSTIC_FIBROSIS	REACTOME_DEFECTIVE_CFTR_CAUSES_CYSTIC_FIBROSIS	1/166	61/13343	0.534848958	0.708172752	0.638952859	Psmb8	1
M1	REACTOME_FORMATION_OF_RNA_POL_II_ELONGATION_COMPLEX	REACTOME_FORMATION_OF_RNA_POL_II_ELONGATION_COMPLEX	1/166	61/13343	0.534848958	0.708172752	0.638952859	Polr2k	1
M1	REACTOME_KINESINS	REACTOME_KINESINS	1/166	61/13343	0.534848958	0.708172752	0.638952859	Kif21b	1
M1	REACTOME_ANTIGEN_PROCESSING_UBIQUITINATION_PROTEASOME_DEGRADATION	REACTOME_ANTIGEN_PROCESSING_UBIQUITINATION_PROTEASOME_DEGRADATION	4/166	308/13343	0.536020304	0.708568321	0.639309763	Psmb8/Lnpep/Zbtb16/Hecw2	4
M1	REACTOME_G_ALPHA_S_SIGNALLING_EVENTS	REACTOME_G_ALPHA_S_SIGNALLING_EVENTS	2/166	144/13343	0.537380597	0.708568321	0.639309763	Glp2r/Pde10a	2
M1	WP_BRAINDERIVED_NEUROTROPHIC_FACTOR_BDNF_SIGNALING_PATHWAY	WP_BRAINDERIVED_NEUROTROPHIC_FACTOR_BDNF_SIGNALING_PATHWAY	2/166	144/13343	0.537380597	0.708568321	0.639309763	Map3k2/Grin2b	2
M1	PID_IL12_2PATHWAY	PID_IL12_2PATHWAY	1/166	62/13343	0.540662471	0.709945755	0.640552561	Il1r1	1
M1	REACTOME_DECTIN_1_MEDIATED_NONCANONICAL_NF_KB_SIGNALING	REACTOME_DECTIN_1_MEDIATED_NONCANONICAL_NF_KB_SIGNALING	1/166	62/13343	0.540662471	0.709945755	0.640552561	Psmb8	1
M1	WP_TGFBETA_RECEPTOR_SIGNALING_IN_SKELETAL_DYSPLASIAS	WP_TGFBETA_RECEPTOR_SIGNALING_IN_SKELETAL_DYSPLASIAS	1/166	62/13343	0.540662471	0.709945755	0.640552561	Crebbp	1
M1	REACTOME_DNA_REPLICATION_PRE_INITIATION	REACTOME_DNA_REPLICATION_PRE_INITIATION	2/166	146/13343	0.544844795	0.710623466	0.64116403	H2bc4/Psmb8	2
M1	REACTOME_DNA_METHYLATION	REACTOME_DNA_METHYLATION	1/166	63/13343	0.546403758	0.710623466	0.64116403	H2bc4	1
M1	REACTOME_NCAM_SIGNALING_FOR_NEURITE_OUT_GROWTH	REACTOME_NCAM_SIGNALING_FOR_NEURITE_OUT_GROWTH	1/166	63/13343	0.546403758	0.710623466	0.64116403	Col5a1	1
M1	REACTOME_PEROXISOMAL_PROTEIN_IMPORT	REACTOME_PEROXISOMAL_PROTEIN_IMPORT	1/166	63/13343	0.546403758	0.710623466	0.64116403	Ide	1
M1	REACTOME_SIGNALING_BY_FGFR_IN_DISEASE	REACTOME_SIGNALING_BY_FGFR_IN_DISEASE	1/166	63/13343	0.546403758	0.710623466	0.64116403	Polr2k	1
M1	REACTOME_SYNTHESIS_OF_SUBSTRATES_IN_N_GLYCAN_BIOSYTHESIS	REACTOME_SYNTHESIS_OF_SUBSTRATES_IN_N_GLYCAN_BIOSYTHESIS	1/166	63/13343	0.546403758	0.710623466	0.64116403	Dpm1	1
M1	WP_TYROBP_CAUSAL_NETWORK_IN_MICROGLIA	WP_TYROBP_CAUSAL_NETWORK_IN_MICROGLIA	1/166	63/13343	0.546403758	0.710623466	0.64116403	Creb3l2	1
M1	REACTOME_NEUTROPHIL_DEGRANULATION	REACTOME_NEUTROPHIL_DEGRANULATION	6/166	479/13343	0.551543038	0.713940584	0.644156918	Vcl/Ttr/Igf2r/Ano6/Ptprb/Crispld2	6
M1	WP_PROTEASOME_DEGRADATION	WP_PROTEASOME_DEGRADATION	1/166	64/13343	0.552073711	0.713940584	0.644156918	Psmb8	1
M1	PID_RB_1PATHWAY	PID_RB_1PATHWAY	1/166	65/13343	0.557673211	0.713940584	0.644156918	Crebbp	1
M1	REACTOME_ACTIVATED_PKN1_STIMULATES_TRANSCRIPTION_OF_AR_ANDROGEN_RECEPTOR_REGULATED_GENES_KLK2_AND_KLK3	REACTOME_ACTIVATED_PKN1_STIMULATES_TRANSCRIPTION_OF_AR_ANDROGEN_RECEPTOR_REGULATED_GENES_KLK2_AND_KLK3	1/166	65/13343	0.557673211	0.713940584	0.644156918	H2bc4	1
M1	REACTOME_CELL_CELL_JUNCTION_ORGANIZATION	REACTOME_CELL_CELL_JUNCTION_ORGANIZATION	1/166	65/13343	0.557673211	0.713940584	0.644156918	Cldn5	1
M1	REACTOME_DUAL_INCISION_IN_TC_NER	REACTOME_DUAL_INCISION_IN_TC_NER	1/166	65/13343	0.557673211	0.713940584	0.644156918	Polr2k	1
M1	REACTOME_HEDGEHOG_LIGAND_BIOGENESIS	REACTOME_HEDGEHOG_LIGAND_BIOGENESIS	1/166	65/13343	0.557673211	0.713940584	0.644156918	Psmb8	1
M1	REACTOME_REGULATION_OF_HMOX1_EXPRESSION_AND_ACTIVITY	REACTOME_REGULATION_OF_HMOX1_EXPRESSION_AND_ACTIVITY	1/166	65/13343	0.557673211	0.713940584	0.644156918	Psmb8	1
M1	REACTOME_TP53_REGULATES_TRANSCRIPTION_OF_DNA_REPAIR_GENES	REACTOME_TP53_REGULATES_TRANSCRIPTION_OF_DNA_REPAIR_GENES	1/166	65/13343	0.557673211	0.713940584	0.644156918	Polr2k	1
M1	WP_FERROPTOSIS	WP_FERROPTOSIS	1/166	65/13343	0.557673211	0.713940584	0.644156918	Slc7a11	1
M1	REACTOME_HIV_INFECTION	REACTOME_HIV_INFECTION	3/166	234/13343	0.559782666	0.713940584	0.644156918	Pom121/Polr2k/Psmb8	3
M1	PID_HDAC_CLASSI_PATHWAY	PID_HDAC_CLASSI_PATHWAY	1/166	66/13343	0.563203129	0.713940584	0.644156918	Crebbp	1
M1	PID_HIF1_TFPATHWAY	PID_HIF1_TFPATHWAY	1/166	66/13343	0.563203129	0.713940584	0.644156918	Crebbp	1
M1	REACTOME_CYTOCHROME_P450_ARRANGED_BY_SUBSTRATE_TYPE	REACTOME_CYTOCHROME_P450_ARRANGED_BY_SUBSTRATE_TYPE	1/166	66/13343	0.563203129	0.713940584	0.644156918	Ahrr	1
M1	REACTOME_FOXO_MEDIATED_TRANSCRIPTION	REACTOME_FOXO_MEDIATED_TRANSCRIPTION	1/166	66/13343	0.563203129	0.713940584	0.644156918	Crebbp	1
M1	REACTOME_SIRT1_NEGATIVELY_REGULATES_RRNA_EXPRESSION	REACTOME_SIRT1_NEGATIVELY_REGULATES_RRNA_EXPRESSION	1/166	66/13343	0.563203129	0.713940584	0.644156918	H2bc4	1
M1	WP_AGERAGE_PATHWAY	WP_AGERAGE_PATHWAY	1/166	66/13343	0.563203129	0.713940584	0.644156918	Tirap	1
M1	WP_ONCOSTATIN_M_SIGNALING_PATHWAY	WP_ONCOSTATIN_M_SIGNALING_PATHWAY	1/166	66/13343	0.563203129	0.713940584	0.644156918	Osmr	1
M1	WP_PRADERWILLI_AND_ANGELMAN_SYNDROME	WP_PRADERWILLI_AND_ANGELMAN_SYNDROME	1/166	66/13343	0.563203129	0.713940584	0.644156918	Gabrg3	1
M1	REACTOME_HIV_LIFE_CYCLE	REACTOME_HIV_LIFE_CYCLE	2/166	152/13343	0.566734044	0.717044286	0.64695725	Pom121/Polr2k	2
M1	PID_TELOMERASE_PATHWAY	PID_TELOMERASE_PATHWAY	1/166	67/13343	0.568664323	0.717044286	0.64695725	Tnks	1
M1	REACTOME_ASSEMBLY_OF_THE_ORC_COMPLEX_AT_THE_ORIGIN_OF_REPLICATION	REACTOME_ASSEMBLY_OF_THE_ORC_COMPLEX_AT_THE_ORIGIN_OF_REPLICATION	1/166	67/13343	0.568664323	0.717044286	0.64695725	H2bc4	1
M1	SIG_PIP3_SIGNALING_IN_CARDIAC_MYOCTES	SIG_PIP3_SIGNALING_IN_CARDIAC_MYOCTES	1/166	67/13343	0.568664323	0.717044286	0.64695725	Tsc1	1
M1	REACTOME_G1_S_DNA_DAMAGE_CHECKPOINTS	REACTOME_G1_S_DNA_DAMAGE_CHECKPOINTS	1/166	68/13343	0.574057644	0.721932466	0.651367639	Psmb8	1
M1	WP_AMPACTIVATED_PROTEIN_KINASE_AMPK_SIGNALING	WP_AMPACTIVATED_PROTEIN_KINASE_AMPK_SIGNALING	1/166	68/13343	0.574057644	0.721932466	0.651367639	Tsc1	1
M1	REACTOME_ER_TO_GOLGI_ANTEROGRADE_TRANSPORT	REACTOME_ER_TO_GOLGI_ANTEROGRADE_TRANSPORT	2/166	155/13343	0.57739324	0.722901048	0.652241547	Col7a1/Trappc6a	2
M1	WP_MESODERMAL_COMMITMENT_PATHWAY	WP_MESODERMAL_COMMITMENT_PATHWAY	2/166	155/13343	0.57739324	0.722901048	0.652241547	Arid5b/Fzd4	2
M1	KEGG_COMPLEMENT_AND_COAGULATION_CASCADES	KEGG_COMPLEMENT_AND_COAGULATION_CASCADES	1/166	69/13343	0.579383929	0.722901048	0.652241547	Vwf	1
M1	PID_MTOR_4PATHWAY	PID_MTOR_4PATHWAY	1/166	69/13343	0.579383929	0.722901048	0.652241547	Tsc1	1
M1	PID_VEGFR1_2_PATHWAY	PID_VEGFR1_2_PATHWAY	1/166	69/13343	0.579383929	0.722901048	0.652241547	Vcl	1
M1	REACTOME_NONHOMOLOGOUS_END_JOINING_NHEJ	REACTOME_NONHOMOLOGOUS_END_JOINING_NHEJ	1/166	69/13343	0.579383929	0.722901048	0.652241547	H2bc4	1
M1	REACTOME_SARS_COV_INFECTIONS	REACTOME_SARS_COV_INFECTIONS	2/166	156/13343	0.580903796	0.723848709	0.653096579	Mgat5/Il1r1	2
M1	REACTOME_PROCESSING_OF_CAPPED_INTRON_CONTAINING_PRE_MRNA	REACTOME_PROCESSING_OF_CAPPED_INTRON_CONTAINING_PRE_MRNA	3/166	242/13343	0.582672922	0.724550241	0.653729541	Srrm2/Pom121/Polr2k	3
M1	KEGG_RENAL_CELL_CARCINOMA	KEGG_RENAL_CELL_CARCINOMA	1/166	70/13343	0.584644006	0.724550241	0.653729541	Crebbp	1
M1	REACTOME_RHOB_GTPASE_CYCLE	REACTOME_RHOB_GTPASE_CYCLE	1/166	70/13343	0.584644006	0.724550241	0.653729541	Akap13	1
M1	REACTOME_DEPOSITION_OF_NEW_CENPA_CONTAINING_NUCLEOSOMES_AT_THE_CENTROMERE	REACTOME_DEPOSITION_OF_NEW_CENPA_CONTAINING_NUCLEOSOMES_AT_THE_CENTROMERE	1/166	71/13343	0.589838694	0.724550241	0.653729541	H2bc4	1
M1	REACTOME_INTERFERON_ALPHA_BETA_SIGNALING	REACTOME_INTERFERON_ALPHA_BETA_SIGNALING	1/166	71/13343	0.589838694	0.724550241	0.653729541	Psmb8	1
M1	REACTOME_INTERLEUKIN_17_SIGNALING	REACTOME_INTERLEUKIN_17_SIGNALING	1/166	71/13343	0.589838694	0.724550241	0.653729541	Dusp4	1
M1	REACTOME_ORC1_REMOVAL_FROM_CHROMATIN	REACTOME_ORC1_REMOVAL_FROM_CHROMATIN	1/166	71/13343	0.589838694	0.724550241	0.653729541	Psmb8	1
M1	REACTOME_PLASMA_LIPOPROTEIN_ASSEMBLY_REMODELING_AND_CLEARANCE	REACTOME_PLASMA_LIPOPROTEIN_ASSEMBLY_REMODELING_AND_CLEARANCE	1/166	71/13343	0.589838694	0.724550241	0.653729541	Abca1	1
M1	REACTOME_PRC2_METHYLATES_HISTONES_AND_DNA	REACTOME_PRC2_METHYLATES_HISTONES_AND_DNA	1/166	71/13343	0.589838694	0.724550241	0.653729541	H2bc4	1
M1	REACTOME_SARS_COV_2_INFECTION	REACTOME_SARS_COV_2_INFECTION	1/166	71/13343	0.589838694	0.724550241	0.653729541	Mgat5	1
M1	REACTOME_SUMOYLATION_OF_CHROMATIN_ORGANIZATION_PROTEINS	REACTOME_SUMOYLATION_OF_CHROMATIN_ORGANIZATION_PROTEINS	1/166	71/13343	0.589838694	0.724550241	0.653729541	Pom121	1
M1	REACTOME_AURKA_ACTIVATION_BY_TPX2	REACTOME_AURKA_ACTIVATION_BY_TPX2	1/166	72/13343	0.594968801	0.725237258	0.654349406	Cep164	1
M1	REACTOME_CONDENSATION_OF_PROPHASE_CHROMOSOMES	REACTOME_CONDENSATION_OF_PROPHASE_CHROMOSOMES	1/166	72/13343	0.594968801	0.725237258	0.654349406	H2bc4	1
M1	REACTOME_GLYCOLYSIS	REACTOME_GLYCOLYSIS	1/166	72/13343	0.594968801	0.725237258	0.654349406	Pom121	1
M1	REACTOME_TRANS_GOLGI_NETWORK_VESICLE_BUDDING	REACTOME_TRANS_GOLGI_NETWORK_VESICLE_BUDDING	1/166	72/13343	0.594968801	0.725237258	0.654349406	Igf2r	1
M1	WP_MECP2_AND_ASSOCIATED_RETT_SYNDROME	WP_MECP2_AND_ASSOCIATED_RETT_SYNDROME	1/166	72/13343	0.594968801	0.725237258	0.654349406	Tet2	1
M1	WP_P53_TRANSCRIPTIONAL_GENE_NETWORK	WP_P53_TRANSCRIPTIONAL_GENE_NETWORK	1/166	72/13343	0.594968801	0.725237258	0.654349406	Slc7a11	1
M1	PID_E2F_PATHWAY	PID_E2F_PATHWAY	1/166	73/13343	0.600035124	0.7267601	0.655723398	Crebbp	1
M1	REACTOME_REGULATION_OF_RUNX2_EXPRESSION_AND_ACTIVITY	REACTOME_REGULATION_OF_RUNX2_EXPRESSION_AND_ACTIVITY	1/166	73/13343	0.600035124	0.7267601	0.655723398	Psmb8	1
M1	REACTOME_SIGNALING_BY_FGFR2	REACTOME_SIGNALING_BY_FGFR2	1/166	73/13343	0.600035124	0.7267601	0.655723398	Polr2k	1
M1	REACTOME_TRANSCRIPTION_OF_THE_HIV_GENOME	REACTOME_TRANSCRIPTION_OF_THE_HIV_GENOME	1/166	73/13343	0.600035124	0.7267601	0.655723398	Polr2k	1
M1	WP_FOLATE_METABOLISM	WP_FOLATE_METABOLISM	1/166	73/13343	0.600035124	0.7267601	0.655723398	Abca1	1
M1	WP_SUDDEN_INFANT_DEATH_SYNDROME_SIDS_SUSCEPTIBILITY_PATHWAYS	WP_SUDDEN_INFANT_DEATH_SYNDROME_SIDS_SUSCEPTIBILITY_PATHWAYS	2/166	162/13343	0.601519545	0.727632283	0.65651033	Hes1/Crebbp	2
M1	REACTOME_APC_C_CDH1_MEDIATED_DEGRADATION_OF_CDC20_AND_OTHER_APC_C_CDH1_TARGETED_PROTEINS_IN_LATE_MITOSIS_EARLY_G1	REACTOME_APC_C_CDH1_MEDIATED_DEGRADATION_OF_CDC20_AND_OTHER_APC_C_CDH1_TARGETED_PROTEINS_IN_LATE_MITOSIS_EARLY_G1	1/166	74/13343	0.605038453	0.728187872	0.657011614	Psmb8	1
M1	REACTOME_ERCC6_CSB_AND_EHMT2_G9A_POSITIVELY_REGULATE_RRNA_EXPRESSION	REACTOME_ERCC6_CSB_AND_EHMT2_G9A_POSITIVELY_REGULATE_RRNA_EXPRESSION	1/166	74/13343	0.605038453	0.728187872	0.657011614	H2bc4	1
M1	REACTOME_RHOC_GTPASE_CYCLE	REACTOME_RHOC_GTPASE_CYCLE	1/166	74/13343	0.605038453	0.728187872	0.657011614	Akap13	1
M1	WP_CYTOSOLIC_DNASENSING_PATHWAY	WP_CYTOSOLIC_DNASENSING_PATHWAY	1/166	74/13343	0.605038453	0.728187872	0.657011614	Polr2k	1
M1	REACTOME_PROTEIN_LOCALIZATION	REACTOME_PROTEIN_LOCALIZATION	2/166	164/13343	0.608220787	0.731093673	0.659633389	Ide/Sec61g	2
M1	KEGG_B_CELL_RECEPTOR_SIGNALING_PATHWAY	KEGG_B_CELL_RECEPTOR_SIGNALING_PATHWAY	1/166	75/13343	0.609979565	0.73228316	0.66070661	Nfat5	1
M1	KEGG_PHOSPHATIDYLINOSITOL_SIGNALING_SYSTEM	KEGG_PHOSPHATIDYLINOSITOL_SIGNALING_SYSTEM	1/166	76/13343	0.61485923	0.732598231	0.660990885	Dgkh	1
M1	KEGG_VEGF_SIGNALING_PATHWAY	KEGG_VEGF_SIGNALING_PATHWAY	1/166	76/13343	0.61485923	0.732598231	0.660990885	Nfat5	1
M1	REACTOME_CELL_DEATH_SIGNALLING_VIA_NRAGE_NRIF_AND_NADE	REACTOME_CELL_DEATH_SIGNALLING_VIA_NRAGE_NRIF_AND_NADE	1/166	76/13343	0.61485923	0.732598231	0.660990885	Akap13	1
M1	REACTOME_NUCLEAR_ENVELOPE_NE_REASSEMBLY	REACTOME_NUCLEAR_ENVELOPE_NE_REASSEMBLY	1/166	76/13343	0.61485923	0.732598231	0.660990885	Pom121	1
M1	WP_16P112_PROXIMAL_DELETION_SYNDROME	WP_16P112_PROXIMAL_DELETION_SYNDROME	1/166	76/13343	0.61485923	0.732598231	0.660990885	Kmt2d	1
M1	WP_HEAD_AND_NECK_SQUAMOUS_CELL_CARCINOMA	WP_HEAD_AND_NECK_SQUAMOUS_CELL_CARCINOMA	1/166	76/13343	0.61485923	0.732598231	0.660990885	Tsc1	1
M1	KEGG_GLYCEROPHOSPHOLIPID_METABOLISM	KEGG_GLYCEROPHOSPHOLIPID_METABOLISM	1/166	77/13343	0.619678207	0.736496445	0.664508071	Dgkh	1
M1	REACTOME_SUMOYLATION_OF_DNA_DAMAGE_RESPONSE_AND_REPAIR_PROTEINS	REACTOME_SUMOYLATION_OF_DNA_DAMAGE_RESPONSE_AND_REPAIR_PROTEINS	1/166	77/13343	0.619678207	0.736496445	0.664508071	Pom121	1
M1	REACTOME_G2_M_CHECKPOINTS	REACTOME_G2_M_CHECKPOINTS	2/166	168/13343	0.621367452	0.737583309	0.6654887	H2bc4/Psmb8	2
M1	REACTOME_DNA_DAMAGE_TELOMERE_STRESS_INDUCED_SENESCENCE	REACTOME_DNA_DAMAGE_TELOMERE_STRESS_INDUCED_SENESCENCE	1/166	78/13343	0.624437246	0.738464917	0.666284136	H2bc4	1
M1	REACTOME_DNA_DOUBLE_STRAND_BREAK_RESPONSE	REACTOME_DNA_DOUBLE_STRAND_BREAK_RESPONSE	1/166	78/13343	0.624437246	0.738464917	0.666284136	H2bc4	1
M1	REACTOME_TRANSCRIPTION_COUPLED_NUCLEOTIDE_EXCISION_REPAIR_TC_NER	REACTOME_TRANSCRIPTION_COUPLED_NUCLEOTIDE_EXCISION_REPAIR_TC_NER	1/166	78/13343	0.624437246	0.738464917	0.666284136	Polr2k	1
M1	NABA_ECM_AFFILIATED	NABA_ECM_AFFILIATED	2/166	170/13343	0.627813112	0.740344263	0.667979786	Plxna2/Gpc6	2
M1	PID_MYC_ACTIV_PATHWAY	PID_MYC_ACTIV_PATHWAY	1/166	79/13343	0.629137089	0.740344263	0.667979786	Crebbp	1
M1	REACTOME_PROTEIN_UBIQUITINATION	REACTOME_PROTEIN_UBIQUITINATION	1/166	79/13343	0.629137089	0.740344263	0.667979786	H2bc4	1
M1	REACTOME_THE_ROLE_OF_GTSE1_IN_G2_M_PROGRESSION_AFTER_G2_CHECKPOINT	REACTOME_THE_ROLE_OF_GTSE1_IN_G2_M_PROGRESSION_AFTER_G2_CHECKPOINT	1/166	79/13343	0.629137089	0.740344263	0.667979786	Psmb8	1
M1	REACTOME_G_ALPHA_12_13_SIGNALLING_EVENTS	REACTOME_G_ALPHA_12_13_SIGNALLING_EVENTS	1/166	80/13343	0.633778468	0.743256439	0.670607313	Akap13	1
M1	REACTOME_INITIAL_TRIGGERING_OF_COMPLEMENT	REACTOME_INITIAL_TRIGGERING_OF_COMPLEMENT	1/166	80/13343	0.633778468	0.743256439	0.670607313	Gzmm	1
M1	REACTOME_PLATELET_ACTIVATION_SIGNALING_AND_AGGREGATION	REACTOME_PLATELET_ACTIVATION_SIGNALING_AND_AGGREGATION	3/166	261/13343	0.633954021	0.743256439	0.670607313	Vcl/Dgkh/Vwf	3
M1	REACTOME_DOWNSTREAM_SIGNALING_EVENTS_OF_B_CELL_RECEPTOR_BCR	REACTOME_DOWNSTREAM_SIGNALING_EVENTS_OF_B_CELL_RECEPTOR_BCR	1/166	81/13343	0.638362104	0.745669599	0.672784601	Psmb8	1
M1	REACTOME_RECRUITMENT_OF_MITOTIC_CENTROSOME_PROTEINS_AND_COMPLEXES	REACTOME_RECRUITMENT_OF_MITOTIC_CENTROSOME_PROTEINS_AND_COMPLEXES	1/166	81/13343	0.638362104	0.745669599	0.672784601	Cep164	1
M1	WP_DNA_IRDAMAGE_AND_CELLULAR_RESPONSE_VIA_ATR	WP_DNA_IRDAMAGE_AND_CELLULAR_RESPONSE_VIA_ATR	1/166	81/13343	0.638362104	0.745669599	0.672784601	Cep164	1
M1	REACTOME_DDX58_IFIH1_MEDIATED_INDUCTION_OF_INTERFERON_ALPHA_BETA	REACTOME_DDX58_IFIH1_MEDIATED_INDUCTION_OF_INTERFERON_ALPHA_BETA	1/166	82/13343	0.642888714	0.749118795	0.675896657	Crebbp	1
M1	REACTOME_REGULATION_OF_HSF1_MEDIATED_HEAT_SHOCK_RESPONSE	REACTOME_REGULATION_OF_HSF1_MEDIATED_HEAT_SHOCK_RESPONSE	1/166	82/13343	0.642888714	0.749118795	0.675896657	Pom121	1
M1	WP_GLIOBLASTOMA_SIGNALING_PATHWAYS	WP_GLIOBLASTOMA_SIGNALING_PATHWAYS	1/166	83/13343	0.647359	0.753405585	0.679764437	Tsc1	1
M1	REACTOME_PI_METABOLISM	REACTOME_PI_METABOLISM	1/166	84/13343	0.651773661	0.755982343	0.682089332	Mtmr9	1
M1	REACTOME_TRANSPORT_OF_MATURE_TRANSCRIPT_TO_CYTOPLASM	REACTOME_TRANSPORT_OF_MATURE_TRANSCRIPT_TO_CYTOPLASM	1/166	84/13343	0.651773661	0.755982343	0.682089332	Pom121	1
M1	KEGG_CALCIUM_SIGNALING_PATHWAY	KEGG_CALCIUM_SIGNALING_PATHWAY	2/166	178/13343	0.65274946	0.755982343	0.682089332	Atp2b4/Grin2a	2
M1	REACTOME_THE_CITRIC_ACID_TCA_CYCLE_AND_RESPIRATORY_ELECTRON_TRANSPORT	REACTOME_THE_CITRIC_ACID_TCA_CYCLE_AND_RESPIRATORY_ELECTRON_TRANSPORT	2/166	178/13343	0.65274946	0.755982343	0.682089332	Ndufc1/Ndufb1	2
M1	REACTOME_APOPTOSIS	REACTOME_APOPTOSIS	2/166	179/13343	0.655771881	0.75713816	0.683132175	Plec/Psmb8	2
M1	REACTOME_CYCLIN_A_CDK2_ASSOCIATED_EVENTS_AT_S_PHASE_ENTRY	REACTOME_CYCLIN_A_CDK2_ASSOCIATED_EVENTS_AT_S_PHASE_ENTRY	1/166	85/13343	0.656133385	0.75713816	0.683132175	Psmb8	1
M1	REACTOME_DEGRADATION_OF_BETA_CATENIN_BY_THE_DESTRUCTION_COMPLEX	REACTOME_DEGRADATION_OF_BETA_CATENIN_BY_THE_DESTRUCTION_COMPLEX	1/166	85/13343	0.656133385	0.75713816	0.683132175	Psmb8	1
M1	REACTOME_HEDGEHOG_ON_STATE	REACTOME_HEDGEHOG_ON_STATE	1/166	86/13343	0.66043885	0.757827034	0.683753715	Psmb8	1
M1	KEGG_ENDOCYTOSIS	KEGG_ENDOCYTOSIS	2/166	181/13343	0.661754115	0.757827034	0.683753715	Psd3/Rab11fip4	2
M1	KEGG_APOPTOSIS	KEGG_APOPTOSIS	1/166	87/13343	0.664690728	0.757827034	0.683753715	Il1r1	1
M1	KEGG_ERBB_SIGNALING_PATHWAY	KEGG_ERBB_SIGNALING_PATHWAY	1/166	87/13343	0.664690728	0.757827034	0.683753715	Abl2	1
M1	KEGG_HEMATOPOIETIC_CELL_LINEAGE	KEGG_HEMATOPOIETIC_CELL_LINEAGE	1/166	87/13343	0.664690728	0.757827034	0.683753715	Il1r1	1
M1	REACTOME_POTENTIAL_THERAPEUTICS_FOR_SARS	REACTOME_POTENTIAL_THERAPEUTICS_FOR_SARS	1/166	87/13343	0.664690728	0.757827034	0.683753715	Il1r1	1
M1	REACTOME_REGULATION_OF_MRNA_STABILITY_BY_PROTEINS_THAT_BIND_AU_RICH_ELEMENTS	REACTOME_REGULATION_OF_MRNA_STABILITY_BY_PROTEINS_THAT_BIND_AU_RICH_ELEMENTS	1/166	87/13343	0.664690728	0.757827034	0.683753715	Psmb8	1
M1	REACTOME_REGULATION_OF_PLK1_ACTIVITY_AT_G2_M_TRANSITION	REACTOME_REGULATION_OF_PLK1_ACTIVITY_AT_G2_M_TRANSITION	1/166	87/13343	0.664690728	0.757827034	0.683753715	Cep164	1
M1	WP_ACUTE_VIRAL_MYOCARDITIS	WP_ACUTE_VIRAL_MYOCARDITIS	1/166	87/13343	0.664690728	0.757827034	0.683753715	Abl2	1
M1	WP_TCELL_ACTIVATION_SARSCOV2	WP_TCELL_ACTIVATION_SARSCOV2	1/166	87/13343	0.664690728	0.757827034	0.683753715	Tsc1	1
M1	REACTOME_ION_CHANNEL_TRANSPORT	REACTOME_ION_CHANNEL_TRANSPORT	2/166	183/13343	0.667653203	0.759884222	0.685609824	Atp2b4/Ano6	2
M1	REACTOME_APC_C_MEDIATED_DEGRADATION_OF_CELL_CYCLE_PROTEINS	REACTOME_APC_C_MEDIATED_DEGRADATION_OF_CELL_CYCLE_PROTEINS	1/166	88/13343	0.668889683	0.759884222	0.685609824	Psmb8	1
M1	WP_RETINOBLASTOMA_GENE_IN_CANCER	WP_RETINOBLASTOMA_GENE_IN_CANCER	1/166	88/13343	0.668889683	0.759884222	0.685609824	Rbp1	1
M1	REACTOME_BASE_EXCISION_REPAIR	REACTOME_BASE_EXCISION_REPAIR	1/166	89/13343	0.673036368	0.76277455	0.688217639	H2bc4	1
M1	WP_ALLOGRAFT_REJECTION	WP_ALLOGRAFT_REJECTION	1/166	89/13343	0.673036368	0.76277455	0.688217639	Col5a1	1
M1	KEGG_GAP_JUNCTION	KEGG_GAP_JUNCTION	1/166	90/13343	0.677131431	0.763815177	0.689156551	Map3k2	1
M1	REACTOME_RAB_GEFS_EXCHANGE_GTP_FOR_GDP_ON_RABS	REACTOME_RAB_GEFS_EXCHANGE_GTP_FOR_GDP_ON_RABS	1/166	90/13343	0.677131431	0.763815177	0.689156551	Trappc6a	1
M1	REACTOME_SPHINGOLIPID_METABOLISM	REACTOME_SPHINGOLIPID_METABOLISM	1/166	90/13343	0.677131431	0.763815177	0.689156551	Ppm1l	1
M1	WP_IL18_SIGNALING_PATHWAY	WP_IL18_SIGNALING_PATHWAY	3/166	279/13343	0.67838597	0.763815177	0.689156551	Lars2/Ndufc1/Grin2b	3
M1	REACTOME_SUMOYLATION	REACTOME_SUMOYLATION	2/166	187/13343	0.679203683	0.763815177	0.689156551	Pom121/Crebbp	2
M1	REACTOME_SWITCHING_OF_ORIGINS_TO_A_POST_REPLICATIVE_STATE	REACTOME_SWITCHING_OF_ORIGINS_TO_A_POST_REPLICATIVE_STATE	1/166	91/13343	0.68117551	0.763815177	0.689156551	Psmb8	1
M1	WP_APOPTOSIS_MODULATION_AND_SIGNALING	WP_APOPTOSIS_MODULATION_AND_SIGNALING	1/166	91/13343	0.68117551	0.763815177	0.689156551	Il1r1	1
M1	WP_ERBB_SIGNALING_PATHWAY	WP_ERBB_SIGNALING_PATHWAY	1/166	91/13343	0.68117551	0.763815177	0.689156551	Abl2	1
M1	WP_SELENIUM_MICRONUTRIENT_NETWORK	WP_SELENIUM_MICRONUTRIENT_NETWORK	1/166	91/13343	0.68117551	0.763815177	0.689156551	Abca1	1
M1	REACTOME_MRNA_SPLICING	REACTOME_MRNA_SPLICING	2/166	188/13343	0.68204004	0.763884844	0.689219408	Srrm2/Polr2k	2
M1	REACTOME_DNA_REPLICATION	REACTOME_DNA_REPLICATION	2/166	189/13343	0.684856015	0.765588161	0.690756236	H2bc4/Psmb8	2
M1	REACTOME_GLUCOSE_METABOLISM	REACTOME_GLUCOSE_METABOLISM	1/166	92/13343	0.685169237	0.765588161	0.690756236	Pom121	1
M1	WP_CORTICOTROPINRELEASING_HORMONE_SIGNALING_PATHWAY	WP_CORTICOTROPINRELEASING_HORMONE_SIGNALING_PATHWAY	1/166	93/13343	0.689113234	0.768932083	0.693773308	Ern1	1
M1	REACTOME_POST_TRANSLATIONAL_MODIFICATION_SYNTHESIS_OF_GPI_ANCHORED_PROTEINS	REACTOME_POST_TRANSLATIONAL_MODIFICATION_SYNTHESIS_OF_GPI_ANCHORED_PROTEINS	1/166	94/13343	0.693008117	0.768932083	0.693773308	Dpm1	1
M1	REACTOME_RAC3_GTPASE_CYCLE	REACTOME_RAC3_GTPASE_CYCLE	1/166	94/13343	0.693008117	0.768932083	0.693773308	Abl2	1
M1	REACTOME_TOLL_LIKE_RECEPTOR_9_TLR9_CASCADE	REACTOME_TOLL_LIKE_RECEPTOR_9_TLR9_CASCADE	1/166	94/13343	0.693008117	0.768932083	0.693773308	Dusp4	1
M1	WP_GPCRS_OTHER	WP_GPCRS_OTHER	1/166	94/13343	0.693008117	0.768932083	0.693773308	Celsr3	1
M1	WP_TNFALPHA_SIGNALING_PATHWAY	WP_TNFALPHA_SIGNALING_PATHWAY	1/166	94/13343	0.693008117	0.768932083	0.693773308	Crebbp	1
M1	REACTOME_G2_M_DNA_DAMAGE_CHECKPOINT	REACTOME_G2_M_DNA_DAMAGE_CHECKPOINT	1/166	95/13343	0.696854494	0.770505782	0.695193187	H2bc4	1
M1	REACTOME_RECRUITMENT_OF_NUMA_TO_MITOTIC_CENTROSOMES	REACTOME_RECRUITMENT_OF_NUMA_TO_MITOTIC_CENTROSOMES	1/166	95/13343	0.696854494	0.770505782	0.695193187	Cep164	1
M1	WP_THYROID_HORMONES_PRODUCTION_AND_PERIPHERAL_DOWNSTREAM_SIGNALING_EFFECTS	WP_THYROID_HORMONES_PRODUCTION_AND_PERIPHERAL_DOWNSTREAM_SIGNALING_EFFECTS	1/166	95/13343	0.696854494	0.770505782	0.695193187	Tsc1	1
M1	REACTOME_CELL_SURFACE_INTERACTIONS_AT_THE_VASCULAR_WALL	REACTOME_CELL_SURFACE_INTERACTIONS_AT_THE_VASCULAR_WALL	2/166	194/13343	0.698632485	0.771575552	0.696158393	L1cam/Slc7a11	2
M1	REACTOME_MITOCHONDRIAL_TRANSLATION	REACTOME_MITOCHONDRIAL_TRANSLATION	1/166	96/13343	0.700652966	0.772015768	0.69655558	Mrpl52	1
M1	WP_G_PROTEIN_SIGNALING_PATHWAYS	WP_G_PROTEIN_SIGNALING_PATHWAYS	1/166	96/13343	0.700652966	0.772015768	0.69655558	Akap13	1
M1	REACTOME_CELLULAR_SENESCENCE	REACTOME_CELLULAR_SENESCENCE	2/166	196/13343	0.704002781	0.772572267	0.697057684	H2bc4/Tnrc6c	2
M1	REACTOME_ANCHORING_OF_THE_BASAL_BODY_TO_THE_PLASMA_MEMBRANE	REACTOME_ANCHORING_OF_THE_BASAL_BODY_TO_THE_PLASMA_MEMBRANE	1/166	97/13343	0.704404125	0.772572267	0.697057684	Cep164	1
M1	REACTOME_MYD88_INDEPENDENT_TLR4_CASCADE	REACTOME_MYD88_INDEPENDENT_TLR4_CASCADE	1/166	97/13343	0.704404125	0.772572267	0.697057684	Dusp4	1
M1	REACTOME_P75_NTR_RECEPTOR_MEDIATED_SIGNALLING	REACTOME_P75_NTR_RECEPTOR_MEDIATED_SIGNALLING	1/166	97/13343	0.704404125	0.772572267	0.697057684	Akap13	1
M1	REACTOME_PROCESSING_OF_DNA_DOUBLE_STRAND_BREAK_ENDS	REACTOME_PROCESSING_OF_DNA_DOUBLE_STRAND_BREAK_ENDS	1/166	98/13343	0.708108558	0.774849825	0.699112624	H2bc4	1
M1	REACTOME_PROTEIN_FOLDING	REACTOME_PROTEIN_FOLDING	1/166	98/13343	0.708108558	0.774849825	0.699112624	Rgs9	1
M1	REACTOME_METABOLISM_OF_CARBOHYDRATES	REACTOME_METABOLISM_OF_CARBOHYDRATES	3/166	293/13343	0.710120418	0.776159171	0.700293988	Pom121/Gpc6/Chst11	3
M1	REACTOME_SLC_TRANSPORTER_DISORDERS	REACTOME_SLC_TRANSPORTER_DISORDERS	1/166	99/13343	0.711766843	0.777066553	0.701112679	Pom121	1
M1	REACTOME_MITOTIC_G2_G2_M_PHASES	REACTOME_MITOTIC_G2_G2_M_PHASES	2/166	200/13343	0.714506104	0.778332951	0.702255294	Cep164/Psmb8	2
M1	REACTOME_CLEC7A_DECTIN_1_SIGNALING	REACTOME_CLEC7A_DECTIN_1_SIGNALING	1/166	100/13343	0.715379551	0.778332951	0.702255294	Psmb8	1
M1	REACTOME_COPI_DEPENDENT_GOLGI_TO_ER_RETROGRADE_TRAFFIC	REACTOME_COPI_DEPENDENT_GOLGI_TO_ER_RETROGRADE_TRAFFIC	1/166	100/13343	0.715379551	0.778332951	0.702255294	Kif21b	1
M1	KEGG_GNRH_SIGNALING_PATHWAY	KEGG_GNRH_SIGNALING_PATHWAY	1/166	101/13343	0.718947246	0.778520039	0.702424095	Map3k2	1
M1	REACTOME_DISEASES_OF_PROGRAMMED_CELL_DEATH	REACTOME_DISEASES_OF_PROGRAMMED_CELL_DEATH	1/166	101/13343	0.718947246	0.778520039	0.702424095	H2bc4	1
M1	REACTOME_TNFR2_NON_CANONICAL_NF_KB_PATHWAY	REACTOME_TNFR2_NON_CANONICAL_NF_KB_PATHWAY	1/166	101/13343	0.718947246	0.778520039	0.702424095	Psmb8	1
M1	WP_MICRORNAS_IN_CARDIOMYOCYTE_HYPERTROPHY	WP_MICRORNAS_IN_CARDIOMYOCYTE_HYPERTROPHY	1/166	101/13343	0.718947246	0.778520039	0.702424095	Fzd1	1
M1	REACTOME_CILIUM_ASSEMBLY	REACTOME_CILIUM_ASSEMBLY	2/166	202/13343	0.719640372	0.778520039	0.702424095	Cep164/Trip11	2
M1	KEGG_TOLL_LIKE_RECEPTOR_SIGNALING_PATHWAY	KEGG_TOLL_LIKE_RECEPTOR_SIGNALING_PATHWAY	1/166	102/13343	0.722470487	0.780694556	0.704386066	Tirap	1
M1	REACTOME_ABC_FAMILY_PROTEINS_MEDIATED_TRANSPORT	REACTOME_ABC_FAMILY_PROTEINS_MEDIATED_TRANSPORT	1/166	103/13343	0.725949824	0.78356489	0.70697584	Psmb8	1
M1	WP_INTEGRINMEDIATED_CELL_ADHESION	WP_INTEGRINMEDIATED_CELL_ADHESION	1/166	104/13343	0.729385801	0.785492401	0.708714948	Vcl	1
M1	WP_TOLLLIKE_RECEPTOR_SIGNALING_PATHWAY	WP_TOLLLIKE_RECEPTOR_SIGNALING_PATHWAY	1/166	104/13343	0.729385801	0.785492401	0.708714948	Tirap	1
M1	WP_CIRCADIAN_RHYTHM_GENES	WP_CIRCADIAN_RHYTHM_GENES	2/166	207/13343	0.732138839	0.787365197	0.710404689	Kmt2a/Id3	2
M1	PID_ERBB1_DOWNSTREAM_PATHWAY	PID_ERBB1_DOWNSTREAM_PATHWAY	1/166	105/13343	0.732778954	0.787365197	0.710404689	Map3k2	1
M1	REACTOME_PROGRAMMED_CELL_DEATH	REACTOME_PROGRAMMED_CELL_DEATH	2/166	208/13343	0.734581397	0.787410768	0.710445806	Plec/Psmb8	2
M1	REACTOME_PHASE_I_FUNCTIONALIZATION_OF_COMPOUNDS	REACTOME_PHASE_I_FUNCTIONALIZATION_OF_COMPOUNDS	1/166	106/13343	0.736129815	0.787410768	0.710445806	Ahrr	1
M1	REACTOME_STIMULI_SENSING_CHANNELS	REACTOME_STIMULI_SENSING_CHANNELS	1/166	106/13343	0.736129815	0.787410768	0.710445806	Ano6	1
M1	WP_7Q1123_COPY_NUMBER_VARIATION_SYNDROME	WP_7Q1123_COPY_NUMBER_VARIATION_SYNDROME	1/166	106/13343	0.736129815	0.787410768	0.710445806	Cldn5	1
M1	KEGG_T_CELL_RECEPTOR_SIGNALING_PATHWAY	KEGG_T_CELL_RECEPTOR_SIGNALING_PATHWAY	1/166	108/13343	0.742706748	0.793554235	0.715988784	Nfat5	1
M1	KEGG_REGULATION_OF_ACTIN_CYTOSKELETON	KEGG_REGULATION_OF_ACTIN_CYTOSKELETON	2/166	213/13343	0.74651328	0.796727178	0.718851589	Myh9/Vcl	2
M1	REACTOME_NUCLEOTIDE_EXCISION_REPAIR	REACTOME_NUCLEOTIDE_EXCISION_REPAIR	1/166	110/13343	0.749120714	0.796830078	0.718944431	Polr2k	1
M1	REACTOME_SENESCENCE_ASSOCIATED_SECRETORY_PHENOTYPE_SASP	REACTOME_SENESCENCE_ASSOCIATED_SECRETORY_PHENOTYPE_SASP	1/166	110/13343	0.749120714	0.796830078	0.718944431	H2bc4	1
M1	WP_BURN_WOUND_HEALING	WP_BURN_WOUND_HEALING	1/166	110/13343	0.749120714	0.796830078	0.718944431	Xist	1
M1	REACTOME_TRNA_PROCESSING	REACTOME_TRNA_PROCESSING	1/166	111/13343	0.752267843	0.799284584	0.721159023	Pom121	1
M1	REACTOME_G_ALPHA_I_SIGNALLING_EVENTS	REACTOME_G_ALPHA_I_SIGNALLING_EVENTS	3/166	314/13343	0.753165832	0.799346569	0.721214949	Rgs9/Opn1sw/Rgr	3
M1	REACTOME_HEDGEHOG_OFF_STATE	REACTOME_HEDGEHOG_OFF_STATE	1/166	113/13343	0.758444857	0.804052899	0.725461262	Psmb8	1
M1	WP_CILIARY_LANDSCAPE	WP_CILIARY_LANDSCAPE	2/166	219/13343	0.760225386	0.805044012	0.7263555	Pom121/Crebbp	2
M1	REACTOME_M_PHASE	REACTOME_M_PHASE	4/166	415/13343	0.763358497	0.807463654	0.728538635	H2bc4/Cep164/Pom121/Psmb8	4
M1	REACTOME_COMPLEMENT_CASCADE	REACTOME_COMPLEMENT_CASCADE	1/166	115/13343	0.764468755	0.807740572	0.728788486	Gzmm	1
M1	REACTOME_PARASITE_INFECTION	REACTOME_PARASITE_INFECTION	1/166	116/13343	0.767424469	0.809964628	0.730795153	Myh9	1
M1	REACTOME_ANTI_INFLAMMATORY_RESPONSE_FAVOURING_LEISHMANIA_PARASITE_INFECTION	REACTOME_ANTI_INFLAMMATORY_RESPONSE_FAVOURING_LEISHMANIA_PARASITE_INFECTION	2/166	223/13343	0.769008636	0.810737787	0.73149274	Glp2r/Myh9	2
M1	REACTOME_SYNTHESIS_OF_DNA	REACTOME_SYNTHESIS_OF_DNA	1/166	120/13343	0.77888316	0.820239788	0.740065974	Psmb8	1
M1	KEGG_LYSOSOME	KEGG_LYSOSOME	1/166	121/13343	0.781659035	0.822253482	0.741882841	Igf2r	1
M1	REACTOME_REGULATION_OF_INSULIN_LIKE_GROWTH_FACTOR_IGF_TRANSPORT_AND_UPTAKE_BY_INSULIN_LIKE_GROWTH_FACTOR_BINDING_PROTEINS_IGFBPS	REACTOME_REGULATION_OF_INSULIN_LIKE_GROWTH_FACTOR_IGF_TRANSPORT_AND_UPTAKE_BY_INSULIN_LIKE_GROWTH_FACTOR_BINDING_PROTEINS_IGFBPS	1/166	124/13343	0.789780529	0.828964789	0.747938155	Lamc1	1
M1	REACTOME_TCR_SIGNALING	REACTOME_TCR_SIGNALING	1/166	124/13343	0.789780529	0.828964789	0.747938155	Psmb8	1
M1	REACTOME_NEDDYLATION	REACTOME_NEDDYLATION	2/166	234/13343	0.791740095	0.829905632	0.748787036	Psmb8/Zbtb16	2
M1	KEGG_CELL_CYCLE	KEGG_CELL_CYCLE	1/166	125/13343	0.792420398	0.829905632	0.748787036	Crebbp	1
M1	REACTOME_MITOTIC_METAPHASE_AND_ANAPHASE	REACTOME_MITOTIC_METAPHASE_AND_ANAPHASE	2/166	236/13343	0.795656077	0.832378665	0.751018344	Pom121/Psmb8	2
M1	REACTOME_ADORA2B_MEDIATED_ANTI_INFLAMMATORY_CYTOKINES_PRODUCTION	REACTOME_ADORA2B_MEDIATED_ANTI_INFLAMMATORY_CYTOKINES_PRODUCTION	1/166	133/13343	0.812386749	0.848017746	0.765128794	Glp2r	1
M1	WP_TGFBETA_SIGNALING_PATHWAY	WP_TGFBETA_SIGNALING_PATHWAY	1/166	133/13343	0.812386749	0.848017746	0.765128794	Crebbp	1
M1	REACTOME_GOLGI_TO_ER_RETROGRADE_TRANSPORT	REACTOME_GOLGI_TO_ER_RETROGRADE_TRANSPORT	1/166	134/13343	0.814744341	0.849547221	0.766508771	Kif21b	1
M1	REACTOME_RHO_GTPASE_CYCLE	REACTOME_RHO_GTPASE_CYCLE	4/166	450/13343	0.815759129	0.849674717	0.766623804	Abl2/Spen/Dlg5/Akap13	4
M1	REACTOME_FCERI_MEDIATED_NF_KB_ACTIVATION	REACTOME_FCERI_MEDIATED_NF_KB_ACTIVATION	1/166	136/13343	0.819371543	0.852073059	0.768787723	Psmb8	1
M1	KEGG_INSULIN_SIGNALING_PATHWAY	KEGG_INSULIN_SIGNALING_PATHWAY	1/166	137/13343	0.821641879	0.852073059	0.768787723	Tsc1	1
M1	KEGG_NATURAL_KILLER_CELL_MEDIATED_CYTOTOXICITY	KEGG_NATURAL_KILLER_CELL_MEDIATED_CYTOTOXICITY	1/166	137/13343	0.821641879	0.852073059	0.768787723	Nfat5	1
M1	PID_P53_DOWNSTREAM_PATHWAY	PID_P53_DOWNSTREAM_PATHWAY	1/166	137/13343	0.821641879	0.852073059	0.768787723	Crebbp	1
M1	REACTOME_HOMOLOGY_DIRECTED_REPAIR	REACTOME_HOMOLOGY_DIRECTED_REPAIR	1/166	138/13343	0.823883848	0.853468361	0.770046641	H2bc4	1
M1	REACTOME_DEATH_RECEPTOR_SIGNALLING	REACTOME_DEATH_RECEPTOR_SIGNALLING	1/166	141/13343	0.83044306	0.859328036	0.775333566	Akap13	1
M1	REACTOME_FCGAMMA_RECEPTOR_FCGR_DEPENDENT_PHAGOCYTOSIS	REACTOME_FCGAMMA_RECEPTOR_FCGR_DEPENDENT_PHAGOCYTOSIS	1/166	143/13343	0.83468038	0.862774942	0.778443557	Myh9	1
M1	KEGG_CYTOKINE_CYTOKINE_RECEPTOR_INTERACTION	KEGG_CYTOKINE_CYTOKINE_RECEPTOR_INTERACTION	2/166	265/13343	0.845552041	0.872430779	0.78715559	Osmr/Il1r1	2
M1	REACTOME_MITOTIC_G1_PHASE_AND_G1_S_TRANSITION	REACTOME_MITOTIC_G1_PHASE_AND_G1_S_TRANSITION	1/166	149/13343	0.846771051	0.872430779	0.78715559	Psmb8	1
M1	REACTOME_RHOA_GTPASE_CYCLE	REACTOME_RHOA_GTPASE_CYCLE	1/166	149/13343	0.846771051	0.872430779	0.78715559	Akap13	1
M1	REACTOME_SIGNALING_BY_HEDGEHOG	REACTOME_SIGNALING_BY_HEDGEHOG	1/166	150/13343	0.848698897	0.872528456	0.787243719	Psmb8	1
M1	WP_REGULATION_OF_ACTIN_CYTOSKELETON	WP_REGULATION_OF_ACTIN_CYTOSKELETON	1/166	150/13343	0.848698897	0.872528456	0.787243719	Vcl	1
M1	REACTOME_AUTOPHAGY	REACTOME_AUTOPHAGY	1/166	151/13343	0.850602632	0.873542294	0.78815846	Tsc1	1
M1	WP_CALCIUM_REGULATION_IN_CARDIAC_CELLS	WP_CALCIUM_REGULATION_IN_CARDIAC_CELLS	1/166	152/13343	0.852482557	0.87452952	0.789049191	Rgs9	1
M1	WP_MYOMETRIAL_RELAXATION_AND_CONTRACTION_PATHWAYS	WP_MYOMETRIAL_RELAXATION_AND_CONTRACTION_PATHWAYS	1/166	158/13343	0.863278394	0.884651272	0.798181599	Rgs9	1
M1	REACTOME_S_PHASE	REACTOME_S_PHASE	1/166	162/13343	0.870035542	0.890617028	0.803564235	Psmb8	1
M1	WP_EGFEGFR_SIGNALING_PATHWAY	WP_EGFEGFR_SIGNALING_PATHWAY	1/166	163/13343	0.871672299	0.89133408	0.8042112	Map3k2	1
M1	REACTOME_SIGNALING_BY_THE_B_CELL_RECEPTOR_BCR	REACTOME_SIGNALING_BY_THE_B_CELL_RECEPTOR_BCR	1/166	166/13343	0.876460645	0.895268813	0.807761335	Psmb8	1
M1	REACTOME_DNA_DOUBLE_STRAND_BREAK_REPAIR	REACTOME_DNA_DOUBLE_STRAND_BREAK_REPAIR	1/166	167/13343	0.878016958	0.89589726	0.808328355	H2bc4	1
M1	REACTOME_CELL_CYCLE_CHECKPOINTS	REACTOME_CELL_CYCLE_CHECKPOINTS	2/166	292/13343	0.881835737	0.898616653	0.810781943	H2bc4/Psmb8	2
M1	REACTOME_FACTORS_INVOLVED_IN_MEGAKARYOCYTE_DEVELOPMENT_AND_PLATELET_PRODUCTION	REACTOME_FACTORS_INVOLVED_IN_MEGAKARYOCYTE_DEVELOPMENT_AND_PLATELET_PRODUCTION	1/166	170/13343	0.882569927	0.898616653	0.810781943	Kif21b	1
M1	REACTOME_LEISHMANIA_INFECTION	REACTOME_LEISHMANIA_INFECTION	2/166	308/13343	0.899464468	0.914839929	0.825419484	Glp2r/Myh9	2
M1	REACTOME_RAC1_GTPASE_CYCLE	REACTOME_RAC1_GTPASE_CYCLE	1/166	184/13343	0.901681489	0.915688796	0.82618538	Abl2	1
M1	WP_METAPATHWAY_BIOTRANSFORMATION_PHASE_I_AND_II	WP_METAPATHWAY_BIOTRANSFORMATION_PHASE_I_AND_II	1/166	185/13343	0.902921771	0.915688796	0.82618538	Chst11	1
M1	REACTOME_FC_EPSILON_RECEPTOR_FCERI_SIGNALING	REACTOME_FC_EPSILON_RECEPTOR_FCERI_SIGNALING	1/166	186/13343	0.9041465	0.915688796	0.82618538	Psmb8	1
M1	WP_VITAMIN_D_RECEPTOR_PATHWAY	WP_VITAMIN_D_RECEPTOR_PATHWAY	1/166	186/13343	0.9041465	0.915688796	0.82618538	Igsf9b	1
M1	REACTOME_SEPARATION_OF_SISTER_CHROMATIDS	REACTOME_SEPARATION_OF_SISTER_CHROMATIDS	1/166	191/13343	0.910043553	0.920681681	0.830690239	Psmb8	1
M1	REACTOME_RHO_GTPASE_EFFECTORS	REACTOME_RHO_GTPASE_EFFECTORS	2/166	322/13343	0.912858432	0.922549073	0.832375104	H2bc4/Myh9	2
M1	REACTOME_DNA_REPAIR	REACTOME_DNA_REPAIR	2/166	330/13343	0.919746091	0.928371802	0.837628694	H2bc4/Polr2k	2
M1	REACTOME_CLASS_A_1_RHODOPSIN_LIKE_RECEPTORS	REACTOME_CLASS_A_1_RHODOPSIN_LIKE_RECEPTORS	2/166	331/13343	0.920570359	0.928371802	0.837628694	Opn1sw/Rgr	2
M1	REACTOME_MITOTIC_PROMETAPHASE	REACTOME_MITOTIC_PROMETAPHASE	1/166	203/13343	0.922766165	0.92960147	0.838738168	Cep164	1
M1	REACTOME_PHOSPHOLIPID_METABOLISM	REACTOME_PHOSPHOLIPID_METABOLISM	1/166	211/13343	0.930237187	0.936137212	0.844635078	Mtmr9	1
M1	REACTOME_G_ALPHA_Q_SIGNALLING_EVENTS	REACTOME_G_ALPHA_Q_SIGNALLING_EVENTS	1/166	216/13343	0.934537067	0.939471264	0.847643246	Dgkh	1
M1	WP_NETWORK_MAP_OF_SARSCOV2_SIGNALING_PATHWAY	WP_NETWORK_MAP_OF_SARSCOV2_SIGNALING_PATHWAY	1/166	221/13343	0.938573418	0.942319991	0.850213526	Col7a1	1
M1	REACTOME_BIOLOGICAL_OXIDATIONS	REACTOME_BIOLOGICAL_OXIDATIONS	1/166	222/13343	0.939350496	0.942319991	0.850213526	Ahrr	1
M1	NABA_ECM_REGULATORS	NABA_ECM_REGULATORS	1/166	238/13343	0.950534315	0.952535439	0.859430472	Adamts3	1
M1	WP_GPCRS_CLASS_A_RHODOPSINLIKE	WP_GPCRS_CLASS_A_RHODOPSINLIKE	1/166	258/13343	0.961673698	0.962684921	0.868587899	Opn1sw	1
M1	NABA_SECRETED_FACTORS	NABA_SECRETED_FACTORS	1/166	343/13343	0.987097991	0.987097991	0.890614729	Megf9	1
M2	REACTOME_CROSSLINKING_OF_COLLAGEN_FIBRILS	REACTOME_CROSSLINKING_OF_COLLAGEN_FIBRILS	Aug-62	18/13343	5.74E-15	2.46E-12	2.03E-12	Col4a1/Col4a2/Col4a5/Pxdn/Pcolce/Col4a3/Col4a6/Loxl2	8
M2	NABA_CORE_MATRISOME	NABA_CORE_MATRISOME	16/62	275/13343	8.01E-14	1.72E-11	1.42E-11	Col4a1/Col4a2/Igfbp7/Crim1/Vit/Ccn2/Col4a5/Pxdn/Nid1/Pcolce/Hspg2/Col4a3/Ogn/Col4a6/Tinagl1/Abi3bp	16
M2	REACTOME_LAMININ_INTERACTIONS	REACTOME_LAMININ_INTERACTIONS	Aug-62	30/13343	7.35E-13	1.05E-10	8.67E-11	Col4a1/Col4a2/Col4a5/Nid1/Itga6/Hspg2/Col4a3/Col4a6	8
M2	REACTOME_ASSEMBLY_OF_COLLAGEN_FIBRILS_AND_OTHER_MULTIMERIC_STRUCTURES	REACTOME_ASSEMBLY_OF_COLLAGEN_FIBRILS_AND_OTHER_MULTIMERIC_STRUCTURES	Sep-62	61/13343	7.92E-12	8.08E-10	6.66E-10	Col4a1/Col4a2/Col4a5/Pxdn/Pcolce/Itga6/Col4a3/Col4a6/Loxl2	9
M2	REACTOME_COLLAGEN_FORMATION	REACTOME_COLLAGEN_FORMATION	Oct-62	90/13343	9.42E-12	8.08E-10	6.66E-10	Col4a1/Col4a2/Col4a5/Pxdn/Pcolce/Serpinh1/Itga6/Col4a3/Col4a6/Loxl2	10
M2	BIOCARTA_NPP1_PATHWAY	BIOCARTA_NPP1_PATHWAY	May-62	10/13343	4.55E-10	3.25E-08	2.68E-08	Col4a1/Col4a2/Col4a5/Col4a3/Col4a6	5
M2	NABA_BASEMENT_MEMBRANES	NABA_BASEMENT_MEMBRANES	Jul-62	40/13343	5.46E-10	3.34E-08	2.76E-08	Col4a1/Col4a2/Col4a5/Nid1/Hspg2/Col4a3/Col4a6	7
M2	BIOCARTA_VITCB_PATHWAY	BIOCARTA_VITCB_PATHWAY	May-62	11/13343	8.31E-10	4.46E-08	3.67E-08	Col4a1/Col4a2/Col4a5/Col4a3/Col4a6	5
M2	BIOCARTA_ACE2_PATHWAY	BIOCARTA_ACE2_PATHWAY	May-62	13/13343	2.30E-09	1.10E-07	9.03E-08	Col4a1/Col4a2/Col4a5/Col4a3/Col4a6	5
M2	BIOCARTA_PLATELETAPP_PATHWAY	BIOCARTA_PLATELETAPP_PATHWAY	May-62	14/13343	3.56E-09	1.53E-07	1.26E-07	Col4a1/Col4a2/Col4a5/Col4a3/Col4a6	5
M2	REACTOME_ANCHORING_FIBRIL_FORMATION	REACTOME_ANCHORING_FIBRIL_FORMATION	May-62	15/13343	5.32E-09	2.08E-07	1.71E-07	Col4a1/Col4a2/Col4a5/Col4a3/Col4a6	5
M2	REACTOME_NON_INTEGRIN_MEMBRANE_ECM_INTERACTIONS	REACTOME_NON_INTEGRIN_MEMBRANE_ECM_INTERACTIONS	Jul-62	59/13343	9.32E-09	3.33E-07	2.75E-07	Col4a1/Col4a2/Col4a5/Itga6/Hspg2/Col4a3/Col4a6	7
M2	REACTOME_EXTRACELLULAR_MATRIX_ORGANIZATION	REACTOME_EXTRACELLULAR_MATRIX_ORGANIZATION	Dec-62	301/13343	1.10E-08	3.63E-07	2.99E-07	Col4a1/Col4a2/Col4a5/Pxdn/Nid1/Pcolce/Serpinh1/Itga6/Hspg2/Col4a3/Col4a6/Loxl2	12
M2	REACTOME_COLLAGEN_BIOSYNTHESIS_AND_MODIFYING_ENZYMES	REACTOME_COLLAGEN_BIOSYNTHESIS_AND_MODIFYING_ENZYMES	Jul-62	67/13343	2.31E-08	7.07E-07	5.83E-07	Col4a1/Col4a2/Col4a5/Pcolce/Serpinh1/Col4a3/Col4a6	7
M2	BIOCARTA_AMI_PATHWAY	BIOCARTA_AMI_PATHWAY	May-62	20/13343	2.70E-08	7.72E-07	6.37E-07	Col4a1/Col4a2/Col4a5/Col4a3/Col4a6	5
M2	BIOCARTA_INTRINSIC_PATHWAY	BIOCARTA_INTRINSIC_PATHWAY	May-62	23/13343	5.80E-08	1.55E-06	1.28E-06	Col4a1/Col4a2/Col4a5/Col4a3/Col4a6	5
M2	REACTOME_INTEGRIN_CELL_SURFACE_INTERACTIONS	REACTOME_INTEGRIN_CELL_SURFACE_INTERACTIONS	Jul-62	85/13343	1.23E-07	3.10E-06	2.55E-06	Col4a1/Col4a2/Col4a5/Itga6/Hspg2/Col4a3/Col4a6	7
M2	NABA_ECM_GLYCOPROTEINS	NABA_ECM_GLYCOPROTEINS	Sep-62	196/13343	2.75E-07	6.54E-06	5.39E-06	Igfbp7/Crim1/Vit/Ccn2/Pxdn/Nid1/Pcolce/Tinagl1/Abi3bp	9
M2	PID_INTEGRIN1_PATHWAY	PID_INTEGRIN1_PATHWAY	Jun-62	66/13343	5.75E-07	1.30E-05	1.07E-05	Col4a1/Col4a5/Nid1/Itga6/Col4a3/Col4a6	6
M2	WP_MALIGNANT_PLEURAL_MESOTHELIOMA	WP_MALIGNANT_PLEURAL_MESOTHELIOMA	Dec-62	446/13343	7.95E-07	1.71E-05	1.41E-05	Col4a1/Col4a2/Ccn2/Atf3/Col4a5/Sfrp1/Itga6/Pdgfra/Col4a3/Epha2/Col4a6/Ccnd2	12
M2	REACTOME_ECM_PROTEOGLYCANS	REACTOME_ECM_PROTEOGLYCANS	Jun-62	76/13343	1.33E-06	2.72E-05	2.25E-05	Col4a1/Col4a2/Col4a5/Hspg2/Col4a3/Col4a6	6
M2	NABA_COLLAGENS	NABA_COLLAGENS	May-62	44/13343	1.74E-06	3.24E-05	2.67E-05	Col4a1/Col4a2/Col4a5/Col4a3/Col4a6	5
M2	REACTOME_COLLAGEN_CHAIN_TRIMERIZATION	REACTOME_COLLAGEN_CHAIN_TRIMERIZATION	May-62	44/13343	1.74E-06	3.24E-05	2.67E-05	Col4a1/Col4a2/Col4a5/Col4a3/Col4a6	5
M2	REACTOME_DEGRADATION_OF_THE_EXTRACELLULAR_MATRIX	REACTOME_DEGRADATION_OF_THE_EXTRACELLULAR_MATRIX	Jul-62	140/13343	3.66E-06	6.54E-05	5.39E-05	Col4a1/Col4a2/Col4a5/Nid1/Hspg2/Col4a3/Col4a6	7
M2	WP_SMALL_CELL_LUNG_CANCER	WP_SMALL_CELL_LUNG_CANCER	Jun-62	98/13343	5.93E-06	0.000101813	8.39E-05	Col4a1/Col4a2/Col4a5/Itga6/Col4a3/Col4a6	6
M2	REACTOME_SIGNALING_BY_PDGF	REACTOME_SIGNALING_BY_PDGF	May-62	58/13343	6.97E-06	0.000115008	9.48E-05	Col4a1/Col4a2/Col4a5/Pdgfra/Col4a3	5
M2	REACTOME_COLLAGEN_DEGRADATION	REACTOME_COLLAGEN_DEGRADATION	May-62	64/13343	1.14E-05	0.000180388	0.000148719	Col4a1/Col4a2/Col4a5/Col4a3/Col4a6	5
M2	WP_PI3KAKT_SIGNALING_PATHWAY	WP_PI3KAKT_SIGNALING_PATHWAY	Sep-62	345/13343	2.82E-05	0.000432099	0.000356239	Col4a1/Col4a2/Col4a5/Itga6/Pdgfra/Col4a3/Epha2/Col4a6/Ccnd2	9
M2	REACTOME_NCAM1_INTERACTIONS	REACTOME_NCAM1_INTERACTIONS	Apr-62	42/13343	4.14E-05	0.000612214	0.000504733	Col4a1/Col4a2/Col4a5/Col4a3	4
M2	KEGG_ECM_RECEPTOR_INTERACTION	KEGG_ECM_RECEPTOR_INTERACTION	May-62	84/13343	4.28E-05	0.000612214	0.000504733	Col4a1/Col4a2/Itga6/Hspg2/Col4a6	5
M2	PID_INTEGRIN3_PATHWAY	PID_INTEGRIN3_PATHWAY	Apr-62	43/13343	4.55E-05	0.000630126	0.0005195	Col4a1/Col4a5/Col4a3/Col4a6	4
M2	PID_SYNDECAN_1_PATHWAY	PID_SYNDECAN_1_PATHWAY	Apr-62	46/13343	5.96E-05	0.000798812	0.000658571	Col4a1/Col4a5/Col4a3/Col4a6	4
M2	REACTOME_NCAM_SIGNALING_FOR_NEURITE_OUT_GROWTH	REACTOME_NCAM_SIGNALING_FOR_NEURITE_OUT_GROWTH	Apr-62	63/13343	0.000205043	0.002665554	0.002197586	Col4a1/Col4a2/Col4a5/Col4a3	4
M2	KEGG_FOCAL_ADHESION	KEGG_FOCAL_ADHESION	Jun-62	199/13343	0.000313288	0.003952959	0.003258972	Col4a1/Col4a2/Itga6/Pdgfra/Col4a6/Ccnd2	6
M2	WP_FOCAL_ADHESION	WP_FOCAL_ADHESION	Jun-62	202/13343	0.000339427	0.004160407	0.003430001	Col4a1/Col4a2/Itga6/Pdgfra/Col4a6/Ccnd2	6
M2	PID_AVB3_INTEGRIN_PATHWAY	PID_AVB3_INTEGRIN_PATHWAY	Apr-62	74/13343	0.000381262	0.004420574	0.003644493	Col4a1/Col4a5/Col4a3/Col4a6	4
M2	WP_PRIMARY_FOCAL_SEGMENTAL_GLOMERULOSCLEROSIS_FSGS	WP_PRIMARY_FOCAL_SEGMENTAL_GLOMERULOSCLEROSIS_FSGS	Apr-62	74/13343	0.000381262	0.004420574	0.003644493	Vim/Fat1/Col4a5/Col4a3	4
M2	WP_HAIR_FOLLICLE_DEVELOPMENT_ORGANOGENESIS_PART_2_OF_3	WP_HAIR_FOLLICLE_DEVELOPMENT_ORGANOGENESIS_PART_2_OF_3	Mar-62	33/13343	0.000471952	0.005328089	0.004392683	Pdgfra/Inhba/Ccnd2	3
M2	KEGG_SMALL_CELL_LUNG_CANCER	KEGG_SMALL_CELL_LUNG_CANCER	Apr-62	84/13343	0.000617591	0.006793496	0.005600821	Col4a1/Col4a2/Itga6/Col4a6	4
M2	WP_EPITHELIAL_TO_MESENCHYMAL_TRANSITION_IN_COLORECTAL_CANCER	WP_EPITHELIAL_TO_MESENCHYMAL_TRANSITION_IN_COLORECTAL_CANCER	May-62	164/13343	0.000970537	0.01040901	0.008581591	Col4a1/Col4a2/Col4a5/Col4a3/Col4a6	5
M2	WP_NEPHROTIC_SYNDROME	WP_NEPHROTIC_SYNDROME	Mar-62	45/13343	0.001179756	0.012344274	0.010177097	Col4a5/Col4a3/Emp2	3
M2	REACTOME_CASPASE_MEDIATED_CLEAVAGE_OF_CYTOSKELETAL_PROTEINS	REACTOME_CASPASE_MEDIATED_CLEAVAGE_OF_CYTOSKELETAL_PROTEINS	Feb-62	12/13343	0.001360721	0.013898789	0.0114587	Vim/Gsn	2
M2	WP_BURN_WOUND_HEALING	WP_BURN_WOUND_HEALING	Apr-62	110/13343	0.001689088	0.016851604	0.013893115	Vim/Serpinh1/S100a11/Inhba	4
M2	REACTOME_APOPTOTIC_EXECUTION_PHASE	REACTOME_APOPTOTIC_EXECUTION_PHASE	Mar-62	52/13343	0.001795465	0.017505788	0.01443245	Vim/Hmgb2/Gsn	3
M2	WP_SPINAL_CORD_INJURY	WP_SPINAL_CORD_INJURY	Apr-62	119/13343	0.002252244	0.021471396	0.01770185	Vim/Col4a1/Anxa1/Tacr1	4
M2	WP_HIPPOMERLIN_SIGNALING_DYSREGULATION	WP_HIPPOMERLIN_SIGNALING_DYSREGULATION	Apr-62	123/13343	0.002539719	0.023557822	0.01942198	Ccn2/Itga6/Pdgfra/Epha2	4
M2	PID_ATF2_PATHWAY	PID_ATF2_PATHWAY	Mar-62	59/13343	0.002580927	0.023557822	0.01942198	Atf3/Pdgfra/Csrp2	3
M2	WP_FOCAL_ADHESION_PI3KAKTMTORSIGNALING_PATHWAY	WP_FOCAL_ADHESION_PI3KAKTMTORSIGNALING_PATHWAY	Jun-62	309/13343	0.003040722	0.02712593	0.022363667	Col4a1/Col4a2/Itga6/Pdgfra/Epha2/Col4a6	6
M2	WP_MAMMARY_GLAND_DEVELOPMENT_PATHWAY_EMBRYONIC_DEVELOPMENT_STAGE_1_OF_4	WP_MAMMARY_GLAND_DEVELOPMENT_PATHWAY_EMBRYONIC_DEVELOPMENT_STAGE_1_OF_4	Feb-62	18/13343	0.0030983	0.02712593	0.022363667	Sfrp1/Itga6	2
M2	REACTOME_SCAVENGING_BY_CLASS_A_RECEPTORS	REACTOME_SCAVENGING_BY_CLASS_A_RECEPTORS	Feb-62	19/13343	0.003452477	0.02962225	0.02442173	Col4a1/Col4a2	2
M2	PID_AP1_PATHWAY	PID_AP1_PATHWAY	Mar-62	70/13343	0.004191482	0.035257764	0.029067866	Atf3/Maf/Fosb	3
M2	WP_NRF2_PATHWAY	WP_NRF2_PATHWAY	Apr-62	145/13343	0.004581595	0.037798157	0.031162264	Gstm1/Aldh3a1/Maff/Epha2	4
M2	REACTOME_BASIGIN_INTERACTIONS	REACTOME_BASIGIN_INTERACTIONS	Feb-62	25/13343	0.005949503	0.048157296	0.039702739	Slc7a8/Itga6	2
M2	REACTOME_ATTENUATION_PHASE	REACTOME_ATTENUATION_PHASE	Feb-62	28/13343	0.007429667	0.059024578	0.048662148	Serpinh1/Col4a6	2
M2	WP_HAIR_FOLLICLE_DEVELOPMENT_CYTODIFFERENTIATION_PART_3_OF_3	WP_HAIR_FOLLICLE_DEVELOPMENT_CYTODIFFERENTIATION_PART_3_OF_3	Mar-62	89/13343	0.008170385	0.063729003	0.052540658	Ccn2/Sfrp1/Fosb	3
M2	REACTOME_HSF1_ACTIVATION	REACTOME_HSF1_ACTIVATION	Feb-62	31/13343	0.009058421	0.069393976	0.057211081	Serpinh1/Col4a6	2
M2	REACTOME_AMINO_ACID_TRANSPORT_ACROSS_THE_PLASMA_MEMBRANE	REACTOME_AMINO_ACID_TRANSPORT_ACROSS_THE_PLASMA_MEMBRANE	Feb-62	33/13343	0.010224693	0.07695427	0.06344408	Slc7a8/Slc7a2	2
M2	NABA_PROTEOGLYCANS	NABA_PROTEOGLYCANS	Feb-62	35/13343	0.01145386	0.084719066	0.069845678	Hspg2/Ogn	2
M2	WP_LNCRNA_IN_CANONICAL_WNT_SIGNALING_AND_COLORECTAL_CANCER	WP_LNCRNA_IN_CANONICAL_WNT_SIGNALING_AND_COLORECTAL_CANCER	Mar-62	103/13343	0.012154303	0.088376205	0.072860765	Atf3/Sfrp1/Ccnd2	3
M2	REACTOME_APOPTOTIC_CLEAVAGE_OF_CELLULAR_PROTEINS	REACTOME_APOPTOTIC_CLEAVAGE_OF_CELLULAR_PROTEINS	Feb-62	38/13343	0.013412855	0.091335159	0.075300241	Vim/Gsn	2
M2	REACTOME_GENE_AND_PROTEIN_EXPRESSION_BY_JAK_STAT_SIGNALING_AFTER_INTERLEUKIN_12_STIMULATION	REACTOME_GENE_AND_PROTEIN_EXPRESSION_BY_JAK_STAT_SIGNALING_AFTER_INTERLEUKIN_12_STIMULATION	Feb-62	38/13343	0.013412855	0.091335159	0.075300241	Anxa2/Mtap	2
M2	REACTOME_HSF1_DEPENDENT_TRANSACTIVATION	REACTOME_HSF1_DEPENDENT_TRANSACTIVATION	Feb-62	38/13343	0.013412855	0.091335159	0.075300241	Serpinh1/Col4a6	2
M2	REACTOME_SMOOTH_MUSCLE_CONTRACTION	REACTOME_SMOOTH_MUSCLE_CONTRACTION	Feb-62	38/13343	0.013412855	0.091335159	0.075300241	Anxa1/Anxa2	2
M2	REACTOME_DISEASES_ASSOCIATED_WITH_GLYCOSAMINOGLYCAN_METABOLISM	REACTOME_DISEASES_ASSOCIATED_WITH_GLYCOSAMINOGLYCAN_METABOLISM	Feb-62	41/13343	0.015506532	0.103942224	0.085693994	Hspg2/Ogn	2
M2	WP_VEGFAVEGFR2_SIGNALING_PATHWAY	WP_VEGFAVEGFR2_SIGNALING_PATHWAY	Jun-62	438/13343	0.015780849	0.1041536	0.085868261	Anxa1/Igfbp7/Ccn2/Ezr/Epha2/Csrp2	6
M2	WP_MIRNA_TARGETS_IN_ECM_AND_MEMBRANE_RECEPTORS	WP_MIRNA_TARGETS_IN_ECM_AND_MEMBRANE_RECEPTORS	Feb-62	43/13343	0.016975166	0.109411561	0.090203127	Col4a1/Col4a2	2
M2	KEGG_REGULATION_OF_ACTIN_CYTOSKELETON	KEGG_REGULATION_OF_ACTIN_CYTOSKELETON	Apr-62	213/13343	0.017128122	0.109411561	0.090203127	Ezr/Itga6/Gsn/Pdgfra	4
M2	KEGG_PATHWAYS_IN_CANCER	KEGG_PATHWAYS_IN_CANCER	May-62	325/13343	0.017342625	0.109411561	0.090203127	Col4a1/Col4a2/Itga6/Pdgfra/Col4a6	5
M2	WP_PROSTAGLANDIN_SYNTHESIS_AND_REGULATION	WP_PROSTAGLANDIN_SYNTHESIS_AND_REGULATION	Feb-62	45/13343	0.018500721	0.115026222	0.094832071	Anxa1/Anxa2	2
M2	PID_A6B1_A6B4_INTEGRIN_PATHWAY	PID_A6B1_A6B4_INTEGRIN_PATHWAY	Feb-62	46/13343	0.019284485	0.118186345	0.097437399	Pmp22/Itga6	2
M2	REACTOME_INTERLEUKIN_12_SIGNALING	REACTOME_INTERLEUKIN_12_SIGNALING	Feb-62	47/13343	0.020082051	0.121340845	0.100038091	Anxa2/Mtap	2
M2	WP_EBOLA_VIRUS_INFECTION_IN_HOST	WP_EBOLA_VIRUS_INFECTION_IN_HOST	Mar-62	131/13343	0.022970729	0.136867262	0.11283867	Folr1/Itga6/Gsn	3
M2	PID_CASPASE_PATHWAY	PID_CASPASE_PATHWAY	Feb-62	51/13343	0.023407533	0.137559335	0.113409242	Vim/Gsn	2
M2	WP_CARDIAC_PROGENITOR_DIFFERENTIATION	WP_CARDIAC_PROGENITOR_DIFFERENTIATION	Feb-62	53/13343	0.02514947	0.145798952	0.120202301	Pdgfra/Inhba	2
M2	REACTOME_SENSORY_PROCESSING_OF_SOUND_BY_OUTER_HAIR_CELLS_OF_THE_COCHLEA	REACTOME_SENSORY_PROCESSING_OF_SOUND_BY_OUTER_HAIR_CELLS_OF_THE_COCHLEA	Feb-62	55/13343	0.026942753	0.15411255	0.127056353	Ezr/Gsn	2
M2	WP_CCL18_SIGNALING_PATHWAY	WP_CCL18_SIGNALING_PATHWAY	Feb-62	56/13343	0.027858316	0.157252862	0.129645348	Vim/Atf3	2
M2	REACTOME_INTERLEUKIN_12_FAMILY_SIGNALING	REACTOME_INTERLEUKIN_12_FAMILY_SIGNALING	Feb-62	57/13343	0.028786315	0.158369169	0.130565675	Anxa2/Mtap	2
M2	REACTOME_DISEASES_OF_GLYCOSYLATION	REACTOME_DISEASES_OF_GLYCOSYLATION	Mar-62	143/13343	0.028794394	0.158369169	0.130565675	Hspg2/Ogn/Adamtsl4	3
M2	WP_REGULATION_OF_ACTIN_CYTOSKELETON	WP_REGULATION_OF_ACTIN_CYTOSKELETON	Mar-62	150/13343	0.032520744	0.176599989	0.145595869	Ezr/Gsn/Pdgfra	3
M2	PID_MYC_REPRESS_PATHWAY	PID_MYC_REPRESS_PATHWAY	Feb-62	63/13343	0.0346082	0.184090234	0.151771116	Sfrp1/Itga6	2
M2	WP_OREXIN_RECEPTOR_PATHWAY	WP_OREXIN_RECEPTOR_PATHWAY	Mar-62	154/13343	0.034758296	0.184090234	0.151771116	Ccn2/Maff/Fosb	3
M2	KEGG_METABOLISM_OF_XENOBIOTICS_BY_CYTOCHROME_P450	KEGG_METABOLISM_OF_XENOBIOTICS_BY_CYTOCHROME_P450	Feb-62	70/13343	0.041923565	0.21933182	0.180825645	Gstm1/Aldh3a1	2
M2	KEGG_DRUG_METABOLISM_CYTOCHROME_P450	KEGG_DRUG_METABOLISM_CYTOCHROME_P450	Feb-62	72/13343	0.044111605	0.227079105	0.187212806	Gstm1/Aldh3a1	2
M2	BIOCARTA_DNAFRAGMENT_PATHWAY	BIOCARTA_DNAFRAGMENT_PATHWAY	Jan-62	10/13343	0.045521685	0.227079105	0.187212806	Hmgb2	1
M2	BIOCARTA_SET_PATHWAY	BIOCARTA_SET_PATHWAY	Jan-62	10/13343	0.045521685	0.227079105	0.187212806	Hmgb2	1
M2	WP_ETHANOL_METABOLISM_PRODUCTION_OF_ROS_BY_CYP2E1	WP_ETHANOL_METABOLISM_PRODUCTION_OF_ROS_BY_CYP2E1	Jan-62	10/13343	0.045521685	0.227079105	0.187212806	Maff	1
M2	REACTOME_RHOG_GTPASE_CYCLE	REACTOME_RHOG_GTPASE_CYCLE	Feb-62	74/13343	0.046341418	0.228511131	0.188393425	Epha2/Dock5	2
M2	REACTOME_METABOLISM_OF_CARBOHYDRATES	REACTOME_METABOLISM_OF_CARBOHYDRATES	Apr-62	293/13343	0.047104346	0.229633685	0.189318901	Aldh1a1/Pygl/Hspg2/Ogn	4
M2	REACTOME_SENSORY_PROCESSING_OF_SOUND	REACTOME_SENSORY_PROCESSING_OF_SOUND	Feb-62	77/13343	0.049762421	0.230444665	0.189987505	Ezr/Gsn	2
M2	BIOCARTA_CFTR_PATHWAY	BIOCARTA_CFTR_PATHWAY	Jan-62	11/13343	0.04996012	0.230444665	0.189987505	Ezr	1
M2	BIOCARTA_PLCE_PATHWAY	BIOCARTA_PLCE_PATHWAY	Jan-62	11/13343	0.04996012	0.230444665	0.189987505	Rap2b	1
M2	PID_INTEGRIN4_PATHWAY	PID_INTEGRIN4_PATHWAY	Jan-62	11/13343	0.04996012	0.230444665	0.189987505	Itga6	1
M2	REACTOME_TYPE_I_HEMIDESMOSOME_ASSEMBLY	REACTOME_TYPE_I_HEMIDESMOSOME_ASSEMBLY	Jan-62	11/13343	0.04996012	0.230444665	0.189987505	Itga6	1
M2	REACTOME_APOPTOSIS	REACTOME_APOPTOSIS	Mar-62	179/13343	0.050493703	0.230444665	0.189987505	Vim/Hmgb2/Gsn	3
M2	PID_BETA_CATENIN_NUC_PATHWAY	PID_BETA_CATENIN_NUC_PATHWAY	Feb-62	80/13343	0.053272212	0.231700135	0.191022562	Mdfic/Ccnd2	2
M2	BIOCARTA_CBL_PATHWAY	BIOCARTA_CBL_PATHWAY	Jan-62	12/13343	0.054378248	0.231700135	0.191022562	Pdgfra	1
M2	REACTOME_ETHANOL_OXIDATION	REACTOME_ETHANOL_OXIDATION	Jan-62	12/13343	0.054378248	0.231700135	0.191022562	Aldh1a1	1
M2	REACTOME_SIGNALING_BY_PDGFRA_TRANSMEMBRANE_JUXTAMEMBRANE_AND_KINASE_DOMAIN_MUTANTS	REACTOME_SIGNALING_BY_PDGFRA_TRANSMEMBRANE_JUXTAMEMBRANE_AND_KINASE_DOMAIN_MUTANTS	Jan-62	12/13343	0.054378248	0.231700135	0.191022562	Pdgfra	1
M2	REACTOME_REGULATION_OF_HSF1_MEDIATED_HEAT_SHOCK_RESPONSE	REACTOME_REGULATION_OF_HSF1_MEDIATED_HEAT_SHOCK_RESPONSE	Feb-62	82/13343	0.055659899	0.231700135	0.191022562	Serpinh1/Col4a6	2
M2	WP_GLIOBLASTOMA_SIGNALING_PATHWAYS	WP_GLIOBLASTOMA_SIGNALING_PATHWAYS	Feb-62	83/13343	0.056867759	0.231700135	0.191022562	Pdgfra/Ccnd2	2
M2	PID_CMYB_PATHWAY	PID_CMYB_PATHWAY	Feb-62	84/13343	0.058084816	0.231700135	0.191022562	Gstm1/Maf	2
M2	REACTOME_APOPTOSIS_INDUCED_DNA_FRAGMENTATION	REACTOME_APOPTOSIS_INDUCED_DNA_FRAGMENTATION	Jan-62	13/13343	0.058776158	0.231700135	0.191022562	Hmgb2	1
M2	REACTOME_DISSOLUTION_OF_FIBRIN_CLOT	REACTOME_DISSOLUTION_OF_FIBRIN_CLOT	Jan-62	13/13343	0.058776158	0.231700135	0.191022562	Anxa2	1
M2	REACTOME_KERATAN_SULFATE_DEGRADATION	REACTOME_KERATAN_SULFATE_DEGRADATION	Jan-62	13/13343	0.058776158	0.231700135	0.191022562	Ogn	1
M2	WP_BMP2WNT4FOXO1_PATHWAY_IN_PRIMARY_ENDOMETRIAL_STROMAL_CELL_DIFFERENTIATION	WP_BMP2WNT4FOXO1_PATHWAY_IN_PRIMARY_ENDOMETRIAL_STROMAL_CELL_DIFFERENTIATION	Jan-62	13/13343	0.058776158	0.231700135	0.191022562	Sfrp1	1
M2	WP_DISORDERS_OF_FOLATE_METABOLISM_AND_TRANSPORT	WP_DISORDERS_OF_FOLATE_METABOLISM_AND_TRANSPORT	Jan-62	13/13343	0.058776158	0.231700135	0.191022562	Folr1	1
M2	WP_MAMMARY_GLAND_DEVELOPMENT_PATHWAY_PUBERTY_STAGE_2_OF_4	WP_MAMMARY_GLAND_DEVELOPMENT_PATHWAY_PUBERTY_STAGE_2_OF_4	Jan-62	13/13343	0.058776158	0.231700135	0.191022562	Vim	1
M2	WP_SRF_AND_MIRS_IN_SMOOTH_MUSCLE_DIFFERENTIATION_AND_PROLIFERATION	WP_SRF_AND_MIRS_IN_SMOOTH_MUSCLE_DIFFERENTIATION_AND_PROLIFERATION	Jan-62	13/13343	0.058776158	0.231700135	0.191022562	Ccnd2	1
M2	WP_CLEAR_CELL_RENAL_CELL_CARCINOMA_PATHWAYS	WP_CLEAR_CELL_RENAL_CELL_CARCINOMA_PATHWAYS	Feb-62	87/13343	0.061790095	0.231700135	0.191022562	Phgdh/Pdgfra	2
M2	WP_NUCLEAR_RECEPTORS_METAPATHWAY	WP_NUCLEAR_RECEPTORS_METAPATHWAY	Apr-62	321/13343	0.061857629	0.231700135	0.191022562	Gstm1/Aldh3a1/Maff/Epha2	4
M2	REACTOME_MUSCLE_CONTRACTION	REACTOME_MUSCLE_CONTRACTION	Mar-62	195/13343	0.062097278	0.231700135	0.191022562	Vim/Anxa1/Anxa2	3
M2	BIOCARTA_UCALPAIN_PATHWAY	BIOCARTA_UCALPAIN_PATHWAY	Jan-62	14/13343	0.063153944	0.231700135	0.191022562	Ezr	1
M2	REACTOME_DEFECTIVE_EXT2_CAUSES_EXOSTOSES_2	REACTOME_DEFECTIVE_EXT2_CAUSES_EXOSTOSES_2	Jan-62	14/13343	0.063153944	0.231700135	0.191022562	Hspg2	1
M2	REACTOME_PEPTIDE_HORMONE_BIOSYNTHESIS	REACTOME_PEPTIDE_HORMONE_BIOSYNTHESIS	Jan-62	14/13343	0.063153944	0.231700135	0.191022562	Inhba	1
M2	WP_OSTEOBLAST_SIGNALING	WP_OSTEOBLAST_SIGNALING	Jan-62	14/13343	0.063153944	0.231700135	0.191022562	Pdgfra	1
M2	WNT_SIGNALING	WNT_SIGNALING	Feb-62	89/13343	0.064304304	0.231700135	0.191022562	Sfrp1/Ccnd2	2
M2	WP_ALLOGRAFT_REJECTION	WP_ALLOGRAFT_REJECTION	Feb-62	89/13343	0.064304304	0.231700135	0.191022562	Vim/Pdgfra	2
M2	WP_NCRNAS_INVOLVED_IN_WNT_SIGNALING_IN_HEPATOCELLULAR_CARCINOMA	WP_NCRNAS_INVOLVED_IN_WNT_SIGNALING_IN_HEPATOCELLULAR_CARCINOMA	Feb-62	90/13343	0.065574299	0.231700135	0.191022562	Sfrp1/Ccnd2	2
M2	REACTOME_GLYCOGEN_BREAKDOWN_GLYCOGENOLYSIS	REACTOME_GLYCOGEN_BREAKDOWN_GLYCOGENOLYSIS	Jan-62	15/13343	0.067511694	0.231700135	0.191022562	Pygl	1
M2	REACTOME_NEGATIVE_REGULATION_OF_TCF_DEPENDENT_SIGNALING_BY_WNT_LIGAND_ANTAGONISTS	REACTOME_NEGATIVE_REGULATION_OF_TCF_DEPENDENT_SIGNALING_BY_WNT_LIGAND_ANTAGONISTS	Jan-62	15/13343	0.067511694	0.231700135	0.191022562	Sfrp1	1
M2	REACTOME_RESPONSE_OF_EIF2AK1_HRI_TO_HEME_DEFICIENCY	REACTOME_RESPONSE_OF_EIF2AK1_HRI_TO_HEME_DEFICIENCY	Jan-62	15/13343	0.067511694	0.231700135	0.191022562	Atf3	1
M2	REACTOME_SIGNALING_BY_ACTIVIN	REACTOME_SIGNALING_BY_ACTIVIN	Jan-62	15/13343	0.067511694	0.231700135	0.191022562	Inhba	1
M2	REACTOME_YAP1_AND_WWTR1_TAZ_STIMULATED_GENE_EXPRESSION	REACTOME_YAP1_AND_WWTR1_TAZ_STIMULATED_GENE_EXPRESSION	Jan-62	15/13343	0.067511694	0.231700135	0.191022562	Ccn2	1
M2	WP_FATTY_ACID_OMEGAOXIDATION	WP_FATTY_ACID_OMEGAOXIDATION	Jan-62	15/13343	0.067511694	0.231700135	0.191022562	Aldh1a1	1
M2	WP_TRANSCRIPTIONAL_ACTIVATION_BY_NRF2_IN_RESPONSE_TO_PHYTOCHEMICALS	WP_TRANSCRIPTIONAL_ACTIVATION_BY_NRF2_IN_RESPONSE_TO_PHYTOCHEMICALS	Jan-62	15/13343	0.067511694	0.231700135	0.191022562	Maf	1
M2	REACTOME_CELL_JUNCTION_ORGANIZATION	REACTOME_CELL_JUNCTION_ORGANIZATION	Feb-62	92/13343	0.068139554	0.231998956	0.191268922	Nectin3/Itga6	2
M2	REACTOME_NEUTROPHIL_DEGRANULATION	REACTOME_NEUTROPHIL_DEGRANULATION	May-62	479/13343	0.071256378	0.240263503	0.198082535	Anxa2/Pygl/Gsn/S100a11/Rap2b	5
M2	WP_H19_ACTION_RBE2F1_SIGNALING_AND_CDKBETACATENIN_ACTIVITY	WP_H19_ACTION_RBE2F1_SIGNALING_AND_CDKBETACATENIN_ACTIVITY	Jan-62	16/13343	0.0718495	0.240263503	0.198082535	Csrp2	1
M2	REACTOME_PROGRAMMED_CELL_DEATH	REACTOME_PROGRAMMED_CELL_DEATH	Mar-62	208/13343	0.07236147	0.240263503	0.198082535	Vim/Hmgb2/Gsn	3
M2	NABA_SECRETED_FACTORS	NABA_SECRETED_FACTORS	Apr-62	343/13343	0.074984744	0.240263503	0.198082535	Fstl1/Sfrp1/S100a11/Inhba	4
M2	REACTOME_BINDING_AND_UPTAKE_OF_LIGANDS_BY_SCAVENGER_RECEPTORS	REACTOME_BINDING_AND_UPTAKE_OF_LIGANDS_BY_SCAVENGER_RECEPTORS	Feb-62	98/13343	0.076030097	0.240263503	0.198082535	Col4a1/Col4a2	2
M2	BIOCARTA_GCR_PATHWAY	BIOCARTA_GCR_PATHWAY	Jan-62	17/13343	0.076167451	0.240263503	0.198082535	Anxa1	1
M2	REACTOME_ABERRANT_REGULATION_OF_MITOTIC_G1_S_TRANSITION_IN_CANCER_DUE_TO_RB1_DEFECTS	REACTOME_ABERRANT_REGULATION_OF_MITOTIC_G1_S_TRANSITION_IN_CANCER_DUE_TO_RB1_DEFECTS	Jan-62	17/13343	0.076167451	0.240263503	0.198082535	Ccnd2	1
M2	REACTOME_REGULATION_OF_RUNX1_EXPRESSION_AND_ACTIVITY	REACTOME_REGULATION_OF_RUNX1_EXPRESSION_AND_ACTIVITY	Jan-62	17/13343	0.076167451	0.240263503	0.198082535	Ccnd2	1
M2	WP_CANONICAL_AND_NONCANONICAL_TGFB_SIGNALING	WP_CANONICAL_AND_NONCANONICAL_TGFB_SIGNALING	Jan-62	17/13343	0.076167451	0.240263503	0.198082535	Loxl2	1
M2	WP_METABOLIC_PATHWAY_OF_LDL_HDL_AND_TG_INCLUDING_DISEASES	WP_METABOLIC_PATHWAY_OF_LDL_HDL_AND_TG_INCLUDING_DISEASES	Jan-62	17/13343	0.076167451	0.240263503	0.198082535	Anxa2	1
M2	WP_HIPPO_SIGNALING_REGULATION_PATHWAYS	WP_HIPPO_SIGNALING_REGULATION_PATHWAYS	Feb-62	99/13343	0.077372544	0.242283367	0.199747788	Pdgfra/Epha2	2
M2	REACTOME_CELLULAR_RESPONSE_TO_HEAT_STRESS	REACTOME_CELLULAR_RESPONSE_TO_HEAT_STRESS	Feb-62	101/13343	0.080080005	0.245643501	0.202518014	Serpinh1/Col4a6	2
M2	KEGG_PHENYLALANINE_METABOLISM	KEGG_PHENYLALANINE_METABOLISM	Jan-62	18/13343	0.080465636	0.245643501	0.202518014	Aldh3a1	1
M2	WP_TGFBETA_SIGNALING_IN_THYROID_CELLS_FOR_EPITHELIALMESENCHYMAL_TRANSITION	WP_TGFBETA_SIGNALING_IN_THYROID_CELLS_FOR_EPITHELIALMESENCHYMAL_TRANSITION	Jan-62	18/13343	0.080465636	0.245643501	0.202518014	Vim	1
M2	REACTOME_SIGNALING_BY_TGFB_FAMILY_MEMBERS	REACTOME_SIGNALING_BY_TGFB_FAMILY_MEMBERS	Feb-62	104/13343	0.08419618	0.245643501	0.202518014	Fstl1/Inhba	2
M2	REACTOME_BIOLOGICAL_OXIDATIONS	REACTOME_BIOLOGICAL_OXIDATIONS	Mar-62	222/13343	0.084211021	0.245643501	0.202518014	Aldh1a1/Gstm1/Aldh3a1	3
M2	BIOCARTA_ECM_PATHWAY	BIOCARTA_ECM_PATHWAY	Jan-62	19/13343	0.084744145	0.245643501	0.202518014	Gsn	1
M2	BIOCARTA_MCALPAIN_PATHWAY	BIOCARTA_MCALPAIN_PATHWAY	Jan-62	19/13343	0.084744145	0.245643501	0.202518014	Ezr	1
M2	PID_EPHA2_FWD_PATHWAY	PID_EPHA2_FWD_PATHWAY	Jan-62	19/13343	0.084744145	0.245643501	0.202518014	Epha2	1
M2	WP_15Q133_COPY_NUMBER_VARIATION_SYNDROME	WP_15Q133_COPY_NUMBER_VARIATION_SYNDROME	Jan-62	19/13343	0.084744145	0.245643501	0.202518014	Serpinh1	1
M2	WP_ESTROGEN_METABOLISM	WP_ESTROGEN_METABOLISM	Jan-62	19/13343	0.084744145	0.245643501	0.202518014	Gstm1	1
M2	WP_OVERVIEW_OF_NANOPARTICLE_EFFECTS	WP_OVERVIEW_OF_NANOPARTICLE_EFFECTS	Jan-62	19/13343	0.084744145	0.245643501	0.202518014	Col4a1	1
M2	REACTOME_PHASE_I_FUNCTIONALIZATION_OF_COMPOUNDS	REACTOME_PHASE_I_FUNCTIONALIZATION_OF_COMPOUNDS	Feb-62	106/13343	0.08697585	0.246337518	0.203090188	Aldh1a1/Aldh3a1	2
M2	REACTOME_TRANSPORT_OF_INORGANIC_CATIONS_ANIONS_AND_AMINO_ACIDS_OLIGOPEPTIDES	REACTOME_TRANSPORT_OF_INORGANIC_CATIONS_ANIONS_AND_AMINO_ACIDS_OLIGOPEPTIDES	Feb-62	106/13343	0.08697585	0.246337518	0.203090188	Slc7a8/Slc7a2	2
M2	BIOCARTA_ARENRF2_PATHWAY	BIOCARTA_ARENRF2_PATHWAY	Jan-62	20/13343	0.089003066	0.246337518	0.203090188	Maff	1
M2	REACTOME_DEFECTIVE_B4GALT7_CAUSES_EDS_PROGEROID_TYPE	REACTOME_DEFECTIVE_B4GALT7_CAUSES_EDS_PROGEROID_TYPE	Jan-62	20/13343	0.089003066	0.246337518	0.203090188	Hspg2	1
M2	REACTOME_SIGNALING_BY_PDGFR_IN_DISEASE	REACTOME_SIGNALING_BY_PDGFR_IN_DISEASE	Jan-62	20/13343	0.089003066	0.246337518	0.203090188	Pdgfra	1
M2	WP_BMP_SIGNALING_IN_EYELID_DEVELOPMENT	WP_BMP_SIGNALING_IN_EYELID_DEVELOPMENT	Jan-62	20/13343	0.089003066	0.246337518	0.203090188	Sfrp1	1
M2	WP_HYPERTROPHY_MODEL	WP_HYPERTROPHY_MODEL	Jan-62	20/13343	0.089003066	0.246337518	0.203090188	Atf3	1
M2	REACTOME_AMYLOID_FIBER_FORMATION	REACTOME_AMYLOID_FIBER_FORMATION	Feb-62	108/13343	0.089783097	0.246903516	0.203556818	Gsn/Hspg2	2
M2	BIOCARTA_RAC1_PATHWAY	BIOCARTA_RAC1_PATHWAY	Jan-62	21/13343	0.093242487	0.247404799	0.203970096	Pdgfra	1
M2	BIOCARTA_RHO_PATHWAY	BIOCARTA_RHO_PATHWAY	Jan-62	21/13343	0.093242487	0.247404799	0.203970096	Gsn	1
M2	WP_IMATINIB_AND_CHRONIC_MYELOID_LEUKEMIA	WP_IMATINIB_AND_CHRONIC_MYELOID_LEUKEMIA	Jan-62	21/13343	0.093242487	0.247404799	0.203970096	Pdgfra	1
M2	WP_INTERACTIONS_BETWEEN_LOXL4_AND_OXIDATIVE_STRESS_PATHWAY	WP_INTERACTIONS_BETWEEN_LOXL4_AND_OXIDATIVE_STRESS_PATHWAY	Jan-62	21/13343	0.093242487	0.247404799	0.203970096	Igfbp7	1
M2	REACTOME_INTERLEUKIN_4_AND_INTERLEUKIN_13_SIGNALING	REACTOME_INTERLEUKIN_4_AND_INTERLEUKIN_13_SIGNALING	Feb-62	111/13343	0.094044079	0.247404799	0.203970096	Vim/Anxa1	2
M2	BIOCARTA_EDG1_PATHWAY	BIOCARTA_EDG1_PATHWAY	Jan-62	22/13343	0.097462497	0.247404799	0.203970096	Pdgfra	1
M2	PID_PDGFRA_PATHWAY	PID_PDGFRA_PATHWAY	Jan-62	22/13343	0.097462497	0.247404799	0.203970096	Pdgfra	1
M2	REACTOME_CHAPERONE_MEDIATED_AUTOPHAGY	REACTOME_CHAPERONE_MEDIATED_AUTOPHAGY	Jan-62	22/13343	0.097462497	0.247404799	0.203970096	Vim	1
M2	REACTOME_HS_GAG_DEGRADATION	REACTOME_HS_GAG_DEGRADATION	Jan-62	22/13343	0.097462497	0.247404799	0.203970096	Hspg2	1
M2	REACTOME_RA_BIOSYNTHESIS_PATHWAY	REACTOME_RA_BIOSYNTHESIS_PATHWAY	Jan-62	22/13343	0.097462497	0.247404799	0.203970096	Aldh1a1	1
M2	WP_GLUTATHIONE_METABOLISM	WP_GLUTATHIONE_METABOLISM	Jan-62	22/13343	0.097462497	0.247404799	0.203970096	Gstm1	1
M2	WP_METHIONINE_DE_NOVO_AND_SALVAGE_PATHWAY	WP_METHIONINE_DE_NOVO_AND_SALVAGE_PATHWAY	Jan-62	22/13343	0.097462497	0.247404799	0.203970096	Mtap	1
M2	WP_REGULATION_OF_APOPTOSIS_BY_PARATHYROID_HORMONERELATED_PROTEIN	WP_REGULATION_OF_APOPTOSIS_BY_PARATHYROID_HORMONERELATED_PROTEIN	Jan-62	22/13343	0.097462497	0.247404799	0.203970096	Itga6	1
M2	NABA_ECM_REGULATORS	NABA_ECM_REGULATORS	Mar-62	238/13343	0.09870391	0.249082219	0.205353026	Serpinh1/Adamtsl4/Loxl2	3
M2	BIOCARTA_CELLCYCLE_PATHWAY	BIOCARTA_CELLCYCLE_PATHWAY	Jan-62	23/13343	0.101663182	0.252101185	0.207841978	Ccnd2	1
M2	REACTOME_RHOBTB1_GTPASE_CYCLE	REACTOME_RHOBTB1_GTPASE_CYCLE	Jan-62	23/13343	0.101663182	0.252101185	0.207841978	Vim	1
M2	WP_NRF2ARE_REGULATION	WP_NRF2ARE_REGULATION	Jan-62	23/13343	0.101663182	0.252101185	0.207841978	Maf	1
M2	WP_WNT_SIGNALING	WP_WNT_SIGNALING	Feb-62	117/13343	0.102737644	0.253301433	0.208831509	Sfrp1/Ccnd2	2
M2	REACTOME_RUNX2_REGULATES_OSTEOBLAST_DIFFERENTIATION	REACTOME_RUNX2_REGULATES_OSTEOBLAST_DIFFERENTIATION	Jan-62	24/13343	0.105844629	0.257661793	0.212426358	Maf	1
M2	WP_ANGIOGENESIS	WP_ANGIOGENESIS	Jan-62	24/13343	0.105844629	0.257661793	0.212426358	Pdgfra	1
M2	REACTOME_DISEASES_OF_METABOLISM	REACTOME_DISEASES_OF_METABOLISM	Mar-62	246/13343	0.106308012	0.257661793	0.212426358	Hspg2/Ogn/Adamtsl4	3
M2	WP_HYPOTHESIZED_PATHWAYS_IN_PATHOGENESIS_OF_CARDIOVASCULAR_DISEASE	WP_HYPOTHESIZED_PATHWAYS_IN_PATHOGENESIS_OF_CARDIOVASCULAR_DISEASE	Jan-62	25/13343	0.110006926	0.265129053	0.218582657	Ccn2	1
M2	REACTOME_GLYCOSAMINOGLYCAN_METABOLISM	REACTOME_GLYCOSAMINOGLYCAN_METABOLISM	Feb-62	124/13343	0.113148446	0.266143577	0.21941907	Hspg2/Ogn	2
M2	REACTOME_REGULATION_OF_INSULIN_LIKE_GROWTH_FACTOR_IGF_TRANSPORT_AND_UPTAKE_BY_INSULIN_LIKE_GROWTH_FACTOR_BINDING_PROTEINS_IGFBPS	REACTOME_REGULATION_OF_INSULIN_LIKE_GROWTH_FACTOR_IGF_TRANSPORT_AND_UPTAKE_BY_INSULIN_LIKE_GROWTH_FACTOR_BINDING_PROTEINS_IGFBPS	Feb-62	124/13343	0.113148446	0.266143577	0.21941907	Igfbp7/Fstl1	2
M2	PID_ALK1_PATHWAY	PID_ALK1_PATHWAY	Jan-62	26/13343	0.114150159	0.266143577	0.21941907	Inhba	1
M2	PID_INTEGRIN_CS_PATHWAY	PID_INTEGRIN_CS_PATHWAY	Jan-62	26/13343	0.114150159	0.266143577	0.21941907	Itga6	1
M2	REACTOME_A_TETRASACCHARIDE_LINKER_SEQUENCE_IS_REQUIRED_FOR_GAG_SYNTHESIS	REACTOME_A_TETRASACCHARIDE_LINKER_SEQUENCE_IS_REQUIRED_FOR_GAG_SYNTHESIS	Jan-62	26/13343	0.114150159	0.266143577	0.21941907	Hspg2	1
M2	REACTOME_WNT_LIGAND_BIOGENESIS_AND_TRAFFICKING	REACTOME_WNT_LIGAND_BIOGENESIS_AND_TRAFFICKING	Jan-62	26/13343	0.114150159	0.266143577	0.21941907	Wls	1
M2	BIOCARTA_ERK_PATHWAY	BIOCARTA_ERK_PATHWAY	Jan-62	27/13343	0.118274413	0.268464143	0.221332235	Pdgfra	1
M2	REACTOME_ATF4_ACTIVATES_GENES_IN_RESPONSE_TO_ENDOPLASMIC_RETICULUM_STRESS	REACTOME_ATF4_ACTIVATES_GENES_IN_RESPONSE_TO_ENDOPLASMIC_RETICULUM_STRESS	Jan-62	27/13343	0.118274413	0.268464143	0.221332235	Atf3	1
M2	REACTOME_GLYCOGEN_METABOLISM	REACTOME_GLYCOGEN_METABOLISM	Jan-62	27/13343	0.118274413	0.268464143	0.221332235	Pygl	1
M2	REACTOME_SYNDECAN_INTERACTIONS	REACTOME_SYNDECAN_INTERACTIONS	Jan-62	27/13343	0.118274413	0.268464143	0.221332235	Itga6	1
M2	WP_INTRACELLULAR_TRAFFICKING_PROTEINS_INVOLVED_IN_CMT_NEUROPATHY	WP_INTRACELLULAR_TRAFFICKING_PROTEINS_INVOLVED_IN_CMT_NEUROPATHY	Jan-62	27/13343	0.118274413	0.268464143	0.221332235	Pmp22	1
M2	REACTOME_CELL_CELL_COMMUNICATION	REACTOME_CELL_CELL_COMMUNICATION	Feb-62	130/13343	0.12228159	0.269235502	0.221968173	Nectin3/Itga6	2
M2	BIOCARTA_PDGF_PATHWAY	BIOCARTA_PDGF_PATHWAY	Jan-62	28/13343	0.122379774	0.269235502	0.221968173	Pdgfra	1
M2	REACTOME_KERATAN_SULFATE_BIOSYNTHESIS	REACTOME_KERATAN_SULFATE_BIOSYNTHESIS	Jan-62	28/13343	0.122379774	0.269235502	0.221968173	Ogn	1
M2	REACTOME_SIGNALING_BY_BMP	REACTOME_SIGNALING_BY_BMP	Jan-62	28/13343	0.122379774	0.269235502	0.221968173	Fstl1	1
M2	REACTOME_SULFUR_AMINO_ACID_METABOLISM	REACTOME_SULFUR_AMINO_ACID_METABOLISM	Jan-62	28/13343	0.122379774	0.269235502	0.221968173	Mtap	1
M2	WP_ANGIOTENSIN_II_RECEPTOR_TYPE_1_PATHWAY	WP_ANGIOTENSIN_II_RECEPTOR_TYPE_1_PATHWAY	Jan-62	28/13343	0.122379774	0.269235502	0.221968173	Ccn2	1
M2	KEGG_HISTIDINE_METABOLISM	KEGG_HISTIDINE_METABOLISM	Jan-62	29/13343	0.126466327	0.269537339	0.222217018	Aldh3a1	1
M2	REACTOME_DOWNSTREAM_SIGNAL_TRANSDUCTION	REACTOME_DOWNSTREAM_SIGNAL_TRANSDUCTION	Jan-62	29/13343	0.126466327	0.269537339	0.222217018	Pdgfra	1
M2	REACTOME_EGR2_AND_SOX10_MEDIATED_INITIATION_OF_SCHWANN_CELL_MYELINATION	REACTOME_EGR2_AND_SOX10_MEDIATED_INITIATION_OF_SCHWANN_CELL_MYELINATION	Jan-62	29/13343	0.126466327	0.269537339	0.222217018	Pmp22	1
M2	REACTOME_EPHA_MEDIATED_GROWTH_CONE_COLLAPSE	REACTOME_EPHA_MEDIATED_GROWTH_CONE_COLLAPSE	Jan-62	29/13343	0.126466327	0.269537339	0.222217018	Epha2	1
M2	WP_PHOTODYNAMIC_THERAPYINDUCED_UNFOLDED_PROTEIN_RESPONSE	WP_PHOTODYNAMIC_THERAPYINDUCED_UNFOLDED_PROTEIN_RESPONSE	Jan-62	29/13343	0.126466327	0.269537339	0.222217018	Atf3	1
M2	KEGG_CELL_ADHESION_MOLECULES_CAMS	KEGG_CELL_ADHESION_MOLECULES_CAMS	Feb-62	133/13343	0.126915017	0.269537339	0.222217018	Nectin3/Itga6	2
M2	WP_TGFBETA_SIGNALING_PATHWAY	WP_TGFBETA_SIGNALING_PATHWAY	Feb-62	133/13343	0.126915017	0.269537339	0.222217018	Atf3/Fosb	2
M2	PID_IL2_STAT5_PATHWAY	PID_IL2_STAT5_PATHWAY	Jan-62	30/13343	0.130534157	0.273166601	0.225209123	Ccnd2	1
M2	PID_NECTIN_PATHWAY	PID_NECTIN_PATHWAY	Jan-62	30/13343	0.130534157	0.273166601	0.225209123	Nectin3	1
M2	WP_DOPAMINERGIC_NEUROGENESIS	WP_DOPAMINERGIC_NEUROGENESIS	Jan-62	30/13343	0.130534157	0.273166601	0.225209123	Aldh1a1	1
M2	PID_P53_DOWNSTREAM_PATHWAY	PID_P53_DOWNSTREAM_PATHWAY	Feb-62	137/13343	0.133157631	0.273631546	0.225592442	Atf3/Epha2	2
M2	KEGG_GLYCINE_SERINE_AND_THREONINE_METABOLISM	KEGG_GLYCINE_SERINE_AND_THREONINE_METABOLISM	Jan-62	31/13343	0.134583348	0.273631546	0.225592442	Phgdh	1
M2	PID_AVB3_OPN_PATHWAY	PID_AVB3_OPN_PATHWAY	Jan-62	31/13343	0.134583348	0.273631546	0.225592442	Gsn	1
M2	REACTOME_HS_GAG_BIOSYNTHESIS	REACTOME_HS_GAG_BIOSYNTHESIS	Jan-62	31/13343	0.134583348	0.273631546	0.225592442	Hspg2	1
M2	REACTOME_RUNX2_REGULATES_BONE_DEVELOPMENT	REACTOME_RUNX2_REGULATES_BONE_DEVELOPMENT	Jan-62	31/13343	0.134583348	0.273631546	0.225592442	Maf	1
M2	WP_ETHANOL_EFFECTS_ON_HISTONE_MODIFICATIONS	WP_ETHANOL_EFFECTS_ON_HISTONE_MODIFICATIONS	Jan-62	31/13343	0.134583348	0.273631546	0.225592442	Aldh1a1	1
M2	REACTOME_PERK_REGULATES_GENE_EXPRESSION	REACTOME_PERK_REGULATES_GENE_EXPRESSION	Jan-62	32/13343	0.138613984	0.277875698	0.229091484	Atf3	1
M2	WP_OVARIAN_INFERTILITY	WP_OVARIAN_INFERTILITY	Jan-62	32/13343	0.138613984	0.277875698	0.229091484	Ccnd2	1
M2	WP_TRANSSULFURATION_AND_ONECARBON_METABOLISM	WP_TRANSSULFURATION_AND_ONECARBON_METABOLISM	Jan-62	32/13343	0.138613984	0.277875698	0.229091484	Phgdh	1
M2	PID_NCADHERIN_PATHWAY	PID_NCADHERIN_PATHWAY	Jan-62	33/13343	0.14262615	0.278120992	0.229293714	Gsn	1
M2	PID_SYNDECAN_2_PATHWAY	PID_SYNDECAN_2_PATHWAY	Jan-62	33/13343	0.14262615	0.278120992	0.229293714	Ezr	1
M2	REACTOME_ADHERENS_JUNCTIONS_INTERACTIONS	REACTOME_ADHERENS_JUNCTIONS_INTERACTIONS	Jan-62	33/13343	0.14262615	0.278120992	0.229293714	Nectin3	1
M2	REACTOME_CARGO_CONCENTRATION_IN_THE_ER	REACTOME_CARGO_CONCENTRATION_IN_THE_ER	Jan-62	33/13343	0.14262615	0.278120992	0.229293714	Folr1	1
M2	REACTOME_SIALIC_ACID_METABOLISM	REACTOME_SIALIC_ACID_METABOLISM	Jan-62	33/13343	0.14262615	0.278120992	0.229293714	Npl	1
M2	WP_TYPE_I_COLLAGEN_SYNTHESIS_IN_THE_CONTEXT_OF_OSTEOGENESIS_IMPERFECTA	WP_TYPE_I_COLLAGEN_SYNTHESIS_IN_THE_CONTEXT_OF_OSTEOGENESIS_IMPERFECTA	Jan-62	33/13343	0.14262615	0.278120992	0.229293714	Serpinh1	1
M2	REACTOME_SENSORY_PERCEPTION	REACTOME_SENSORY_PERCEPTION	Mar-62	284/13343	0.145329062	0.279555328	0.230476237	Ezr/Gsn/Hspg2	3
M2	KEGG_CYSTEINE_AND_METHIONINE_METABOLISM	KEGG_CYSTEINE_AND_METHIONINE_METABOLISM	Jan-62	34/13343	0.146619927	0.279555328	0.230476237	Mtap	1
M2	PID_EPHA_FWDPATHWAY	PID_EPHA_FWDPATHWAY	Jan-62	34/13343	0.146619927	0.279555328	0.230476237	Epha2	1
M2	REACTOME_KERATAN_SULFATE_KERATIN_METABOLISM	REACTOME_KERATAN_SULFATE_KERATIN_METABOLISM	Jan-62	34/13343	0.146619927	0.279555328	0.230476237	Ogn	1
M2	REACTOME_LATE_ENDOSOMAL_MICROAUTOPHAGY	REACTOME_LATE_ENDOSOMAL_MICROAUTOPHAGY	Jan-62	34/13343	0.146619927	0.279555328	0.230476237	Vim	1
M2	PID_ARF6_PATHWAY	PID_ARF6_PATHWAY	Jan-62	35/13343	0.1505954	0.282119767	0.232590459	Epha2	1
M2	PID_ERBB1_RECEPTOR_PROXIMAL_PATHWAY	PID_ERBB1_RECEPTOR_PROXIMAL_PATHWAY	Jan-62	35/13343	0.1505954	0.282119767	0.232590459	Gsn	1
M2	REACTOME_RHOBTB_GTPASE_CYCLE	REACTOME_RHOBTB_GTPASE_CYCLE	Jan-62	35/13343	0.1505954	0.282119767	0.232590459	Vim	1
M2	WP_ALPHA_6_BETA_4_SIGNALING_PATHWAY	WP_ALPHA_6_BETA_4_SIGNALING_PATHWAY	Jan-62	35/13343	0.1505954	0.282119767	0.232590459	Itga6	1
M2	REACTOME_GLUTATHIONE_CONJUGATION	REACTOME_GLUTATHIONE_CONJUGATION	Jan-62	36/13343	0.15455265	0.284562605	0.234604429	Gstm1	1
M2	REACTOME_STRIATED_MUSCLE_CONTRACTION	REACTOME_STRIATED_MUSCLE_CONTRACTION	Jan-62	36/13343	0.15455265	0.284562605	0.234604429	Vim	1
M2	WP_CAMKK2_PATHWAY	WP_CAMKK2_PATHWAY	Jan-62	36/13343	0.15455265	0.284562605	0.234604429	Maf	1
M2	WP_HOSTPATHOGEN_INTERACTION_OF_HUMAN_CORONAVIRUSES_MAPK_SIGNALING	WP_HOSTPATHOGEN_INTERACTION_OF_HUMAN_CORONAVIRUSES_MAPK_SIGNALING	Jan-62	36/13343	0.15455265	0.284562605	0.234604429	Ifitm2	1
M2	KEGG_WNT_SIGNALING_PATHWAY	KEGG_WNT_SIGNALING_PATHWAY	Feb-62	151/13343	0.155525394	0.285129889	0.23507212	Sfrp1/Ccnd2	2
M2	REACTOME_RHOV_GTPASE_CYCLE	REACTOME_RHOV_GTPASE_CYCLE	Jan-62	37/13343	0.15849176	0.289331766	0.238536311	Epha2	1
M2	WP_MESODERMAL_COMMITMENT_PATHWAY	WP_MESODERMAL_COMMITMENT_PATHWAY	Feb-62	155/13343	0.16204617	0.291527599	0.24034664	Inhba/Csrp2	2
M2	PID_FAS_PATHWAY	PID_FAS_PATHWAY	Jan-62	38/13343	0.162412811	0.291527599	0.24034664	Ezr	1
M2	REACTOME_DISEASES_OF_MITOTIC_CELL_CYCLE	REACTOME_DISEASES_OF_MITOTIC_CELL_CYCLE	Jan-62	38/13343	0.162412811	0.291527599	0.24034664	Ccnd2	1
M2	WP_STRIATED_MUSCLE_CONTRACTION_PATHWAY	WP_STRIATED_MUSCLE_CONTRACTION_PATHWAY	Jan-62	38/13343	0.162412811	0.291527599	0.24034664	Vim	1
M2	PID_AURORA_B_PATHWAY	PID_AURORA_B_PATHWAY	Jan-62	39/13343	0.166315886	0.293565834	0.24202704	Vim	1
M2	PID_RET_PATHWAY	PID_RET_PATHWAY	Jan-62	39/13343	0.166315886	0.293565834	0.24202704	Dok6	1
M2	REACTOME_NGF_STIMULATED_TRANSCRIPTION	REACTOME_NGF_STIMULATED_TRANSCRIPTION	Jan-62	39/13343	0.166315886	0.293565834	0.24202704	Fosb	1
M2	REACTOME_O_GLYCOSYLATION_OF_TSR_DOMAIN_CONTAINING_PROTEINS	REACTOME_O_GLYCOSYLATION_OF_TSR_DOMAIN_CONTAINING_PROTEINS	Jan-62	39/13343	0.166315886	0.293565834	0.24202704	Adamtsl4	1
M2	WP_MYOMETRIAL_RELAXATION_AND_CONTRACTION_PATHWAYS	WP_MYOMETRIAL_RELAXATION_AND_CONTRACTION_PATHWAYS	Feb-62	158/13343	0.166969845	0.293565834	0.24202704	Atf3/Maff	2
M2	REACTOME_SIGNALING_BY_INTERLEUKINS	REACTOME_SIGNALING_BY_INTERLEUKINS	Apr-62	463/13343	0.167834438	0.293881526	0.242287309	Vim/Anxa1/Anxa2/Mtap	4
M2	REACTOME_RET_SIGNALING	REACTOME_RET_SIGNALING	Jan-62	40/13343	0.170201064	0.29442039	0.242731569	Dok6	1
M2	REACTOME_RHOU_GTPASE_CYCLE	REACTOME_RHOU_GTPASE_CYCLE	Jan-62	40/13343	0.170201064	0.29442039	0.242731569	Epha2	1
M2	WP_GLYCOGEN_SYNTHESIS_AND_DEGRADATION	WP_GLYCOGEN_SYNTHESIS_AND_DEGRADATION	Jan-62	40/13343	0.170201064	0.29442039	0.242731569	Pygl	1
M2	PID_AMB2_NEUTROPHILS_PATHWAY	PID_AMB2_NEUTROPHILS_PATHWAY	Jan-62	41/13343	0.174068428	0.298151742	0.245807841	Ccn2	1
M2	PID_ECADHERIN_STABILIZATION_PATHWAY	PID_ECADHERIN_STABILIZATION_PATHWAY	Jan-62	41/13343	0.174068428	0.298151742	0.245807841	Epha2	1
M2	WP_EGFEGFR_SIGNALING_PATHWAY	WP_EGFEGFR_SIGNALING_PATHWAY	Feb-62	163/13343	0.17523402	0.298151742	0.245807841	Pxdn/Fosb	2
M2	KEGG_TYROSINE_METABOLISM	KEGG_TYROSINE_METABOLISM	Jan-62	42/13343	0.177918056	0.298151742	0.245807841	Aldh3a1	1
M2	REACTOME_RND1_GTPASE_CYCLE	REACTOME_RND1_GTPASE_CYCLE	Jan-62	42/13343	0.177918056	0.298151742	0.245807841	Epha2	1
M2	REACTOME_RND3_GTPASE_CYCLE	REACTOME_RND3_GTPASE_CYCLE	Jan-62	42/13343	0.177918056	0.298151742	0.245807841	Epha2	1
M2	WP_IL2_SIGNALING_PATHWAY	WP_IL2_SIGNALING_PATHWAY	Jan-62	42/13343	0.177918056	0.298151742	0.245807841	Ccnd2	1
M2	WP_TRYPTOPHAN_METABOLISM	WP_TRYPTOPHAN_METABOLISM	Jan-62	42/13343	0.177918056	0.298151742	0.245807841	Aldh1a1	1
M2	REACTOME_RND2_GTPASE_CYCLE	REACTOME_RND2_GTPASE_CYCLE	Jan-62	43/13343	0.18175003	0.301045416	0.248193497	Epha2	1
M2	REACTOME_SIGNALING_BY_RETINOIC_ACID	REACTOME_SIGNALING_BY_RETINOIC_ACID	Jan-62	43/13343	0.18175003	0.301045416	0.248193497	Aldh1a1	1
M2	REACTOME_VOLTAGE_GATED_POTASSIUM_CHANNELS	REACTOME_VOLTAGE_GATED_POTASSIUM_CHANNELS	Jan-62	43/13343	0.18175003	0.301045416	0.248193497	Kcnh1	1
M2	KEGG_AMINO_SUGAR_AND_NUCLEOTIDE_SUGAR_METABOLISM	KEGG_AMINO_SUGAR_AND_NUCLEOTIDE_SUGAR_METABOLISM	Jan-62	44/13343	0.185564428	0.302587754	0.24946506	Npl	1
M2	REACTOME_AGGREPHAGY	REACTOME_AGGREPHAGY	Jan-62	44/13343	0.185564428	0.302587754	0.24946506	Vim	1
M2	WP_HEDGEHOG_SIGNALING_PATHWAY_WP4249	WP_HEDGEHOG_SIGNALING_PATHWAY_WP4249	Jan-62	44/13343	0.185564428	0.302587754	0.24946506	Ccnd2	1
M2	WP_VITAMIN_A_AND_CAROTENOID_METABOLISM	WP_VITAMIN_A_AND_CAROTENOID_METABOLISM	Jan-62	44/13343	0.185564428	0.302587754	0.24946506	Aldh1a1	1
M2	NABA_ECM_AFFILIATED	NABA_ECM_AFFILIATED	Feb-62	170/13343	0.186913181	0.302587754	0.24946506	Anxa1/Anxa2	2
M2	REACTOME_FACTORS_INVOLVED_IN_MEGAKARYOCYTE_DEVELOPMENT_AND_PLATELET_PRODUCTION	REACTOME_FACTORS_INVOLVED_IN_MEGAKARYOCYTE_DEVELOPMENT_AND_PLATELET_PRODUCTION	Feb-62	170/13343	0.186913181	0.302587754	0.24946506	Maff/Dock5	2
M2	PID_NFAT_TFPATHWAY	PID_NFAT_TFPATHWAY	Jan-62	45/13343	0.18936133	0.303119443	0.249903406	Maf	1
M2	PID_RHOA_PATHWAY	PID_RHOA_PATHWAY	Jan-62	45/13343	0.18936133	0.303119443	0.249903406	Ezr	1
M2	REACTOME_ELASTIC_FIBRE_FORMATION	REACTOME_ELASTIC_FIBRE_FORMATION	Jan-62	45/13343	0.18936133	0.303119443	0.249903406	Loxl2	1
M2	WP_ENVELOPE_PROTEINS_AND_THEIR_POTENTIAL_ROLES_IN_EDMD_PHYSIOPATHOLOGY	WP_ENVELOPE_PROTEINS_AND_THEIR_POTENTIAL_ROLES_IN_EDMD_PHYSIOPATHOLOGY	Jan-62	46/13343	0.193140816	0.308020112	0.253943706	Ccn2	1
M2	PID_LKB1_PATHWAY	PID_LKB1_PATHWAY	Jan-62	47/13343	0.196902963	0.311702476	0.25697959	Ezr	1
M2	REACTOME_CYCLIN_D_ASSOCIATED_EVENTS_IN_G1	REACTOME_CYCLIN_D_ASSOCIATED_EVENTS_IN_G1	Jan-62	47/13343	0.196902963	0.311702476	0.25697959	Ccnd2	1
M2	KEGG_CALCIUM_SIGNALING_PATHWAY	KEGG_CALCIUM_SIGNALING_PATHWAY	Feb-62	178/13343	0.200394064	0.313010646	0.258058096	Pdgfra/Tacr1	2
M2	REACTOME_METABOLISM_OF_FAT_SOLUBLE_VITAMINS	REACTOME_METABOLISM_OF_FAT_SOLUBLE_VITAMINS	Jan-62	48/13343	0.20064785	0.313010646	0.258058096	Hspg2	1
M2	WP_ARYL_HYDROCARBON_RECEPTOR_PATHWAY_WP2873	WP_ARYL_HYDROCARBON_RECEPTOR_PATHWAY_WP2873	Jan-62	48/13343	0.20064785	0.313010646	0.258058096	Aldh3a1	1
M2	WP_PLURIPOTENT_STEM_CELL_DIFFERENTIATION_PATHWAY	WP_PLURIPOTENT_STEM_CELL_DIFFERENTIATION_PATHWAY	Jan-62	48/13343	0.20064785	0.313010646	0.258058096	Inhba	1
M2	PID_ARF6_TRAFFICKING_PATHWAY	PID_ARF6_TRAFFICKING_PATHWAY	Jan-62	49/13343	0.204375555	0.316523873	0.260954537	Itga6	1
M2	REACTOME_RECYCLING_PATHWAY_OF_L1	REACTOME_RECYCLING_PATHWAY_OF_L1	Jan-62	49/13343	0.204375555	0.316523873	0.260954537	Ezr	1
M2	KEGG_GLUTATHIONE_METABOLISM	KEGG_GLUTATHIONE_METABOLISM	Jan-62	50/13343	0.208086154	0.317683133	0.261910275	Gstm1	1
M2	REACTOME_CHONDROITIN_SULFATE_DERMATAN_SULFATE_METABOLISM	REACTOME_CHONDROITIN_SULFATE_DERMATAN_SULFATE_METABOLISM	Jan-62	50/13343	0.208086154	0.317683133	0.261910275	Hspg2	1
M2	REACTOME_NETRIN_1_SIGNALING	REACTOME_NETRIN_1_SIGNALING	Jan-62	50/13343	0.208086154	0.317683133	0.261910275	Ezr	1
M2	WP_HEPATITIS_C_AND_HEPATOCELLULAR_CARCINOMA	WP_HEPATITIS_C_AND_HEPATOCELLULAR_CARCINOMA	Jan-62	50/13343	0.208086154	0.317683133	0.261910275	Col4a2	1
M2	REACTOME_RAC1_GTPASE_CYCLE	REACTOME_RAC1_GTPASE_CYCLE	Feb-62	184/13343	0.210582054	0.319545676	0.263445828	Epha2/Dock5	2
M2	REACTOME_EPH_EPHRIN_MEDIATED_REPULSION_OF_CELLS	REACTOME_EPH_EPHRIN_MEDIATED_REPULSION_OF_CELLS	Jan-62	51/13343	0.211779727	0.319545676	0.263445828	Epha2	1
M2	WP_PHOTODYNAMIC_THERAPYINDUCED_AP1_SURVIVAL_SIGNALING	WP_PHOTODYNAMIC_THERAPYINDUCED_AP1_SURVIVAL_SIGNALING	Jan-62	51/13343	0.211779727	0.319545676	0.263445828	Pdgfra	1
M2	WP_RAS_SIGNALING	WP_RAS_SIGNALING	Feb-62	185/13343	0.212285589	0.319545676	0.263445828	Pdgfra/Epha2	2
M2	KEGG_STARCH_AND_SUCROSE_METABOLISM	KEGG_STARCH_AND_SUCROSE_METABOLISM	Jan-62	52/13343	0.215456349	0.322058445	0.265517452	Pygl	1
M2	WP_NETRINUNC5B_SIGNALING_PATHWAY	WP_NETRINUNC5B_SIGNALING_PATHWAY	Jan-62	52/13343	0.215456349	0.322058445	0.265517452	Ccn2	1
M2	PID_TGFBR_PATHWAY	PID_TGFBR_PATHWAY	Jan-62	54/13343	0.222759046	0.330670003	0.272617154	Ccn2	1
M2	WP_APOPTOSISRELATED_NETWORK_DUE_TO_ALTERED_NOTCH3_IN_OVARIAN_CANCER	WP_APOPTOSISRELATED_NETWORK_DUE_TO_ALTERED_NOTCH3_IN_OVARIAN_CANCER	Jan-62	54/13343	0.222759046	0.330670003	0.272617154	Vim	1
M2	REACTOME_HEPARAN_SULFATE_HEPARIN_HS_GAG_METABOLISM	REACTOME_HEPARAN_SULFATE_HEPARIN_HS_GAG_METABOLISM	Jan-62	55/13343	0.226385274	0.332600282	0.274208551	Hspg2	1
M2	WP_NRP1TRIGGERED_SIGNALING_PATHWAYS_IN_PANCREATIC_CANCER	WP_NRP1TRIGGERED_SIGNALING_PATHWAYS_IN_PANCREATIC_CANCER	Jan-62	55/13343	0.226385274	0.332600282	0.274208551	Ccn2	1
M2	WP_PATHOGENIC_ESCHERICHIA_COLI_INFECTION	WP_PATHOGENIC_ESCHERICHIA_COLI_INFECTION	Jan-62	55/13343	0.226385274	0.332600282	0.274208551	Ezr	1
M2	REACTOME_CELL_SURFACE_INTERACTIONS_AT_THE_VASCULAR_WALL	REACTOME_CELL_SURFACE_INTERACTIONS_AT_THE_VASCULAR_WALL	Feb-62	194/13343	0.227676745	0.333356053	0.274831638	Slc7a8/Itga6	2
M2	BIOCARTA_HIVNEF_PATHWAY	BIOCARTA_HIVNEF_PATHWAY	Jan-62	56/13343	0.229994855	0.334467094	0.275747623	Gsn	1
M2	KEGG_PATHOGENIC_ESCHERICHIA_COLI_INFECTION	KEGG_PATHOGENIC_ESCHERICHIA_COLI_INFECTION	Jan-62	56/13343	0.229994855	0.334467094	0.275747623	Ezr	1
M2	REACTOME_PEPTIDE_LIGAND_BINDING_RECEPTORS	REACTOME_PEPTIDE_LIGAND_BINDING_RECEPTORS	Feb-62	198/13343	0.234545807	0.339932943	0.28025388	Anxa1/Tacr1	2
M2	WP_PROXIMAL_TUBULE_TRANSPORT	WP_PROXIMAL_TUBULE_TRANSPORT	Jan-62	58/13343	0.237164378	0.341421201	0.281480858	Slc7a8	1
M2	WP_TGFBETA_RECEPTOR_SIGNALING	WP_TGFBETA_RECEPTOR_SIGNALING	Jan-62	58/13343	0.237164378	0.341421201	0.281480858	Inhba	1
M2	WP_DEVELOPMENT_OF_URETERIC_COLLECTION_SYSTEM	WP_DEVELOPMENT_OF_URETERIC_COLLECTION_SYSTEM	Jan-62	60/13343	0.244268212	0.349303543	0.287979365	Crim1	1
M2	WP_PREIMPLANTATION_EMBRYO	WP_PREIMPLANTATION_EMBRYO	Jan-62	60/13343	0.244268212	0.349303543	0.287979365	Fosb	1
M2	PID_AR_PATHWAY	PID_AR_PATHWAY	Jan-62	61/13343	0.247795681	0.352001149	0.290203376	Gsn	1
M2	REACTOME_NUCLEAR_EVENTS_KINASE_AND_TRANSCRIPTION_FACTOR_ACTIVATION	REACTOME_NUCLEAR_EVENTS_KINASE_AND_TRANSCRIPTION_FACTOR_ACTIVATION	Jan-62	61/13343	0.247795681	0.352001149	0.290203376	Fosb	1
M2	KEGG_GLYCOLYSIS_GLUCONEOGENESIS	KEGG_GLYCOLYSIS_GLUCONEOGENESIS	Jan-62	62/13343	0.251306949	0.353477643	0.291420655	Aldh3a1	1
M2	WP_HEMATOPOIETIC_STEM_CELL_DIFFERENTIATION	WP_HEMATOPOIETIC_STEM_CELL_DIFFERENTIATION	Jan-62	62/13343	0.251306949	0.353477643	0.291420655	Fosb	1
M2	WP_TGFBETA_RECEPTOR_SIGNALING_IN_SKELETAL_DYSPLASIAS	WP_TGFBETA_RECEPTOR_SIGNALING_IN_SKELETAL_DYSPLASIAS	Jan-62	62/13343	0.251306949	0.353477643	0.291420655	Inhba	1
M2	REACTOME_SYNTHESIS_OF_SUBSTRATES_IN_N_GLYCAN_BIOSYTHESIS	REACTOME_SYNTHESIS_OF_SUBSTRATES_IN_N_GLYCAN_BIOSYTHESIS	Jan-62	63/13343	0.25480209	0.354902911	0.292595702	Npl	1
M2	WP_LUNG_FIBROSIS	WP_LUNG_FIBROSIS	Jan-62	63/13343	0.25480209	0.354902911	0.292595702	Ccn2	1
M2	WP_TYROBP_CAUSAL_NETWORK_IN_MICROGLIA	WP_TYROBP_CAUSAL_NETWORK_IN_MICROGLIA	Jan-62	63/13343	0.25480209	0.354902911	0.292595702	Maf	1
M2	KEGG_RETINOL_METABOLISM	KEGG_RETINOL_METABOLISM	Jan-62	64/13343	0.258281177	0.356470783	0.293888316	Aldh1a1	1
M2	WP_G1_TO_S_CELL_CYCLE_CONTROL	WP_G1_TO_S_CELL_CYCLE_CONTROL	Jan-62	64/13343	0.258281177	0.356470783	0.293888316	Ccnd2	1
M2	KEGG_GLIOMA	KEGG_GLIOMA	Jan-62	65/13343	0.261744281	0.356470783	0.293888316	Pdgfra	1
M2	PID_RB_1PATHWAY	PID_RB_1PATHWAY	Jan-62	65/13343	0.261744281	0.356470783	0.293888316	Ccnd2	1
M2	REACTOME_CELL_CELL_JUNCTION_ORGANIZATION	REACTOME_CELL_CELL_JUNCTION_ORGANIZATION	Jan-62	65/13343	0.261744281	0.356470783	0.293888316	Nectin3	1
M2	WP_ENDOCHONDRAL_OSSIFICATION	WP_ENDOCHONDRAL_OSSIFICATION	Jan-62	65/13343	0.261744281	0.356470783	0.293888316	Serpinh1	1
M2	WP_ENDOCHONDRAL_OSSIFICATION_WITH_SKELETAL_DYSPLASIAS	WP_ENDOCHONDRAL_OSSIFICATION_WITH_SKELETAL_DYSPLASIAS	Jan-62	65/13343	0.261744281	0.356470783	0.293888316	Serpinh1	1
M2	WP_AGERAGE_PATHWAY	WP_AGERAGE_PATHWAY	Jan-62	66/13343	0.265191476	0.358287252	0.295385883	Ezr	1
M2	WP_PRADERWILLI_AND_ANGELMAN_SYNDROME	WP_PRADERWILLI_AND_ANGELMAN_SYNDROME	Jan-62	66/13343	0.265191476	0.358287252	0.295385883	Ccnd2	1
M2	REACTOME_G_ALPHA_Q_SIGNALLING_EVENTS	REACTOME_G_ALPHA_Q_SIGNALLING_EVENTS	Feb-62	216/13343	0.265583557	0.358287252	0.295385883	Anxa1/Tacr1	2
M2	WP_CILIARY_LANDSCAPE	WP_CILIARY_LANDSCAPE	Feb-62	219/13343	0.270765941	0.362436286	0.298806507	Vim/Dock5	2
M2	KEGG_P53_SIGNALING_PATHWAY	KEGG_P53_SIGNALING_PATHWAY	Jan-62	68/13343	0.272038424	0.362436286	0.298806507	Ccnd2	1
M2	REACTOME_COPII_MEDIATED_VESICLE_TRANSPORT	REACTOME_COPII_MEDIATED_VESICLE_TRANSPORT	Jan-62	68/13343	0.272038424	0.362436286	0.298806507	Folr1	1
M2	REACTOME_DISEASES_ASSOCIATED_WITH_O_GLYCOSYLATION_OF_PROTEINS	REACTOME_DISEASES_ASSOCIATED_WITH_O_GLYCOSYLATION_OF_PROTEINS	Jan-62	68/13343	0.272038424	0.362436286	0.298806507	Adamtsl4	1
M2	WP_DNA_DAMAGE_RESPONSE	WP_DNA_DAMAGE_RESPONSE	Jan-62	69/13343	0.27543832	0.365829843	0.301604287	Ccnd2	1
M2	KEGG_MELANOMA	KEGG_MELANOMA	Jan-62	71/13343	0.28219131	0.37249253	0.307097264	Pdgfra	1
M2	REACTOME_INTERFERON_ALPHA_BETA_SIGNALING	REACTOME_INTERFERON_ALPHA_BETA_SIGNALING	Jan-62	71/13343	0.28219131	0.37249253	0.307097264	Ifitm2	1
M2	KEGG_ADHERENS_JUNCTION	KEGG_ADHERENS_JUNCTION	Jan-62	73/13343	0.288882368	0.378992464	0.312456062	Nectin3	1
M2	WP_FOLATE_METABOLISM	WP_FOLATE_METABOLISM	Jan-62	73/13343	0.288882368	0.378992464	0.312456062	Folr1	1
M2	KEGG_ARRHYTHMOGENIC_RIGHT_VENTRICULAR_CARDIOMYOPATHY_ARVC	KEGG_ARRHYTHMOGENIC_RIGHT_VENTRICULAR_CARDIOMYOPATHY_ARVC	Jan-62	74/13343	0.292204847	0.382182559	0.315086099	Itga6	1
M2	WP_PEPTIDE_GPCRS	WP_PEPTIDE_GPCRS	Jan-62	75/13343	0.295512051	0.385333344	0.317683728	Tacr1	1
M2	WP_16P112_PROXIMAL_DELETION_SYNDROME	WP_16P112_PROXIMAL_DELETION_SYNDROME	Jan-62	76/13343	0.298804051	0.386105235	0.318320105	Ezr	1
M2	WP_ARRHYTHMOGENIC_RIGHT_VENTRICULAR_CARDIOMYOPATHY	WP_ARRHYTHMOGENIC_RIGHT_VENTRICULAR_CARDIOMYOPATHY	Jan-62	76/13343	0.298804051	0.386105235	0.318320105	Itga6	1
M2	WP_HEAD_AND_NECK_SQUAMOUS_CELL_CARCINOMA	WP_HEAD_AND_NECK_SQUAMOUS_CELL_CARCINOMA	Jan-62	76/13343	0.298804051	0.386105235	0.318320105	Fat1	1
M2	REACTOME_BIOSYNTHESIS_OF_THE_N_GLYCAN_PRECURSOR_DOLICHOL_LIPID_LINKED_OLIGOSACCHARIDE_LLO_AND_TRANSFER_TO_A_NASCENT_PROTEIN	REACTOME_BIOSYNTHESIS_OF_THE_N_GLYCAN_PRECURSOR_DOLICHOL_LIPID_LINKED_OLIGOSACCHARIDE_LLO_AND_TRANSFER_TO_A_NASCENT_PROTEIN	Jan-62	78/13343	0.305342711	0.392191685	0.323338011	Npl	1
M2	REACTOME_CONSTITUTIVE_SIGNALING_BY_ABERRANT_PI3K_IN_CANCER	REACTOME_CONSTITUTIVE_SIGNALING_BY_ABERRANT_PI3K_IN_CANCER	Jan-62	78/13343	0.305342711	0.392191685	0.323338011	Pdgfra	1
M2	PID_MYC_ACTIV_PATHWAY	PID_MYC_ACTIV_PATHWAY	Jan-62	79/13343	0.308589507	0.394002674	0.32483106	Ccnd2	1
M2	WP_REGULATORY_CIRCUITS_OF_THE_STAT3_SIGNALING_PATHWAY	WP_REGULATORY_CIRCUITS_OF_THE_STAT3_SIGNALING_PATHWAY	Jan-62	79/13343	0.308589507	0.394002674	0.32483106	Pdgfra	1
M2	REACTOME_RNA_POLYMERASE_II_TRANSCRIBES_SNRNA_GENES	REACTOME_RNA_POLYMERASE_II_TRANSCRIBES_SNRNA_GENES	Jan-62	81/13343	0.315038372	0.401042912	0.330635305	Ell2	1
M2	PID_SMAD2_3NUCLEAR_PATHWAY	PID_SMAD2_3NUCLEAR_PATHWAY	Jan-62	82/13343	0.318240575	0.402729223	0.332025565	Atf3	1
M2	REACTOME_SELECTIVE_AUTOPHAGY	REACTOME_SELECTIVE_AUTOPHAGY	Jan-62	82/13343	0.318240575	0.402729223	0.332025565	Vim	1
M2	KEGG_HYPERTROPHIC_CARDIOMYOPATHY_HCM	KEGG_HYPERTROPHIC_CARDIOMYOPATHY_HCM	Jan-62	83/13343	0.321428048	0.405566567	0.334364781	Itga6	1
M2	REACTOME_SLC_MEDIATED_TRANSMEMBRANE_TRANSPORT	REACTOME_SLC_MEDIATED_TRANSMEMBRANE_TRANSPORT	Feb-62	249/13343	0.32243186	0.405640082	0.334425389	Slc7a8/Slc7a2	2
M2	WP_EGFR_TYROSINE_KINASE_INHIBITOR_RESISTANCE	WP_EGFR_TYROSINE_KINASE_INHIBITOR_RESISTANCE	Jan-62	84/13343	0.324600858	0.407174761	0.335690638	Pdgfra	1
M2	KEGG_TGF_BETA_SIGNALING_PATHWAY	KEGG_TGF_BETA_SIGNALING_PATHWAY	Jan-62	86/13343	0.330902754	0.413869625	0.341210143	Inhba	1
M2	KEGG_HEMATOPOIETIC_CELL_LINEAGE	KEGG_HEMATOPOIETIC_CELL_LINEAGE	Jan-62	87/13343	0.33403197	0.41656894	0.343435563	Itga6	1
M2	REACTOME_RAC2_GTPASE_CYCLE	REACTOME_RAC2_GTPASE_CYCLE	Jan-62	88/13343	0.337146788	0.41802304	0.34463438	Epha2	1
M2	WP_RETINOBLASTOMA_GENE_IN_CANCER	WP_RETINOBLASTOMA_GENE_IN_CANCER	Jan-62	88/13343	0.337146788	0.41802304	0.34463438	Hmgb2	1
M2	KEGG_PROSTATE_CANCER	KEGG_PROSTATE_CANCER	Jan-62	89/13343	0.340247271	0.420651525	0.346801404	Pdgfra	1
M2	KEGG_DILATED_CARDIOMYOPATHY	KEGG_DILATED_CARDIOMYOPATHY	Jan-62	90/13343	0.343333484	0.421386757	0.347407559	Itga6	1
M2	KEGG_GAP_JUNCTION	KEGG_GAP_JUNCTION	Jan-62	90/13343	0.343333484	0.421386757	0.347407559	Pdgfra	1
M2	REACTOME_PEPTIDE_HORMONE_METABOLISM	REACTOME_PEPTIDE_HORMONE_METABOLISM	Jan-62	91/13343	0.346405492	0.421386757	0.347407559	Inhba	1
M2	WP_AMINO_ACID_METABOLISM	WP_AMINO_ACID_METABOLISM	Jan-62	91/13343	0.346405492	0.421386757	0.347407559	Aldh1a1	1
M2	WP_TCELL_RECEPTOR_TCR_SIGNALING_PATHWAY	WP_TCELL_RECEPTOR_TCR_SIGNALING_PATHWAY	Jan-62	91/13343	0.346405492	0.421386757	0.347407559	Vim	1
M2	REACTOME_RHO_GTPASE_CYCLE	REACTOME_RHO_GTPASE_CYCLE	Mar-62	450/13343	0.348369783	0.421386757	0.347407559	Vim/Epha2/Dock5	3
M2	REACTOME_EPH_EPHRIN_SIGNALING	REACTOME_EPH_EPHRIN_SIGNALING	Jan-62	92/13343	0.349463359	0.421386757	0.347407559	Epha2	1
M2	REACTOME_UNFOLDED_PROTEIN_RESPONSE_UPR	REACTOME_UNFOLDED_PROTEIN_RESPONSE_UPR	Jan-62	92/13343	0.349463359	0.421386757	0.347407559	Atf3	1
M2	KEGG_CYTOKINE_CYTOKINE_RECEPTOR_INTERACTION	KEGG_CYTOKINE_CYTOKINE_RECEPTOR_INTERACTION	Feb-62	265/13343	0.349682251	0.421386757	0.347407559	Pdgfra/Inhba	2
M2	WP_CORTICOTROPINRELEASING_HORMONE_SIGNALING_PATHWAY	WP_CORTICOTROPINRELEASING_HORMONE_SIGNALING_PATHWAY	Jan-62	93/13343	0.35250715	0.422417786	0.348257578	Fosb	1
M2	WP_MIRNA_REGULATION_OF_DNA_DAMAGE_RESPONSE	WP_MIRNA_REGULATION_OF_DNA_DAMAGE_RESPONSE	Jan-62	93/13343	0.35250715	0.422417786	0.348257578	Ccnd2	1
M2	REACTOME_RAC3_GTPASE_CYCLE	REACTOME_RAC3_GTPASE_CYCLE	Jan-62	94/13343	0.355536928	0.423681506	0.349299438	Epha2	1
M2	WP_TNFALPHA_SIGNALING_PATHWAY	WP_TNFALPHA_SIGNALING_PATHWAY	Jan-62	94/13343	0.355536928	0.423681506	0.349299438	Pygl	1
M2	KEGG_FC_GAMMA_R_MEDIATED_PHAGOCYTOSIS	KEGG_FC_GAMMA_R_MEDIATED_PHAGOCYTOSIS	Jan-62	96/13343	0.361554698	0.428472281	0.353249138	Gsn	1
M2	REACTOME_TRANSCRIPTIONAL_REGULATION_BY_RUNX3	REACTOME_TRANSCRIPTIONAL_REGULATION_BY_RUNX3	Jan-62	96/13343	0.361554698	0.428472281	0.353249138	Ccn2	1
M2	WP_IL18_SIGNALING_PATHWAY	WP_IL18_SIGNALING_PATHWAY	Feb-62	279/13343	0.373239892	0.438902093	0.361847879	Atf3/Tacr1	2
M2	PID_CXCR4_PATHWAY	PID_CXCR4_PATHWAY	Jan-62	100/13343	0.373424858	0.438902093	0.361847879	Itga6	1
M2	REACTOME_VISUAL_PHOTOTRANSDUCTION	REACTOME_VISUAL_PHOTOTRANSDUCTION	Jan-62	100/13343	0.373424858	0.438902093	0.361847879	Hspg2	1
M2	REACTOME_COPI_MEDIATED_ANTEROGRADE_TRANSPORT	REACTOME_COPI_MEDIATED_ANTEROGRADE_TRANSPORT	Jan-62	102/13343	0.379278242	0.442147733	0.364523711	Folr1	1
M2	REACTOME_RESPONSE_OF_EIF2AK4_GCN2_TO_AMINO_ACID_DEFICIENCY	REACTOME_RESPONSE_OF_EIF2AK4_GCN2_TO_AMINO_ACID_DEFICIENCY	Jan-62	102/13343	0.379278242	0.442147733	0.364523711	Atf3	1
M2	WP_NEURAL_CREST_DIFFERENTIATION	WP_NEURAL_CREST_DIFFERENTIATION	Jan-62	102/13343	0.379278242	0.442147733	0.364523711	Pmp22	1
M2	REACTOME_POTASSIUM_CHANNELS	REACTOME_POTASSIUM_CHANNELS	Jan-62	103/13343	0.382184725	0.444328583	0.366321688	Kcnh1	1
M2	WP_INTEGRINMEDIATED_CELL_ADHESION	WP_INTEGRINMEDIATED_CELL_ADHESION	Jan-62	104/13343	0.385077818	0.446482119	0.368097146	Itga6	1
M2	REACTOME_CARGO_RECOGNITION_FOR_CLATHRIN_MEDIATED_ENDOCYTOSIS	REACTOME_CARGO_RECOGNITION_FOR_CLATHRIN_MEDIATED_ENDOCYTOSIS	Jan-62	105/13343	0.38795758	0.447402694	0.368856104	Tacr1	1
M2	REACTOME_PI3K_AKT_SIGNALING_IN_CANCER	REACTOME_PI3K_AKT_SIGNALING_IN_CANCER	Jan-62	105/13343	0.38795758	0.447402694	0.368856104	Pdgfra	1
M2	WP_WNT_SIGNALING_PATHWAY_AND_PLURIPOTENCY	WP_WNT_SIGNALING_PATHWAY_AND_PLURIPOTENCY	Jan-62	106/13343	0.390824073	0.449500073	0.370585265	Ccnd2	1
M2	REACTOME_PHASE_II_CONJUGATION_OF_COMPOUNDS	REACTOME_PHASE_II_CONJUGATION_OF_COMPOUNDS	Jan-62	109/13343	0.399344533	0.457319011	0.3770315	Gstm1	1
M2	REACTOME_SIGNALING_BY_NUCLEAR_RECEPTORS	REACTOME_SIGNALING_BY_NUCLEAR_RECEPTORS	Feb-62	295/13343	0.39975438	0.457319011	0.3770315	Aldh1a1/Fosb	2
M2	REACTOME_SENESCENCE_ASSOCIATED_SECRETORY_PHENOTYPE_SASP	REACTOME_SENESCENCE_ASSOCIATED_SECRETORY_PHENOTYPE_SASP	Jan-62	110/13343	0.402158545	0.458845787	0.378290233	Igfbp7	1
M2	REACTOME_O_LINKED_GLYCOSYLATION	REACTOME_O_LINKED_GLYCOSYLATION	Jan-62	111/13343	0.404959585	0.46081608	0.379914619	Adamtsl4	1
M2	REACTOME_NEGATIVE_REGULATION_OF_THE_PI3K_AKT_NETWORK	REACTOME_NEGATIVE_REGULATION_OF_THE_PI3K_AKT_NETWORK	Jan-62	113/13343	0.410522986	0.465911008	0.384115075	Pdgfra	1
M2	WP_DNA_DAMAGE_RESPONSE_ONLY_ATM_DEPENDENT	WP_DNA_DAMAGE_RESPONSE_ONLY_ATM_DEPENDENT	Jan-62	114/13343	0.413285464	0.466577537	0.384664587	Ccnd2	1
M2	WP_GASTRIN_SIGNALING_PATHWAY	WP_GASTRIN_SIGNALING_PATHWAY	Jan-62	114/13343	0.413285464	0.466577537	0.384664587	Anxa2	1
M2	REACTOME_ASPARAGINE_N_LINKED_GLYCOSYLATION	REACTOME_ASPARAGINE_N_LINKED_GLYCOSYLATION	Feb-62	305/13343	0.416071789	0.468490282	0.386241528	Folr1/Npl	2
M2	KEGG_LEUKOCYTE_TRANSENDOTHELIAL_MIGRATION	KEGG_LEUKOCYTE_TRANSENDOTHELIAL_MIGRATION	Jan-62	116/13343	0.418772262	0.470296598	0.387730725	Ezr	1
M2	WP_EMBRYONIC_STEM_CELL_PLURIPOTENCY_PATHWAYS	WP_EMBRYONIC_STEM_CELL_PLURIPOTENCY_PATHWAYS	Jan-62	118/13343	0.424208569	0.475157902	0.391738572	Pdgfra	1
M2	REACTOME_TRANSCRIPTIONAL_REGULATION_BY_RUNX2	REACTOME_TRANSCRIPTIONAL_REGULATION_BY_RUNX2	Jan-62	120/13343	0.429594843	0.479937988	0.39567946	Maf	1
M2	REACTOME_L1CAM_INTERACTIONS	REACTOME_L1CAM_INTERACTIONS	Jan-62	121/13343	0.432269358	0.481671571	0.397108693	Ezr	1
M2	WP_CELL_CYCLE	WP_CELL_CYCLE	Jan-62	122/13343	0.434931535	0.483382457	0.398519214	Ccnd2	1
M2	KEGG_CELL_CYCLE	KEGG_CELL_CYCLE	Jan-62	125/13343	0.44284459	0.490905243	0.40472129	Ccnd2	1
M2	KEGG_AXON_GUIDANCE	KEGG_AXON_GUIDANCE	Jan-62	129/13343	0.453225954	0.501046101	0.413081806	Epha2	1
M2	REACTOME_SIGNALING_BY_WNT	REACTOME_SIGNALING_BY_WNT	Feb-62	329/13343	0.454328516	0.501046101	0.413081806	Sfrp1/Wls	2
M2	REACTOME_CLASS_A_1_RHODOPSIN_LIKE_RECEPTORS	REACTOME_CLASS_A_1_RHODOPSIN_LIKE_RECEPTORS	Feb-62	331/13343	0.4574547	0.503200171	0.414857704	Anxa1/Tacr1	2
M2	REACTOME_RESPONSE_TO_ELEVATED_PLATELET_CYTOSOLIC_CA2	REACTOME_RESPONSE_TO_ELEVATED_PLATELET_CYTOSOLIC_CA2	Jan-62	132/13343	0.460886856	0.505678929	0.416901289	Islr	1
M2	REACTOME_SIGNALING_BY_NTRKS	REACTOME_SIGNALING_BY_NTRKS	Jan-62	134/13343	0.465935353	0.509913945	0.420392799	Fosb	1
M2	KEGG_INSULIN_SIGNALING_PATHWAY	KEGG_INSULIN_SIGNALING_PATHWAY	Jan-62	137/13343	0.473421002	0.516787811	0.426059881	Pygl	1
M2	WP_MEASLES_VIRUS_INFECTION	WP_MEASLES_VIRUS_INFECTION	Jan-62	138/13343	0.475893204	0.518167981	0.427197747	Ccnd2	1
M2	WP_ECTODERM_DIFFERENTIATION	WP_ECTODERM_DIFFERENTIATION	Jan-62	144/13343	0.490488398	0.531272026	0.438001229	Hmgb2	1
M2	WP_NEUROINFLAMMATION_AND_GLUTAMATERGIC_SIGNALING	WP_NEUROINFLAMMATION_AND_GLUTAMATERGIC_SIGNALING	Jan-62	144/13343	0.490488398	0.531272026	0.438001229	Phgdh	1
M2	REACTOME_CLATHRIN_MEDIATED_ENDOCYTOSIS	REACTOME_CLATHRIN_MEDIATED_ENDOCYTOSIS	Jan-62	145/13343	0.49288174	0.531272026	0.438001229	Tacr1	1
M2	WP_ENDODERM_DIFFERENTIATION	WP_ENDODERM_DIFFERENTIATION	Jan-62	145/13343	0.49288174	0.531272026	0.438001229	Sfrp1	1
M2	REACTOME_ESTROGEN_DEPENDENT_GENE_EXPRESSION	REACTOME_ESTROGEN_DEPENDENT_GENE_EXPRESSION	Jan-62	148/13343	0.499995596	0.53758925	0.443209392	Fosb	1
M2	REACTOME_MITOTIC_G1_PHASE_AND_G1_S_TRANSITION	REACTOME_MITOTIC_G1_PHASE_AND_G1_S_TRANSITION	Jan-62	149/13343	0.502344991	0.538765003	0.444178729	Ccnd2	1
M2	REACTOME_AUTOPHAGY	REACTOME_AUTOPHAGY	Jan-62	151/13343	0.507011246	0.542413527	0.447186714	Vim	1
M2	WP_HEPATITIS_B_INFECTION	WP_HEPATITIS_B_INFECTION	Jan-62	154/13343	0.513930023	0.54815898	0.451923487	Hspg2	1
M2	KEGG_JAK_STAT_SIGNALING_PATHWAY	KEGG_JAK_STAT_SIGNALING_PATHWAY	Jan-62	155/13343	0.516214983	0.54815898	0.451923487	Ccnd2	1
M2	REACTOME_ER_TO_GOLGI_ANTEROGRADE_TRANSPORT	REACTOME_ER_TO_GOLGI_ANTEROGRADE_TRANSPORT	Jan-62	155/13343	0.516214983	0.54815898	0.451923487	Folr1	1
M2	REACTOME_CELLULAR_RESPONSE_TO_STARVATION	REACTOME_CELLULAR_RESPONSE_TO_STARVATION	Jan-62	157/13343	0.520753245	0.551612697	0.454770865	Atf3	1
M2	REACTOME_METABOLISM_OF_AMINO_ACIDS_AND_DERIVATIVES	REACTOME_METABOLISM_OF_AMINO_ACIDS_AND_DERIVATIVES	Feb-62	374/13343	0.522134282	0.551713317	0.454853821	Phgdh/Mtap	2
M2	WP_SUDDEN_INFANT_DEATH_SYNDROME_SIDS_SUSCEPTIBILITY_PATHWAYS	WP_SUDDEN_INFANT_DEATH_SYNDROME_SIDS_SUSCEPTIBILITY_PATHWAYS	Jan-62	162/13343	0.531916453	0.560668694	0.46223698	Tacr1	1
M2	REACTOME_REGULATION_OF_EXPRESSION_OF_SLITS_AND_ROBOS	REACTOME_REGULATION_OF_EXPRESSION_OF_SLITS_AND_ROBOS	Jan-62	172/13343	0.553480853	0.581968839	0.479797644	Col4a5	1
M2	KEGG_ENDOCYTOSIS	KEGG_ENDOCYTOSIS	Jan-62	181/13343	0.57205122	0.600024385	0.494683335	Pdgfra	1
M2	WP_METAPATHWAY_BIOTRANSFORMATION_PHASE_I_AND_II	WP_METAPATHWAY_BIOTRANSFORMATION_PHASE_I_AND_II	Jan-62	185/13343	0.580058793	0.606053652	0.499654097	Gstm1	1
M2	REACTOME_TRANSPORT_TO_THE_GOLGI_AND_SUBSEQUENT_MODIFICATION	REACTOME_TRANSPORT_TO_THE_GOLGI_AND_SUBSEQUENT_MODIFICATION	Jan-62	186/13343	0.58203754	0.606053652	0.499654097	Folr1	1
M2	WP_VITAMIN_D_RECEPTOR_PATHWAY	WP_VITAMIN_D_RECEPTOR_PATHWAY	Jan-62	186/13343	0.58203754	0.606053652	0.499654097	Sfrp1	1
M2	REACTOME_METABOLISM_OF_VITAMINS_AND_COFACTORS	REACTOME_METABOLISM_OF_VITAMINS_AND_COFACTORS	Jan-62	189/13343	0.587918904	0.610695423	0.503480953	Hspg2	1
M2	REACTOME_CELLULAR_SENESCENCE	REACTOME_CELLULAR_SENESCENCE	Jan-62	196/13343	0.601327278	0.623114498	0.513719719	Igfbp7	1
M2	REACTOME_INTERFERON_SIGNALING	REACTOME_INTERFERON_SIGNALING	Jan-62	203/13343	0.614306179	0.635029761	0.523543123	Ifitm2	1
M2	REACTOME_GPCR_LIGAND_BINDING	REACTOME_GPCR_LIGAND_BINDING	Feb-62	463/13343	0.639169366	0.659143409	0.543423348	Anxa1/Tacr1	2
M2	REACTOME_SIGNALING_BY_ROBO_RECEPTORS	REACTOME_SIGNALING_BY_ROBO_RECEPTORS	Jan-62	218/13343	0.640734318	0.659172716	0.54344751	Col4a5	1
M2	REACTOME_ESR_MEDIATED_SIGNALING	REACTOME_ESR_MEDIATED_SIGNALING	Jan-62	219/13343	0.642431421	0.659337511	0.543583373	Fosb	1
M2	WP_NETWORK_MAP_OF_SARSCOV2_SIGNALING_PATHWAY	WP_NETWORK_MAP_OF_SARSCOV2_SIGNALING_PATHWAY	Jan-62	221/13343	0.645801998	0.661214933	0.545131193	Gsn	1
M2	REACTOME_TCF_DEPENDENT_SIGNALING_IN_RESPONSE_TO_WNT	REACTOME_TCF_DEPENDENT_SIGNALING_IN_RESPONSE_TO_WNT	Jan-62	232/13343	0.663788906	0.678012954	0.558980131	Sfrp1	1
M2	REACTOME_TRANSCRIPTIONAL_REGULATION_BY_RUNX1	REACTOME_TRANSCRIPTIONAL_REGULATION_BY_RUNX1	Jan-62	237/13343	0.671664733	0.684427958	0.564268909	Ccnd2	1
M2	REACTOME_PLATELET_ACTIVATION_SIGNALING_AND_AGGREGATION	REACTOME_PLATELET_ACTIVATION_SIGNALING_AND_AGGREGATION	Jan-62	261/13343	0.707012531	0.718740227	0.592557272	Islr	1
M2	KEGG_MAPK_SIGNALING_PATHWAY	KEGG_MAPK_SIGNALING_PATHWAY	Jan-62	267/13343	0.715247391	0.725392744	0.598041865	Pdgfra	1
M2	KEGG_NEUROACTIVE_LIGAND_RECEPTOR_INTERACTION	KEGG_NEUROACTIVE_LIGAND_RECEPTOR_INTERACTION	Jan-62	272/13343	0.721935478	0.730448868	0.602210329	Tacr1	1
M2	REACTOME_INTRACELLULAR_SIGNALING_BY_SECOND_MESSENGERS	REACTOME_INTRACELLULAR_SIGNALING_BY_SECOND_MESSENGERS	Jan-62	307/13343	0.764614524	0.771810896	0.636310787	Pdgfra	1
M2	REACTOME_G_ALPHA_I_SIGNALLING_EVENTS	REACTOME_G_ALPHA_I_SIGNALLING_EVENTS	Jan-62	314/13343	0.772341899	0.777780926	0.64123271	Anxa1	1
M2	REACTOME_MAPK_FAMILY_SIGNALING_CASCADES	REACTOME_MAPK_FAMILY_SIGNALING_CASCADES	Jan-62	327/13343	0.786036241	0.78971791	0.651074022	Pdgfra	1
M2	REACTOME_NEURONAL_SYSTEM	REACTOME_NEURONAL_SYSTEM	Jan-62	411/13343	0.856914787	0.858916925	0.708124369	Kcnh1	1
M2	REACTOME_DISEASES_OF_SIGNAL_TRANSDUCTION_BY_GROWTH_FACTOR_RECEPTORS_AND_SECOND_MESSENGERS	REACTOME_DISEASES_OF_SIGNAL_TRANSDUCTION_BY_GROWTH_FACTOR_RECEPTORS_AND_SECOND_MESSENGERS	Jan-62	432/13343	0.870660668	0.870660668	0.717806366	Pdgfra	1
M3	WP_ADIPOGENESIS	WP_ADIPOGENESIS	Jul-39	131/13343	8.86E-08	3.72E-05	2.96E-05	Cebpd/Gadd45b/Socs3/Cdkn1a/Lmna/Agt/Lif	7
M3	WP_OREXIN_RECEPTOR_PATHWAY	WP_OREXIN_RECEPTOR_PATHWAY	May-39	154/13343	8.05E-05	0.016905136	0.013430897	Dio2/Gadd45b/Cdkn1a/Fosl2/Nr4a3	5
M3	REACTOME_NGF_STIMULATED_TRANSCRIPTION	REACTOME_NGF_STIMULATED_TRANSCRIPTION	Mar-39	39/13343	0.000196179	0.023974549	0.019047448	Nab2/Vgf/F3	3
M3	WP_IL6_SIGNALING_PATHWAY	WP_IL6_SIGNALING_PATHWAY	Mar-39	43/13343	0.000262781	0.023974549	0.019047448	Socs3/Irf1/Agt	3
M3	REACTOME_INTERLEUKIN_4_AND_INTERLEUKIN_13_SIGNALING	REACTOME_INTERLEUKIN_4_AND_INTERLEUKIN_13_SIGNALING	Apr-39	111/13343	0.000298114	0.023974549	0.019047448	Cebpd/Socs3/Cdkn1a/Lif	4
M3	PID_IL6_7_PATHWAY	PID_IL6_7_PATHWAY	Mar-39	47/13343	0.000342494	0.023974549	0.019047448	Cebpd/Socs3/Irf1	3
M3	BIOCARTA_EXTRINSIC_PATHWAY	BIOCARTA_EXTRINSIC_PATHWAY	Feb-39	13/13343	0.000636261	0.031038188	0.024659413	Pros1/F3	2
M3	WP_COMPLEMENT_AND_COAGULATION_CASCADES	WP_COMPLEMENT_AND_COAGULATION_CASCADES	Mar-39	59/13343	0.000670225	0.031038188	0.024659413	Pros1/Plat/F3	3
M3	WP_OVERLAP_BETWEEN_SIGNAL_TRANSDUCTION_PATHWAYS_CONTRIBUTING_TO_LMNA_LAMINOPATHIES	WP_OVERLAP_BETWEEN_SIGNAL_TRANSDUCTION_PATHWAYS_CONTRIBUTING_TO_LMNA_LAMINOPATHIES	Mar-39	60/13343	0.000704079	0.031038188	0.024659413	Cebpd/Cdkn1a/Lmna	3
M3	REACTOME_NUCLEAR_EVENTS_KINASE_AND_TRANSCRIPTION_FACTOR_ACTIVATION	REACTOME_NUCLEAR_EVENTS_KINASE_AND_TRANSCRIPTION_FACTOR_ACTIVATION	Mar-39	61/13343	0.000739004	0.031038188	0.024659413	Nab2/Vgf/F3	3
M3	KEGG_COMPLEMENT_AND_COAGULATION_CASCADES	KEGG_COMPLEMENT_AND_COAGULATION_CASCADES	Mar-39	69/13343	0.001058623	0.040420164	0.032113263	Pros1/Plat/F3	3
M3	BIOCARTA_AMI_PATHWAY	BIOCARTA_AMI_PATHWAY	Feb-39	20/13343	0.001529967	0.053183282	0.042253385	Pros1/Plat	2
M3	PID_REG_GR_PATHWAY	PID_REG_GR_PATHWAY	Mar-39	82/13343	0.001743106	0.053183282	0.042253385	Fkbp5/Cdkn1a/Irf1	3
M3	PID_CMYB_PATHWAY	PID_CMYB_PATHWAY	Mar-39	84/13343	0.001867916	0.053183282	0.042253385	Cebpd/Cdkn1a/Ets2	3
M3	PID_PRL_SIGNALING_EVENTS_PATHWAY	PID_PRL_SIGNALING_EVENTS_PATHWAY	Feb-39	23/13343	0.00202603	0.053183282	0.042253385	Cdkn1a/Agt	2
M3	WP_BLOOD_CLOTTING_CASCADE	WP_BLOOD_CLOTTING_CASCADE	Feb-39	23/13343	0.00202603	0.053183282	0.042253385	Plat/F3	2
M3	REACTOME_INTERLEUKIN_6_FAMILY_SIGNALING	REACTOME_INTERLEUKIN_6_FAMILY_SIGNALING	Feb-39	24/13343	0.002206143	0.054504708	0.043303239	Socs3/Lif	2
M3	WP_S1P_RECEPTOR_SIGNAL_TRANSDUCTION	WP_S1P_RECEPTOR_SIGNAL_TRANSDUCTION	Feb-39	26/13343	0.002588254	0.060392591	0.047981081	Mapk4/Sphk1	2
M3	WP_SPHINGOLIPID_METABOLISM_IN_SENESCENCE	WP_SPHINGOLIPID_METABOLISM_IN_SENESCENCE	Feb-39	28/13343	0.002999265	0.066299402	0.052673961	Cdkn1a/Sphk1	2
M3	WP_MICRORNAS_IN_CARDIOMYOCYTE_HYPERTROPHY	WP_MICRORNAS_IN_CARDIOMYOCYTE_HYPERTROPHY	Mar-39	101/13343	0.003157114	0.066299402	0.052673961	Agt/Mapk4/Lif	3
M3	PID_FRA_PATHWAY	PID_FRA_PATHWAY	Feb-39	37/13343	0.005197593	0.099226777	0.078834307	Fosl2/Lif	2
M3	WP_TYPE_II_INTERFERON_SIGNALING_IFNG	WP_TYPE_II_INTERFERON_SIGNALING_IFNG	Feb-39	37/13343	0.005197593	0.099226777	0.078834307	Socs3/Irf1	2
M3	REACTOME_FORMATION_OF_FIBRIN_CLOT_CLOTTING_CASCADE	REACTOME_FORMATION_OF_FIBRIN_CLOT_CLOTTING_CASCADE	Feb-39	39/13343	0.005761678	0.105213245	0.083590473	Pros1/F3	2
M3	WP_INFLUENCE_OF_LAMINOPATHIES_ON_WNT_SIGNALING	WP_INFLUENCE_OF_LAMINOPATHIES_ON_WNT_SIGNALING	Feb-39	40/13343	0.006053784	0.105941221	0.08416884	Cebpd/Lmna	2
M3	REACTOME_RHOF_GTPASE_CYCLE	REACTOME_RHOF_GTPASE_CYCLE	Feb-39	42/13343	0.006657927	0.111853178	0.088865808	Akap12/Mcam	2
M3	REACTOME_SIGNALING_BY_NTRKS	REACTOME_SIGNALING_BY_NTRKS	Mar-39	134/13343	0.006951762	0.112297702	0.089218976	Nab2/Vgf/F3	3
M3	PID_DELTA_NP63_PATHWAY	PID_DELTA_NP63_PATHWAY	Feb-39	47/13343	0.008282722	0.128842339	0.102363463	Cebpd/Fosl2	2
M3	REACTOME_RHOD_GTPASE_CYCLE	REACTOME_RHOD_GTPASE_CYCLE	Feb-39	53/13343	0.010442758	0.151543484	0.120399209	Akap12/Mcam	2
M3	PID_TAP63_PATHWAY	PID_TAP63_PATHWAY	Feb-39	54/13343	0.010824535	0.151543484	0.120399209	Cdkn1a/Cables1	2
M3	WP_APOPTOSISRELATED_NETWORK_DUE_TO_ALTERED_NOTCH3_IN_OVARIAN_CANCER	WP_APOPTOSISRELATED_NETWORK_DUE_TO_ALTERED_NOTCH3_IN_OVARIAN_CANCER	Feb-39	54/13343	0.010824535	0.151543484	0.120399209	Socs3/Cdkn1a	2
M3	WP_INSULIN_SIGNALING	WP_INSULIN_SIGNALING	Mar-39	161/13343	0.01146652	0.15535285	0.123425698	Socs3/Rhoj/Mapk4	3
M3	PID_MYC_REPRESS_PATHWAY	PID_MYC_REPRESS_PATHWAY	Feb-39	63/13343	0.014531518	0.178573632	0.141874289	Cebpd/Cdkn1a	2
M3	WP_ENDOMETRIAL_CANCER	WP_ENDOMETRIAL_CANCER	Feb-39	63/13343	0.014531518	0.178573632	0.141874289	Gadd45b/Cdkn1a	2
M3	PID_RB_1PATHWAY	PID_RB_1PATHWAY	Feb-39	65/13343	0.01541993	0.178573632	0.141874289	Cebpd/Cdkn1a	2
M3	WP_ENDOCHONDRAL_OSSIFICATION	WP_ENDOCHONDRAL_OSSIFICATION	Feb-39	65/13343	0.01541993	0.178573632	0.141874289	Adamts1/Plat	2
M3	WP_ENDOCHONDRAL_OSSIFICATION_WITH_SKELETAL_DYSPLASIAS	WP_ENDOCHONDRAL_OSSIFICATION_WITH_SKELETAL_DYSPLASIAS	Feb-39	65/13343	0.01541993	0.178573632	0.141874289	Adamts1/Plat	2
M3	KEGG_P53_SIGNALING_PATHWAY	KEGG_P53_SIGNALING_PATHWAY	Feb-39	68/13343	0.016795363	0.178573632	0.141874289	Gadd45b/Cdkn1a	2
M3	WP_MELANOMA	WP_MELANOMA	Feb-39	68/13343	0.016795363	0.178573632	0.141874289	Gadd45b/Cdkn1a	2
M3	WP_DNA_DAMAGE_RESPONSE	WP_DNA_DAMAGE_RESPONSE	Feb-39	69/13343	0.017265116	0.178573632	0.141874289	Gadd45b/Cdkn1a	2
M3	PID_AP1_PATHWAY	PID_AP1_PATHWAY	Feb-39	70/13343	0.017740449	0.178573632	0.141874289	Fosl2/Agt	2
M3	REACTOME_INTERFERON_ALPHA_BETA_SIGNALING	REACTOME_INTERFERON_ALPHA_BETA_SIGNALING	Feb-39	71/13343	0.018221326	0.178573632	0.141874289	Socs3/Irf1	2
M3	WP_MECP2_AND_ASSOCIATED_RETT_SYNDROME	WP_MECP2_AND_ASSOCIATED_RETT_SYNDROME	Feb-39	72/13343	0.018707714	0.178573632	0.141874289	Cebpd/Fkbp5	2
M3	WP_NONSMALL_CELL_LUNG_CANCER	WP_NONSMALL_CELL_LUNG_CANCER	Feb-39	72/13343	0.018707714	0.178573632	0.141874289	Gadd45b/Cdkn1a	2
M3	WP_P53_TRANSCRIPTIONAL_GENE_NETWORK	WP_P53_TRANSCRIPTIONAL_GENE_NETWORK	Feb-39	72/13343	0.018707714	0.178573632	0.141874289	Cdkn1a/Lif	2
M3	WP_CHROMOSOMAL_AND_MICROSATELLITE_INSTABILITY_IN_COLORECTAL_CANCER	WP_CHROMOSOMAL_AND_MICROSATELLITE_INSTABILITY_IN_COLORECTAL_CANCER	Feb-39	74/13343	0.01969688	0.18383755	0.1460564	Gadd45b/Cdkn1a	2
M3	WP_LEPTIN_SIGNALING_PATHWAY	WP_LEPTIN_SIGNALING_PATHWAY	Feb-39	76/13343	0.020707674	0.184659754	0.146709629	Socs3/Pde3b	2
M3	WP_PROLACTIN_SIGNALING_PATHWAY	WP_PROLACTIN_SIGNALING_PATHWAY	Feb-39	76/13343	0.020707674	0.184659754	0.146709629	Socs3/Irf1	2
M3	WP_REGULATORY_CIRCUITS_OF_THE_STAT3_SIGNALING_PATHWAY	WP_REGULATORY_CIRCUITS_OF_THE_STAT3_SIGNALING_PATHWAY	Feb-39	79/13343	0.022263819	0.184659754	0.146709629	Socs3/Mapk4	2
M3	REACTOME_PROGRAMMED_CELL_DEATH	REACTOME_PROGRAMMED_CELL_DEATH	Mar-39	208/13343	0.022608084	0.184659754	0.146709629	Uaca/Lmna/Irf1	3
M3	REACTOME_ONCOGENIC_MAPK_SIGNALING	REACTOME_ONCOGENIC_MAPK_SIGNALING	Feb-39	82/13343	0.023867102	0.184659754	0.146709629	Dusp16/Lmna	2
M3	REACTOME_CYCLIN_A_CDK2_ASSOCIATED_EVENTS_AT_S_PHASE_ENTRY	REACTOME_CYCLIN_A_CDK2_ASSOCIATED_EVENTS_AT_S_PHASE_ENTRY	Feb-39	85/13343	0.025516626	0.184659754	0.146709629	Cdkn1a/Cables1	2
M3	WP_PANCREATIC_ADENOCARCINOMA_PATHWAY	WP_PANCREATIC_ADENOCARCINOMA_PATHWAY	Feb-39	89/13343	0.027786388	0.184659754	0.146709629	Gadd45b/Cdkn1a	2
M3	REACTOME_REMOVAL_OF_AMINOTERMINAL_PROPEPTIDES_FROM_GAMMA_CARBOXYLATED_PROTEINS	REACTOME_REMOVAL_OF_AMINOTERMINAL_PROPEPTIDES_FROM_GAMMA_CARBOXYLATED_PROTEINS	Jan-39	10/13343	0.028856951	0.184659754	0.146709629	Pros1	1
M3	REACTOME_STAT5_ACTIVATION_DOWNSTREAM_OF_FLT3_ITD_MUTANTS	REACTOME_STAT5_ACTIVATION_DOWNSTREAM_OF_FLT3_ITD_MUTANTS	Jan-39	10/13343	0.028856951	0.184659754	0.146709629	Cdkn1a	1
M3	REACTOME_THYROXINE_BIOSYNTHESIS	REACTOME_THYROXINE_BIOSYNTHESIS	Jan-39	10/13343	0.028856951	0.184659754	0.146709629	Dio2	1
M3	WP_MAMMARY_GLAND_DEVELOPMENT_PATHWAY_INVOLUTION_STAGE_4_OF_4	WP_MAMMARY_GLAND_DEVELOPMENT_PATHWAY_INVOLUTION_STAGE_4_OF_4	Jan-39	10/13343	0.028856951	0.184659754	0.146709629	Socs3	1
M3	REACTOME_PEPTIDE_HORMONE_METABOLISM	REACTOME_PEPTIDE_HORMONE_METABOLISM	Feb-39	91/13343	0.028950856	0.184659754	0.146709629	Agt/Pcsk1	2
M3	WP_SELENIUM_MICRONUTRIENT_NETWORK	WP_SELENIUM_MICRONUTRIENT_NETWORK	Feb-39	91/13343	0.028950856	0.184659754	0.146709629	Dio2/Plat	2
M3	REACTOME_INTERFERON_GAMMA_SIGNALING	REACTOME_INTERFERON_GAMMA_SIGNALING	Feb-39	93/13343	0.030134707	0.184659754	0.146709629	Socs3/Irf1	2
M3	WP_MIRNA_REGULATION_OF_DNA_DAMAGE_RESPONSE	WP_MIRNA_REGULATION_OF_DNA_DAMAGE_RESPONSE	Feb-39	93/13343	0.030134707	0.184659754	0.146709629	Gadd45b/Cdkn1a	2
M3	BIOCARTA_EPONFKB_PATHWAY	BIOCARTA_EPONFKB_PATHWAY	Jan-39	11/13343	0.031697615	0.184659754	0.146709629	Cdkn1a	1
M3	REACTOME_FORMATION_OF_APOPTOSOME	REACTOME_FORMATION_OF_APOPTOSOME	Jan-39	11/13343	0.031697615	0.184659754	0.146709629	Uaca	1
M3	REACTOME_GAMMA_CARBOXYLATION_TRANSPORT_AND_AMINO_TERMINAL_CLEAVAGE_OF_PROTEINS	REACTOME_GAMMA_CARBOXYLATION_TRANSPORT_AND_AMINO_TERMINAL_CLEAVAGE_OF_PROTEINS	Jan-39	11/13343	0.031697615	0.184659754	0.146709629	Pros1	1
M3	REACTOME_INTERLEUKIN_6_SIGNALING	REACTOME_INTERLEUKIN_6_SIGNALING	Jan-39	11/13343	0.031697615	0.184659754	0.146709629	Socs3	1
M3	REACTOME_SIGNALING_BY_LEPTIN	REACTOME_SIGNALING_BY_LEPTIN	Jan-39	11/13343	0.031697615	0.184659754	0.146709629	Socs3	1
M3	WP_ACQUIRED_PARTIAL_LIPODYSTROPHY_BARRAQUERSIMONS_SYNDROME	WP_ACQUIRED_PARTIAL_LIPODYSTROPHY_BARRAQUERSIMONS_SYNDROME	Jan-39	11/13343	0.031697615	0.184659754	0.146709629	Lmna	1
M3	NABA_ECM_REGULATORS	NABA_ECM_REGULATORS	Mar-39	238/13343	0.031966956	0.184659754	0.146709629	Adamts1/Plat/Agt	3
M3	WP_SMALL_CELL_LUNG_CANCER	WP_SMALL_CELL_LUNG_CANCER	Feb-39	98/13343	0.033177481	0.184659754	0.146709629	Gadd45b/Cdkn1a	2
M3	BIOCARTA_FIBRINOLYSIS_PATHWAY	BIOCARTA_FIBRINOLYSIS_PATHWAY	Jan-39	12/13343	0.034530183	0.184659754	0.146709629	Plat	1
M3	WP_LNCRNAMEDIATED_MECHANISMS_OF_THERAPEUTIC_RESISTANCE	WP_LNCRNAMEDIATED_MECHANISMS_OF_THERAPEUTIC_RESISTANCE	Jan-39	12/13343	0.034530183	0.184659754	0.146709629	Cdkn1a	1
M3	BIOCARTA_ACE2_PATHWAY	BIOCARTA_ACE2_PATHWAY	Jan-39	13/13343	0.037354676	0.184659754	0.146709629	Agt	1
M3	BIOCARTA_PCAF_PATHWAY	BIOCARTA_PCAF_PATHWAY	Jan-39	13/13343	0.037354676	0.184659754	0.146709629	Irf1	1
M3	REACTOME_CYTOCHROME_C_MEDIATED_APOPTOTIC_RESPONSE	REACTOME_CYTOCHROME_C_MEDIATED_APOPTOTIC_RESPONSE	Jan-39	13/13343	0.037354676	0.184659754	0.146709629	Uaca	1
M3	REACTOME_DISSOLUTION_OF_FIBRIN_CLOT	REACTOME_DISSOLUTION_OF_FIBRIN_CLOT	Jan-39	13/13343	0.037354676	0.184659754	0.146709629	Plat	1
M3	REACTOME_ERYTHROCYTES_TAKE_UP_CARBON_DIOXIDE_AND_RELEASE_OXYGEN	REACTOME_ERYTHROCYTES_TAKE_UP_CARBON_DIOXIDE_AND_RELEASE_OXYGEN	Jan-39	13/13343	0.037354676	0.184659754	0.146709629	Aqp1	1
M3	REACTOME_PASSIVE_TRANSPORT_BY_AQUAPORINS	REACTOME_PASSIVE_TRANSPORT_BY_AQUAPORINS	Jan-39	13/13343	0.037354676	0.184659754	0.146709629	Aqp1	1
M3	REACTOME_SYNTHESIS_SECRETION_AND_INACTIVATION_OF_GLUCOSE_DEPENDENT_INSULINOTROPIC_POLYPEPTIDE_GIP	REACTOME_SYNTHESIS_SECRETION_AND_INACTIVATION_OF_GLUCOSE_DEPENDENT_INSULINOTROPIC_POLYPEPTIDE_GIP	Jan-39	13/13343	0.037354676	0.184659754	0.146709629	Pcsk1	1
M3	WP_TRANSCRIPTIONAL_CASCADE_REGULATING_ADIPOGENESIS	WP_TRANSCRIPTIONAL_CASCADE_REGULATING_ADIPOGENESIS	Jan-39	13/13343	0.037354676	0.184659754	0.146709629	Cebpd	1
M3	WP_VEGFAVEGFR2_SIGNALING_PATHWAY	WP_VEGFAVEGFR2_SIGNALING_PATHWAY	Apr-39	438/13343	0.038119235	0.184659754	0.146709629	Adamts1/Rhoj/F3/Nr4a3	4
M3	BIOCARTA_PLATELETAPP_PATHWAY	BIOCARTA_PLATELETAPP_PATHWAY	Jan-39	14/13343	0.040171118	0.184659754	0.146709629	Plat	1
M3	BIOCARTA_RANKL_PATHWAY	BIOCARTA_RANKL_PATHWAY	Jan-39	14/13343	0.040171118	0.184659754	0.146709629	Fosl2	1
M3	REACTOME_AKT_PHOSPHORYLATES_TARGETS_IN_THE_CYTOSOL	REACTOME_AKT_PHOSPHORYLATES_TARGETS_IN_THE_CYTOSOL	Jan-39	14/13343	0.040171118	0.184659754	0.146709629	Cdkn1a	1
M3	REACTOME_PEPTIDE_HORMONE_BIOSYNTHESIS	REACTOME_PEPTIDE_HORMONE_BIOSYNTHESIS	Jan-39	14/13343	0.040171118	0.184659754	0.146709629	Pcsk1	1
M3	REACTOME_REGULATION_OF_IFNG_SIGNALING	REACTOME_REGULATION_OF_IFNG_SIGNALING	Jan-39	14/13343	0.040171118	0.184659754	0.146709629	Socs3	1
M3	REACTOME_TP53_REGULATES_TRANSCRIPTION_OF_GENES_INVOLVED_IN_G1_CELL_CYCLE_ARREST	REACTOME_TP53_REGULATES_TRANSCRIPTION_OF_GENES_INVOLVED_IN_G1_CELL_CYCLE_ARREST	Jan-39	14/13343	0.040171118	0.184659754	0.146709629	Cdkn1a	1
M3	REACTOME_RHO_GTPASE_CYCLE	REACTOME_RHO_GTPASE_CYCLE	Apr-39	450/13343	0.041447354	0.184659754	0.146709629	Akap12/Uaca/Rhoj/Mcam	4
M3	REACTOME_DEPOLYMERISATION_OF_THE_NUCLEAR_LAMINA	REACTOME_DEPOLYMERISATION_OF_THE_NUCLEAR_LAMINA	Jan-39	15/13343	0.04297953	0.184659754	0.146709629	Lmna	1
M3	SA_G1_AND_S_PHASES	SA_G1_AND_S_PHASES	Jan-39	15/13343	0.04297953	0.184659754	0.146709629	Cdkn1a	1
M3	WP_COVID19_ADVERSE_OUTCOME_PATHWAY	WP_COVID19_ADVERSE_OUTCOME_PATHWAY	Jan-39	15/13343	0.04297953	0.184659754	0.146709629	Agt	1
M3	REACTOME_SIGNALING_BY_INTERLEUKINS	REACTOME_SIGNALING_BY_INTERLEUKINS	Apr-39	463/13343	0.04523611	0.184659754	0.146709629	Cebpd/Socs3/Cdkn1a/Lif	4
M3	BIOCARTA_P53_PATHWAY	BIOCARTA_P53_PATHWAY	Jan-39	16/13343	0.045779935	0.184659754	0.146709629	Cdkn1a	1
M3	REACTOME_SIGNALING_BY_FLT3_ITD_AND_TKD_MUTANTS	REACTOME_SIGNALING_BY_FLT3_ITD_AND_TKD_MUTANTS	Jan-39	16/13343	0.045779935	0.184659754	0.146709629	Cdkn1a	1
M3	WP_EMBRYONIC_STEM_CELL_PLURIPOTENCY_PATHWAYS	WP_EMBRYONIC_STEM_CELL_PLURIPOTENCY_PATHWAYS	Feb-39	118/13343	0.046467482	0.184659754	0.146709629	Mapk4/Lif	2
M3	BIOCARTA_ETS_PATHWAY	BIOCARTA_ETS_PATHWAY	Jan-39	17/13343	0.048572355	0.184659754	0.146709629	Ets2	1
M3	KEGG_RENIN_ANGIOTENSIN_SYSTEM	KEGG_RENIN_ANGIOTENSIN_SYSTEM	Jan-39	17/13343	0.048572355	0.184659754	0.146709629	Agt	1
M3	REACTOME_ABERRANT_REGULATION_OF_MITOTIC_G1_S_TRANSITION_IN_CANCER_DUE_TO_RB1_DEFECTS	REACTOME_ABERRANT_REGULATION_OF_MITOTIC_G1_S_TRANSITION_IN_CANCER_DUE_TO_RB1_DEFECTS	Jan-39	17/13343	0.048572355	0.184659754	0.146709629	Cdkn1a	1
M3	REACTOME_FORMATION_OF_SENESCENCE_ASSOCIATED_HETEROCHROMATIN_FOCI_SAHF	REACTOME_FORMATION_OF_SENESCENCE_ASSOCIATED_HETEROCHROMATIN_FOCI_SAHF	Jan-39	17/13343	0.048572355	0.184659754	0.146709629	Cdkn1a	1
M3	REACTOME_FOXO_MEDIATED_TRANSCRIPTION_OF_CELL_CYCLE_GENES	REACTOME_FOXO_MEDIATED_TRANSCRIPTION_OF_CELL_CYCLE_GENES	Jan-39	17/13343	0.048572355	0.184659754	0.146709629	Cdkn1a	1
M3	REACTOME_IL_6_TYPE_CYTOKINE_RECEPTOR_LIGAND_INTERACTIONS	REACTOME_IL_6_TYPE_CYTOKINE_RECEPTOR_LIGAND_INTERACTIONS	Jan-39	17/13343	0.048572355	0.184659754	0.146709629	Lif	1
M3	SA_TRKA_RECEPTOR	SA_TRKA_RECEPTOR	Jan-39	17/13343	0.048572355	0.184659754	0.146709629	Cdkn1a	1
M3	WP_ACE_INHIBITOR_PATHWAY	WP_ACE_INHIBITOR_PATHWAY	Jan-39	17/13343	0.048572355	0.184659754	0.146709629	Agt	1
M3	WP_LEPTININSULIN_SIGNALING_OVERLAP	WP_LEPTININSULIN_SIGNALING_OVERLAP	Jan-39	17/13343	0.048572355	0.184659754	0.146709629	Socs3	1
M3	WP_CELL_CYCLE	WP_CELL_CYCLE	Feb-39	122/13343	0.049326576	0.184659754	0.146709629	Gadd45b/Cdkn1a	2
M3	BIOCARTA_CALCINEURIN_PATHWAY	BIOCARTA_CALCINEURIN_PATHWAY	Jan-39	18/13343	0.051356813	0.184659754	0.146709629	Cdkn1a	1
M3	BIOCARTA_CARDIACEGF_PATHWAY	BIOCARTA_CARDIACEGF_PATHWAY	Jan-39	18/13343	0.051356813	0.184659754	0.146709629	Agt	1
M3	REACTOME_MECP2_REGULATES_NEURONAL_RECEPTORS_AND_CHANNELS	REACTOME_MECP2_REGULATES_NEURONAL_RECEPTORS_AND_CHANNELS	Jan-39	18/13343	0.051356813	0.184659754	0.146709629	Fkbp5	1
M3	REACTOME_METABOLISM_OF_AMINE_DERIVED_HORMONES	REACTOME_METABOLISM_OF_AMINE_DERIVED_HORMONES	Jan-39	18/13343	0.051356813	0.184659754	0.146709629	Dio2	1
M3	REACTOME_METABOLISM_OF_ANGIOTENSINOGEN_TO_ANGIOTENSINS	REACTOME_METABOLISM_OF_ANGIOTENSINOGEN_TO_ANGIOTENSINS	Jan-39	18/13343	0.051356813	0.184659754	0.146709629	Agt	1
M3	WP_NOTCH1_REGULATION_OF_ENDOTHELIAL_CELL_CALCIFICATION	WP_NOTCH1_REGULATION_OF_ENDOTHELIAL_CELL_CALCIFICATION	Jan-39	18/13343	0.051356813	0.184659754	0.146709629	Plat	1
M3	KEGG_CELL_CYCLE	KEGG_CELL_CYCLE	Feb-39	125/13343	0.051512184	0.184659754	0.146709629	Gadd45b/Cdkn1a	2
M3	REACTOME_INITIATION_OF_NUCLEAR_ENVELOPE_NE_REFORMATION	REACTOME_INITIATION_OF_NUCLEAR_ENVELOPE_NE_REFORMATION	Jan-39	19/13343	0.054133329	0.184659754	0.146709629	Lmna	1
M3	REACTOME_SIGNALING_BY_FLT3_FUSION_PROTEINS	REACTOME_SIGNALING_BY_FLT3_FUSION_PROTEINS	Jan-39	19/13343	0.054133329	0.184659754	0.146709629	Cdkn1a	1
M3	REACTOME_SYNTHESIS_SECRETION_AND_DEACYLATION_OF_GHRELIN	REACTOME_SYNTHESIS_SECRETION_AND_DEACYLATION_OF_GHRELIN	Jan-39	19/13343	0.054133329	0.184659754	0.146709629	Pcsk1	1
M3	REACTOME_VEGFR2_MEDIATED_CELL_PROLIFERATION	REACTOME_VEGFR2_MEDIATED_CELL_PROLIFERATION	Jan-39	19/13343	0.054133329	0.184659754	0.146709629	Sphk1	1
M3	WP_FARNESOID_X_RECEPTOR_PATHWAY	WP_FARNESOID_X_RECEPTOR_PATHWAY	Jan-39	19/13343	0.054133329	0.184659754	0.146709629	Fkbp5	1
M3	WP_ANGIOPOIETINLIKE_PROTEIN_8_REGULATORY_PATHWAY	WP_ANGIOPOIETINLIKE_PROTEIN_8_REGULATORY_PATHWAY	Feb-39	132/13343	0.056745062	0.184659754	0.146709629	Dio2/Mapk4	2
M3	BIOCARTA_ATM_PATHWAY	BIOCARTA_ATM_PATHWAY	Jan-39	20/13343	0.056901927	0.184659754	0.146709629	Cdkn1a	1
M3	REACTOME_APOPTOTIC_FACTOR_MEDIATED_RESPONSE	REACTOME_APOPTOTIC_FACTOR_MEDIATED_RESPONSE	Jan-39	20/13343	0.056901927	0.184659754	0.146709629	Uaca	1
M3	WP_HYPERTROPHY_MODEL	WP_HYPERTROPHY_MODEL	Jan-39	20/13343	0.056901927	0.184659754	0.146709629	Nr4a3	1
M3	WP_METABOLISM_OF_SPINGOLIPIDS_IN_ER_AND_GOLGI_APPARATUS	WP_METABOLISM_OF_SPINGOLIPIDS_IN_ER_AND_GOLGI_APPARATUS	Jan-39	20/13343	0.056901927	0.184659754	0.146709629	Sphk1	1
M3	WP_TP53_NETWORK	WP_TP53_NETWORK	Jan-39	20/13343	0.056901927	0.184659754	0.146709629	Cdkn1a	1
M3	WP_TGFBETA_SIGNALING_PATHWAY	WP_TGFBETA_SIGNALING_PATHWAY	Feb-39	133/13343	0.057507433	0.184659754	0.146709629	Cdkn1a/Mapk4	2
M3	KEGG_UBIQUITIN_MEDIATED_PROTEOLYSIS	KEGG_UBIQUITIN_MEDIATED_PROTEOLYSIS	Feb-39	135/13343	0.059043021	0.184659754	0.146709629	Socs3/Ubox5	2
M3	BIOCARTA_P53HYPOXIA_PATHWAY	BIOCARTA_P53HYPOXIA_PATHWAY	Jan-39	21/13343	0.059662629	0.184659754	0.146709629	Cdkn1a	1
M3	PID_S1P_META_PATHWAY	PID_S1P_META_PATHWAY	Jan-39	21/13343	0.059662629	0.184659754	0.146709629	Sphk1	1
M3	PID_S1P_S1P1_PATHWAY	PID_S1P_S1P1_PATHWAY	Jan-39	21/13343	0.059662629	0.184659754	0.146709629	Sphk1	1
M3	REACTOME_SYNTHESIS_SECRETION_AND_INACTIVATION_OF_GLUCAGON_LIKE_PEPTIDE_1_GLP_1	REACTOME_SYNTHESIS_SECRETION_AND_INACTIVATION_OF_GLUCAGON_LIKE_PEPTIDE_1_GLP_1	Jan-39	21/13343	0.059662629	0.184659754	0.146709629	Pcsk1	1
M3	WP_GALANIN_RECEPTOR_PATHWAY	WP_GALANIN_RECEPTOR_PATHWAY	Jan-39	21/13343	0.059662629	0.184659754	0.146709629	Cdkn1a	1
M3	REACTOME_ANTIGEN_PROCESSING_UBIQUITINATION_PROTEASOME_DEGRADATION	REACTOME_ANTIGEN_PROCESSING_UBIQUITINATION_PROTEASOME_DEGRADATION	Mar-39	308/13343	0.06049941	0.184659754	0.146709629	Socs3/Spsb1/Ubox5	3
M3	KEGG_INSULIN_SIGNALING_PATHWAY	KEGG_INSULIN_SIGNALING_PATHWAY	Feb-39	137/13343	0.060592893	0.184659754	0.146709629	Socs3/Pde3b	2
M3	PID_P53_DOWNSTREAM_PATHWAY	PID_P53_DOWNSTREAM_PATHWAY	Feb-39	137/13343	0.060592893	0.184659754	0.146709629	Cdkn1a/Lif	2
M3	BIOCARTA_CASPASE_PATHWAY	BIOCARTA_CASPASE_PATHWAY	Jan-39	22/13343	0.062415455	0.184659754	0.146709629	Lmna	1
M3	BIOCARTA_EDG1_PATHWAY	BIOCARTA_EDG1_PATHWAY	Jan-39	22/13343	0.062415455	0.184659754	0.146709629	Sphk1	1
M3	REACTOME_COMMON_PATHWAY_OF_FIBRIN_CLOT_FORMATION	REACTOME_COMMON_PATHWAY_OF_FIBRIN_CLOT_FORMATION	Jan-39	22/13343	0.062415455	0.184659754	0.146709629	Pros1	1
M3	WP_FGF23_SIGNALING_IN_HYPOPHOSPHATEMIC_RICKETS_AND_RELATED_DISORDERS	WP_FGF23_SIGNALING_IN_HYPOPHOSPHATEMIC_RICKETS_AND_RELATED_DISORDERS	Jan-39	22/13343	0.062415455	0.184659754	0.146709629	Cdkn1a	1
M3	WP_STING_PATHWAY_IN_KAWASAKILIKE_DISEASE_AND_COVID19	WP_STING_PATHWAY_IN_KAWASAKILIKE_DISEASE_AND_COVID19	Jan-39	22/13343	0.062415455	0.184659754	0.146709629	F3	1
M3	WP_TRANSCRIPTION_FACTOR_REGULATION_IN_ADIPOGENESIS	WP_TRANSCRIPTION_FACTOR_REGULATION_IN_ADIPOGENESIS	Jan-39	22/13343	0.062415455	0.184659754	0.146709629	Cebpd	1
M3	BIOCARTA_CELLCYCLE_PATHWAY	BIOCARTA_CELLCYCLE_PATHWAY	Jan-39	23/13343	0.065160429	0.184659754	0.146709629	Cdkn1a	1
M3	BIOCARTA_INTRINSIC_PATHWAY	BIOCARTA_INTRINSIC_PATHWAY	Jan-39	23/13343	0.065160429	0.184659754	0.146709629	Pros1	1
M3	KEGG_PROXIMAL_TUBULE_BICARBONATE_RECLAMATION	KEGG_PROXIMAL_TUBULE_BICARBONATE_RECLAMATION	Jan-39	23/13343	0.065160429	0.184659754	0.146709629	Aqp1	1
M3	REACTOME_INTRINSIC_PATHWAY_OF_FIBRIN_CLOT_FORMATION	REACTOME_INTRINSIC_PATHWAY_OF_FIBRIN_CLOT_FORMATION	Jan-39	23/13343	0.065160429	0.184659754	0.146709629	Pros1	1
M3	REACTOME_RAF_INDEPENDENT_MAPK1_3_ACTIVATION	REACTOME_RAF_INDEPENDENT_MAPK1_3_ACTIVATION	Jan-39	23/13343	0.065160429	0.184659754	0.146709629	Dusp16	1
M3	REACTOME_RESPONSE_OF_MTB_TO_PHAGOCYTOSIS	REACTOME_RESPONSE_OF_MTB_TO_PHAGOCYTOSIS	Jan-39	23/13343	0.065160429	0.184659754	0.146709629	Dusp16	1
M3	WP_IMMUNE_RESPONSE_TO_TUBERCULOSIS	WP_IMMUNE_RESPONSE_TO_TUBERCULOSIS	Jan-39	23/13343	0.065160429	0.184659754	0.146709629	Irf1	1
M3	WP_KYNURENINE_PATHWAY_AND_LINKS_TO_CELL_SENESCENCE	WP_KYNURENINE_PATHWAY_AND_LINKS_TO_CELL_SENESCENCE	Jan-39	23/13343	0.065160429	0.184659754	0.146709629	Cdkn1a	1
M3	WP_PROGERIAASSOCIATED_LIPODYSTROPHY	WP_PROGERIAASSOCIATED_LIPODYSTROPHY	Jan-39	23/13343	0.065160429	0.184659754	0.146709629	Lmna	1
M3	WP_NEUROINFLAMMATION_AND_GLUTAMATERGIC_SIGNALING	WP_NEUROINFLAMMATION_AND_GLUTAMATERGIC_SIGNALING	Feb-39	144/13343	0.066126939	0.184659754	0.146709629	Socs3/Lif	2
M3	BIOCARTA_G2_PATHWAY	BIOCARTA_G2_PATHWAY	Jan-39	24/13343	0.067897572	0.184659754	0.146709629	Cdkn1a	1
M3	KEGG_DORSO_VENTRAL_AXIS_FORMATION	KEGG_DORSO_VENTRAL_AXIS_FORMATION	Jan-39	24/13343	0.067897572	0.184659754	0.146709629	Ets2	1
M3	REACTOME_GROWTH_HORMONE_RECEPTOR_SIGNALING	REACTOME_GROWTH_HORMONE_RECEPTOR_SIGNALING	Jan-39	24/13343	0.067897572	0.184659754	0.146709629	Socs3	1
M3	REACTOME_INCRETIN_SYNTHESIS_SECRETION_AND_INACTIVATION	REACTOME_INCRETIN_SYNTHESIS_SECRETION_AND_INACTIVATION	Jan-39	24/13343	0.067897572	0.184659754	0.146709629	Pcsk1	1
M3	REACTOME_TRIGLYCERIDE_CATABOLISM	REACTOME_TRIGLYCERIDE_CATABOLISM	Jan-39	24/13343	0.067897572	0.184659754	0.146709629	Fabp12	1
M3	WP_SPHINGOLIPID_METABOLISM_OVERVIEW	WP_SPHINGOLIPID_METABOLISM_OVERVIEW	Jan-39	24/13343	0.067897572	0.184659754	0.146709629	Sphk1	1
M3	REACTOME_MITOTIC_G1_PHASE_AND_G1_S_TRANSITION	REACTOME_MITOTIC_G1_PHASE_AND_G1_S_TRANSITION	Feb-39	149/13343	0.070180528	0.184659754	0.146709629	Cdkn1a/Cables1	2
M3	REACTOME_DEFECTIVE_INTRINSIC_PATHWAY_FOR_APOPTOSIS	REACTOME_DEFECTIVE_INTRINSIC_PATHWAY_FOR_APOPTOSIS	Jan-39	25/13343	0.070626906	0.184659754	0.146709629	Lmna	1
M3	REACTOME_INACTIVATION_OF_CSF3_G_CSF_SIGNALING	REACTOME_INACTIVATION_OF_CSF3_G_CSF_SIGNALING	Jan-39	25/13343	0.070626906	0.184659754	0.146709629	Socs3	1
M3	WP_PHYSIOLOGICAL_AND_PATHOLOGICAL_HYPERTROPHY_OF_THE_HEART	WP_PHYSIOLOGICAL_AND_PATHOLOGICAL_HYPERTROPHY_OF_THE_HEART	Jan-39	25/13343	0.070626906	0.184659754	0.146709629	Agt	1
M3	BIOCARTA_RACCYCD_PATHWAY	BIOCARTA_RACCYCD_PATHWAY	Jan-39	26/13343	0.073348452	0.184659754	0.146709629	Cdkn1a	1
M3	KEGG_GLYCOSPHINGOLIPID_BIOSYNTHESIS_LACTO_AND_NEOLACTO_SERIES	KEGG_GLYCOSPHINGOLIPID_BIOSYNTHESIS_LACTO_AND_NEOLACTO_SERIES	Jan-39	26/13343	0.073348452	0.184659754	0.146709629	Gcnt2	1
M3	PID_HDAC_CLASSIII_PATHWAY	PID_HDAC_CLASSIII_PATHWAY	Jan-39	26/13343	0.073348452	0.184659754	0.146709629	Cdkn1a	1
M3	PID_P38_MKK3_6PATHWAY	PID_P38_MKK3_6PATHWAY	Jan-39	26/13343	0.073348452	0.184659754	0.146709629	Gadd45b	1
M3	REACTOME_CONSTITUTIVE_SIGNALING_BY_AKT1_E17K_IN_CANCER	REACTOME_CONSTITUTIVE_SIGNALING_BY_AKT1_E17K_IN_CANCER	Jan-39	26/13343	0.073348452	0.184659754	0.146709629	Cdkn1a	1
M3	REACTOME_INTERLEUKIN_20_FAMILY_SIGNALING	REACTOME_INTERLEUKIN_20_FAMILY_SIGNALING	Jan-39	26/13343	0.073348452	0.184659754	0.146709629	Socs3	1
M3	REACTOME_REGULATION_OF_IFNA_SIGNALING	REACTOME_REGULATION_OF_IFNA_SIGNALING	Jan-39	26/13343	0.073348452	0.184659754	0.146709629	Socs3	1
M3	KEGG_JAK_STAT_SIGNALING_PATHWAY	KEGG_JAK_STAT_SIGNALING_PATHWAY	Feb-39	155/13343	0.075150656	0.184659754	0.146709629	Socs3/Lif	2
M3	WP_BREAST_CANCER_PATHWAY	WP_BREAST_CANCER_PATHWAY	Feb-39	156/13343	0.075989892	0.184659754	0.146709629	Gadd45b/Cdkn1a	2
M3	BIOCARTA_AT1R_PATHWAY	BIOCARTA_AT1R_PATHWAY	Jan-39	27/13343	0.076062232	0.184659754	0.146709629	Agt	1
M3	REACTOME_INFECTION_WITH_MYCOBACTERIUM_TUBERCULOSIS	REACTOME_INFECTION_WITH_MYCOBACTERIUM_TUBERCULOSIS	Jan-39	27/13343	0.076062232	0.184659754	0.146709629	Dusp16	1
M3	REACTOME_INSULIN_PROCESSING	REACTOME_INSULIN_PROCESSING	Jan-39	27/13343	0.076062232	0.184659754	0.146709629	Pcsk1	1
M3	REACTOME_PYROPTOSIS	REACTOME_PYROPTOSIS	Jan-39	27/13343	0.076062232	0.184659754	0.146709629	Irf1	1
M3	WP_FGFR3_SIGNALING_IN_CHONDROCYTE_PROLIFERATION_AND_TERMINAL_DIFFERENTIATION	WP_FGFR3_SIGNALING_IN_CHONDROCYTE_PROLIFERATION_AND_TERMINAL_DIFFERENTIATION	Jan-39	27/13343	0.076062232	0.184659754	0.146709629	Cdkn1a	1
M3	WP_INTRACELLULAR_TRAFFICKING_PROTEINS_INVOLVED_IN_CMT_NEUROPATHY	WP_INTRACELLULAR_TRAFFICKING_PROTEINS_INVOLVED_IN_CMT_NEUROPATHY	Jan-39	27/13343	0.076062232	0.184659754	0.146709629	Litaf	1
M3	WP_SPHINGOLIPID_METABOLISM_INTEGRATED_PATHWAY	WP_SPHINGOLIPID_METABOLISM_INTEGRATED_PATHWAY	Jan-39	27/13343	0.076062232	0.184659754	0.146709629	Sphk1	1
M3	BIOCARTA_G1_PATHWAY	BIOCARTA_G1_PATHWAY	Jan-39	28/13343	0.078768268	0.184951157	0.146941145	Cdkn1a	1
M3	BIOCARTA_NO1_PATHWAY	BIOCARTA_NO1_PATHWAY	Jan-39	28/13343	0.078768268	0.184951157	0.146941145	Pde3b	1
M3	REACTOME_FLT3_SIGNALING_IN_DISEASE	REACTOME_FLT3_SIGNALING_IN_DISEASE	Jan-39	28/13343	0.078768268	0.184951157	0.146941145	Cdkn1a	1
M3	WP_ANGIOTENSIN_II_RECEPTOR_TYPE_1_PATHWAY	WP_ANGIOTENSIN_II_RECEPTOR_TYPE_1_PATHWAY	Jan-39	28/13343	0.078768268	0.184951157	0.146941145	Agt	1
M3	WP_EXTRACELLULAR_VESICLES_IN_THE_CROSSTALK_OF_CARDIAC_CELLS	WP_EXTRACELLULAR_VESICLES_IN_THE_CROSSTALK_OF_CARDIAC_CELLS	Jan-39	28/13343	0.078768268	0.184951157	0.146941145	Ets2	1
M3	REACTOME_S_PHASE	REACTOME_S_PHASE	Feb-39	162/13343	0.081088407	0.184951157	0.146941145	Cdkn1a/Cables1	2
M3	BIOCARTA_BIOPEPTIDES_PATHWAY	BIOCARTA_BIOPEPTIDES_PATHWAY	Jan-39	29/13343	0.081466581	0.184951157	0.146941145	Agt	1
M3	BIOCARTA_DEATH_PATHWAY	BIOCARTA_DEATH_PATHWAY	Jan-39	29/13343	0.081466581	0.184951157	0.146941145	Lmna	1
M3	BIOCARTA_TNFR1_PATHWAY	BIOCARTA_TNFR1_PATHWAY	Jan-39	29/13343	0.081466581	0.184951157	0.146941145	Lmna	1
M3	PID_INTEGRIN2_PATHWAY	PID_INTEGRIN2_PATHWAY	Jan-39	29/13343	0.081466581	0.184951157	0.146941145	Plat	1
M3	REACTOME_EGR2_AND_SOX10_MEDIATED_INITIATION_OF_SCHWANN_CELL_MYELINATION	REACTOME_EGR2_AND_SOX10_MEDIATED_INITIATION_OF_SCHWANN_CELL_MYELINATION	Jan-39	29/13343	0.081466581	0.184951157	0.146941145	Nab2	1
M3	WP_RAS_AND_BRADYKININ_PATHWAYS_IN_COVID19	WP_RAS_AND_BRADYKININ_PATHWAYS_IN_COVID19	Jan-39	29/13343	0.081466581	0.184951157	0.146941145	Agt	1
M3	BIOCARTA_FAS_PATHWAY	BIOCARTA_FAS_PATHWAY	Jan-39	30/13343	0.084157193	0.187015983	0.148581621	Lmna	1
M3	PID_P38_ALPHA_BETA_PATHWAY	PID_P38_ALPHA_BETA_PATHWAY	Jan-39	30/13343	0.084157193	0.187015983	0.148581621	Dusp16	1
M3	REACTOME_SIGNALING_BY_CSF3_G_CSF	REACTOME_SIGNALING_BY_CSF3_G_CSF	Jan-39	30/13343	0.084157193	0.187015983	0.148581621	Socs3	1
M3	WP_SPHINGOLIPID_PATHWAY	WP_SPHINGOLIPID_PATHWAY	Jan-39	30/13343	0.084157193	0.187015983	0.148581621	Sphk1	1
M3	WP_FAMILIAL_PARTIAL_LIPODYSTROPHY_FPLD	WP_FAMILIAL_PARTIAL_LIPODYSTROPHY_FPLD	Jan-39	31/13343	0.086840124	0.189962772	0.150922804	Lmna	1
M3	WP_OLIGODENDROCYTE_SPECIFICATION_AND_DIFFERENTIATION_LEADING_TO_MYELIN_COMPONENTS_FOR_CNS	WP_OLIGODENDROCYTE_SPECIFICATION_AND_DIFFERENTIATION_LEADING_TO_MYELIN_COMPONENTS_FOR_CNS	Jan-39	31/13343	0.086840124	0.189962772	0.150922804	Lif	1
M3	WP_PROSTAGLANDIN_AND_LEUKOTRIENE_METABOLISM_IN_SENESCENCE	WP_PROSTAGLANDIN_AND_LEUKOTRIENE_METABOLISM_IN_SENESCENCE	Jan-39	31/13343	0.086840124	0.189962772	0.150922804	Cdkn1a	1
M3	REACTOME_FACTORS_INVOLVED_IN_MEGAKARYOCYTE_DEVELOPMENT_AND_PLATELET_PRODUCTION	REACTOME_FACTORS_INVOLVED_IN_MEGAKARYOCYTE_DEVELOPMENT_AND_PLATELET_PRODUCTION	Feb-39	170/13343	0.088048145	0.191607362	0.152229408	Irf1/Cables1	2
M3	PID_IL12_STAT4_PATHWAY	PID_IL12_STAT4_PATHWAY	Jan-39	32/13343	0.089515397	0.191818709	0.15239732	Irf1	1
M3	WP_IL17_SIGNALING_PATHWAY	WP_IL17_SIGNALING_PATHWAY	Jan-39	32/13343	0.089515397	0.191818709	0.15239732	Cebpd	1
M3	WP_MONOAMINE_TRANSPORT	WP_MONOAMINE_TRANSPORT	Jan-39	32/13343	0.089515397	0.191818709	0.15239732	Agt	1
M3	PID_EPO_PATHWAY	PID_EPO_PATHWAY	Jan-39	33/13343	0.092183033	0.195539767	0.15535365	Socs3	1
M3	WP_WHITE_FAT_CELL_DIFFERENTIATION	WP_WHITE_FAT_CELL_DIFFERENTIATION	Jan-39	33/13343	0.092183033	0.195539767	0.15535365	Cebpd	1
M3	REACTOME_APOPTOSIS	REACTOME_APOPTOSIS	Feb-39	179/13343	0.096085397	0.202713369	0.161052977	Uaca/Lmna	2
M3	REACTOME_CLASS_I_MHC_MEDIATED_ANTIGEN_PROCESSING_PRESENTATION	REACTOME_CLASS_I_MHC_MEDIATED_ANTIGEN_PROCESSING_PRESENTATION	Mar-39	377/13343	0.097069404	0.202713369	0.161052977	Socs3/Spsb1/Ubox5	3
M3	PID_PI3KCI_AKT_PATHWAY	PID_PI3KCI_AKT_PATHWAY	Jan-39	35/13343	0.097495477	0.202713369	0.161052977	Cdkn1a	1
M3	REACTOME_ONCOGENE_INDUCED_SENESCENCE	REACTOME_ONCOGENE_INDUCED_SENESCENCE	Jan-39	35/13343	0.097495477	0.202713369	0.161052977	Ets2	1
M3	WP_TYPE_2_PAPILLARY_RENAL_CELL_CARCINOMA	WP_TYPE_2_PAPILLARY_RENAL_CELL_CARCINOMA	Jan-39	36/13343	0.100140328	0.207186886	0.164607125	Cdkn1a	1
M3	BIOCARTA_IL2RB_PATHWAY	BIOCARTA_IL2RB_PATHWAY	Jan-39	37/13343	0.102777627	0.209546617	0.166481899	Socs3	1
M3	PID_IL23_PATHWAY	PID_IL23_PATHWAY	Jan-39	37/13343	0.102777627	0.209546617	0.166481899	Socs3	1
M3	REACTOME_RHOH_GTPASE_CYCLE	REACTOME_RHOH_GTPASE_CYCLE	Jan-39	37/13343	0.102777627	0.209546617	0.166481899	Uaca	1
M3	REACTOME_APOPTOTIC_CLEAVAGE_OF_CELLULAR_PROTEINS	REACTOME_APOPTOTIC_CLEAVAGE_OF_CELLULAR_PROTEINS	Jan-39	38/13343	0.105407393	0.210814786	0.167489442	Lmna	1
M3	REACTOME_DISEASES_OF_MITOTIC_CELL_CYCLE	REACTOME_DISEASES_OF_MITOTIC_CELL_CYCLE	Jan-39	38/13343	0.105407393	0.210814786	0.167489442	Cdkn1a	1
M3	REACTOME_TRANSCRIPTIONAL_REGULATION_BY_THE_AP_2_TFAP2_FAMILY_OF_TRANSCRIPTION_FACTORS	REACTOME_TRANSCRIPTIONAL_REGULATION_BY_THE_AP_2_TFAP2_FAMILY_OF_TRANSCRIPTION_FACTORS	Jan-39	38/13343	0.105407393	0.210814786	0.167489442	Cdkn1a	1
M3	REACTOME_TRIGLYCERIDE_METABOLISM	REACTOME_TRIGLYCERIDE_METABOLISM	Jan-39	38/13343	0.105407393	0.210814786	0.167489442	Fabp12	1
M3	KEGG_SPHINGOLIPID_METABOLISM	KEGG_SPHINGOLIPID_METABOLISM	Jan-39	39/13343	0.108029649	0.213016209	0.169238442	Sphk1	1
M3	REACTOME_ASSOCIATION_OF_TRIC_CCT_WITH_TARGET_PROTEINS_DURING_BIOSYNTHESIS	REACTOME_ASSOCIATION_OF_TRIC_CCT_WITH_TARGET_PROTEINS_DURING_BIOSYNTHESIS	Jan-39	39/13343	0.108029649	0.213016209	0.169238442	Sphk1	1
M3	REACTOME_O_GLYCOSYLATION_OF_TSR_DOMAIN_CONTAINING_PROTEINS	REACTOME_O_GLYCOSYLATION_OF_TSR_DOMAIN_CONTAINING_PROTEINS	Jan-39	39/13343	0.108029649	0.213016209	0.169238442	Adamts1	1
M3	PID_IFNG_PATHWAY	PID_IFNG_PATHWAY	Jan-39	40/13343	0.110644415	0.216142577	0.171722298	Irf1	1
M3	WP_ATM_SIGNALING_PATHWAY	WP_ATM_SIGNALING_PATHWAY	Jan-39	40/13343	0.110644415	0.216142577	0.171722298	Cdkn1a	1
M3	REACTOME_CELLULAR_SENESCENCE	REACTOME_CELLULAR_SENESCENCE	Feb-39	196/13343	0.111811884	0.217195063	0.172558483	Cdkn1a/Ets2	2
M3	PID_AMB2_NEUTROPHILS_PATHWAY	PID_AMB2_NEUTROPHILS_PATHWAY	Jan-39	41/13343	0.113251711	0.217195063	0.172558483	Plat	1
M3	WP_BLADDER_CANCER	WP_BLADDER_CANCER	Jan-39	41/13343	0.113251711	0.217195063	0.172558483	Cdkn1a	1
M3	WP_OXIDATIVE_DAMAGE_RESPONSE	WP_OXIDATIVE_DAMAGE_RESPONSE	Jan-39	41/13343	0.113251711	0.217195063	0.172558483	Cdkn1a	1
M3	REACTOME_MITOTIC_G2_G2_M_PHASES	REACTOME_MITOTIC_G2_G2_M_PHASES	Feb-39	200/13343	0.115607052	0.217221674	0.172579626	Cdkn1a/Phlda1	2
M3	KEGG_BLADDER_CANCER	KEGG_BLADDER_CANCER	Jan-39	42/13343	0.11585156	0.217221674	0.172579626	Cdkn1a	1
M3	REACTOME_GAMMA_CARBOXYLATION_HYPUSINE_FORMATION_AND_ARYLSULFATASE_ACTIVATION	REACTOME_GAMMA_CARBOXYLATION_HYPUSINE_FORMATION_AND_ARYLSULFATASE_ACTIVATION	Jan-39	42/13343	0.11585156	0.217221674	0.172579626	Pros1	1
M3	WP_IL2_SIGNALING_PATHWAY	WP_IL2_SIGNALING_PATHWAY	Jan-39	42/13343	0.11585156	0.217221674	0.172579626	Socs3	1
M3	WP_SPLICING_FACTOR_NOVA_REGULATED_SYNAPTIC_PROTEINS	WP_SPLICING_FACTOR_NOVA_REGULATED_SYNAPTIC_PROTEINS	Jan-39	42/13343	0.11585156	0.217221674	0.172579626	Mapk4	1
M3	PID_INTEGRIN3_PATHWAY	PID_INTEGRIN3_PATHWAY	Jan-39	43/13343	0.11844398	0.218244241	0.173392041	Sphk1	1
M3	REACTOME_NEGATIVE_REGULATION_OF_MAPK_PATHWAY	REACTOME_NEGATIVE_REGULATION_OF_MAPK_PATHWAY	Jan-39	43/13343	0.11844398	0.218244241	0.173392041	Dusp16	1
M3	REACTOME_VASOPRESSIN_REGULATES_RENAL_WATER_HOMEOSTASIS_VIA_AQUAPORINS	REACTOME_VASOPRESSIN_REGULATES_RENAL_WATER_HOMEOSTASIS_VIA_AQUAPORINS	Jan-39	43/13343	0.11844398	0.218244241	0.173392041	Aqp1	1
M3	REACTOME_INTERFERON_SIGNALING	REACTOME_INTERFERON_SIGNALING	Feb-39	203/13343	0.118475445	0.218244241	0.173392041	Socs3/Irf1	2
M3	WP_FAS_LIGAND_PATHWAY_AND_STRESS_INDUCTION_OF_HEAT_SHOCK_PROTEINS	WP_FAS_LIGAND_PATHWAY_AND_STRESS_INDUCTION_OF_HEAT_SHOCK_PROTEINS	Jan-39	44/13343	0.121028994	0.219104214	0.174075278	Lmna	1
M3	WP_FIBRIN_COMPLEMENT_RECEPTOR_3_SIGNALING_PATHWAY	WP_FIBRIN_COMPLEMENT_RECEPTOR_3_SIGNALING_PATHWAY	Jan-39	44/13343	0.121028994	0.219104214	0.174075278	Plat	1
M3	WP_INTERLEUKIN11_SIGNALING_PATHWAY	WP_INTERLEUKIN11_SIGNALING_PATHWAY	Jan-39	44/13343	0.121028994	0.219104214	0.174075278	Socs3	1
M3	WP_RENINANGIOTENSINALDOSTERONE_SYSTEM_RAAS	WP_RENINANGIOTENSINALDOSTERONE_SYSTEM_RAAS	Jan-39	44/13343	0.121028994	0.219104214	0.174075278	Agt	1
M3	PID_HNF3B_PATHWAY	PID_HNF3B_PATHWAY	Jan-39	45/13343	0.123606622	0.219977886	0.174769398	Cebpd	1
M3	REACTOME_SPHINGOLIPID_DE_NOVO_BIOSYNTHESIS	REACTOME_SPHINGOLIPID_DE_NOVO_BIOSYNTHESIS	Jan-39	45/13343	0.123606622	0.219977886	0.174769398	Sphk1	1
M3	WP_INTEGRATED_CANCER_PATHWAY	WP_INTEGRATED_CANCER_PATHWAY	Jan-39	45/13343	0.123606622	0.219977886	0.174769398	Cdkn1a	1
M3	WP_NEPHROTIC_SYNDROME	WP_NEPHROTIC_SYNDROME	Jan-39	45/13343	0.123606622	0.219977886	0.174769398	Lmna	1
M3	BIOCARTA_KERATINOCYTE_PATHWAY	BIOCARTA_KERATINOCYTE_PATHWAY	Jan-39	46/13343	0.126176884	0.222665089	0.176904344	Ets2	1
M3	REACTOME_INTERLEUKIN_10_SIGNALING	REACTOME_INTERLEUKIN_10_SIGNALING	Jan-39	46/13343	0.126176884	0.222665089	0.176904344	Lif	1
M3	KEGG_TYPE_II_DIABETES_MELLITUS	KEGG_TYPE_II_DIABETES_MELLITUS	Jan-39	47/13343	0.1287398	0.22529465	0.178993494	Socs3	1
M3	REACTOME_CYCLIN_D_ASSOCIATED_EVENTS_IN_G1	REACTOME_CYCLIN_D_ASSOCIATED_EVENTS_IN_G1	Jan-39	47/13343	0.1287398	0.22529465	0.178993494	Cdkn1a	1
M3	PID_AJDISS_2PATHWAY	PID_AJDISS_2PATHWAY	Jan-39	48/13343	0.131295392	0.226080792	0.179618073	Cables1	1
M3	REACTOME_IRS_MEDIATED_SIGNALLING	REACTOME_IRS_MEDIATED_SIGNALLING	Jan-39	48/13343	0.131295392	0.226080792	0.179618073	Pde3b	1
M3	WP_ARYL_HYDROCARBON_RECEPTOR_PATHWAY_WP2586	WP_ARYL_HYDROCARBON_RECEPTOR_PATHWAY_WP2586	Jan-39	48/13343	0.131295392	0.226080792	0.179618073	Cdkn1a	1
M3	REACTOME_DISEASES_OF_SIGNAL_TRANSDUCTION_BY_GROWTH_FACTOR_RECEPTORS_AND_SECOND_MESSENGERS	REACTOME_DISEASES_OF_SIGNAL_TRANSDUCTION_BY_GROWTH_FACTOR_RECEPTORS_AND_SECOND_MESSENGERS	Mar-39	432/13343	0.131342174	0.226080792	0.179618073	Dusp16/Cdkn1a/Lmna	3
M3	PID_ANGIOPOIETIN_RECEPTOR_PATHWAY	PID_ANGIOPOIETIN_RECEPTOR_PATHWAY	Jan-39	49/13343	0.133843679	0.227973198	0.181121563	Cdkn1a	1
M3	REACTOME_TP53_REGULATES_TRANSCRIPTION_OF_CELL_CYCLE_GENES	REACTOME_TP53_REGULATES_TRANSCRIPTION_OF_CELL_CYCLE_GENES	Jan-39	49/13343	0.133843679	0.227973198	0.181121563	Cdkn1a	1
M3	REACTOME_ESR_MEDIATED_SIGNALING	REACTOME_ESR_MEDIATED_SIGNALING	Feb-39	219/13343	0.134069952	0.227973198	0.181121563	Fkbp5/Sphk1	2
M3	REACTOME_IRE1ALPHA_ACTIVATES_CHAPERONES	REACTOME_IRE1ALPHA_ACTIVATES_CHAPERONES	Jan-39	50/13343	0.136384683	0.229126267	0.18203766	Lmna	1
M3	WP_HEPATITIS_C_AND_HEPATOCELLULAR_CARCINOMA	WP_HEPATITIS_C_AND_HEPATOCELLULAR_CARCINOMA	Jan-39	50/13343	0.136384683	0.229126267	0.18203766	Cdkn1a	1
M3	WP_MIRNAS_INVOLVED_IN_DNA_DAMAGE_RESPONSE	WP_MIRNAS_INVOLVED_IN_DNA_DAMAGE_RESPONSE	Jan-39	50/13343	0.136384683	0.229126267	0.18203766	Cdkn1a	1
M3	BIOCARTA_NFAT_PATHWAY	BIOCARTA_NFAT_PATHWAY	Jan-39	51/13343	0.138918422	0.230615562	0.183220885	Agt	1
M3	PID_CASPASE_PATHWAY	PID_CASPASE_PATHWAY	Jan-39	51/13343	0.138918422	0.230615562	0.183220885	Lmna	1
M3	WP_PHOTODYNAMIC_THERAPYINDUCED_AP1_SURVIVAL_SIGNALING	WP_PHOTODYNAMIC_THERAPYINDUCED_AP1_SURVIVAL_SIGNALING	Jan-39	51/13343	0.138918422	0.230615562	0.183220885	Cdkn1a	1
M3	PID_PTP1B_PATHWAY	PID_PTP1B_PATHWAY	Jan-39	52/13343	0.141444918	0.232058068	0.184366936	Socs3	1
M3	REACTOME_APOPTOTIC_EXECUTION_PHASE	REACTOME_APOPTOTIC_EXECUTION_PHASE	Jan-39	52/13343	0.141444918	0.232058068	0.184366936	Lmna	1
M3	REACTOME_AQUAPORIN_MEDIATED_TRANSPORT	REACTOME_AQUAPORIN_MEDIATED_TRANSPORT	Jan-39	52/13343	0.141444918	0.232058068	0.184366936	Aqp1	1
M3	REACTOME_NUCLEAR_ENVELOPE_BREAKDOWN	REACTOME_NUCLEAR_ENVELOPE_BREAKDOWN	Jan-39	53/13343	0.14396419	0.232787572	0.184946517	Lmna	1
M3	REACTOME_NUCLEAR_RECEPTOR_TRANSCRIPTION_PATHWAY	REACTOME_NUCLEAR_RECEPTOR_TRANSCRIPTION_PATHWAY	Jan-39	53/13343	0.14396419	0.232787572	0.184946517	Nr4a3	1
M3	WP_VITAMIN_B12_METABOLISM	WP_VITAMIN_B12_METABOLISM	Jan-39	53/13343	0.14396419	0.232787572	0.184946517	Plat	1
M3	REACTOME_INSULIN_RECEPTOR_SIGNALLING_CASCADE	REACTOME_INSULIN_RECEPTOR_SIGNALLING_CASCADE	Jan-39	54/13343	0.146476259	0.232787572	0.184946517	Pde3b	1
M3	REACTOME_SIGNALING_BY_PTK6	REACTOME_SIGNALING_BY_PTK6	Jan-39	54/13343	0.146476259	0.232787572	0.184946517	Socs3	1
M3	REACTOME_SIGNALING_BY_TYPE_1_INSULIN_LIKE_GROWTH_FACTOR_1_RECEPTOR_IGF1R	REACTOME_SIGNALING_BY_TYPE_1_INSULIN_LIKE_GROWTH_FACTOR_1_RECEPTOR_IGF1R	Jan-39	54/13343	0.146476259	0.232787572	0.184946517	Pde3b	1
M3	WP_PHOSPHODIESTERASES_IN_NEURONAL_FUNCTION	WP_PHOSPHODIESTERASES_IN_NEURONAL_FUNCTION	Jan-39	54/13343	0.146476259	0.232787572	0.184946517	Pde3b	1
M3	PID_IL2_1PATHWAY	PID_IL2_1PATHWAY	Jan-39	55/13343	0.148981145	0.232787572	0.184946517	Socs3	1
M3	REACTOME_INTRINSIC_PATHWAY_FOR_APOPTOSIS	REACTOME_INTRINSIC_PATHWAY_FOR_APOPTOSIS	Jan-39	55/13343	0.148981145	0.232787572	0.184946517	Uaca	1
M3	REACTOME_RHOJ_GTPASE_CYCLE	REACTOME_RHOJ_GTPASE_CYCLE	Jan-39	55/13343	0.148981145	0.232787572	0.184946517	Rhoj	1
M3	WP_IL4_SIGNALING_PATHWAY	WP_IL4_SIGNALING_PATHWAY	Jan-39	55/13343	0.148981145	0.232787572	0.184946517	Socs3	1
M3	WP_INTERFERON_TYPE_I_SIGNALING_PATHWAYS	WP_INTERFERON_TYPE_I_SIGNALING_PATHWAYS	Jan-39	55/13343	0.148981145	0.232787572	0.184946517	Socs3	1
M3	REACTOME_NEDDYLATION	REACTOME_NEDDYLATION	Feb-39	234/13343	0.149094897	0.232787572	0.184946517	Socs3/Spsb1	2
M3	BIOCARTA_HIVNEF_PATHWAY	BIOCARTA_HIVNEF_PATHWAY	Jan-39	56/13343	0.151478867	0.234764296	0.186516997	Lmna	1
M3	REACTOME_REGULATED_NECROSIS	REACTOME_REGULATED_NECROSIS	Jan-39	56/13343	0.151478867	0.234764296	0.186516997	Irf1	1
M3	REACTOME_TRANSCRIPTIONAL_REGULATION_BY_RUNX1	REACTOME_TRANSCRIPTIONAL_REGULATION_BY_RUNX1	Feb-39	237/13343	0.152141562	0.23492447	0.186644253	Socs3/Nr4a3	2
M3	REACTOME_HSP90_CHAPERONE_CYCLE_FOR_STEROID_HORMONE_RECEPTORS_SHR_IN_THE_PRESENCE_OF_LIGAND	REACTOME_HSP90_CHAPERONE_CYCLE_FOR_STEROID_HORMONE_RECEPTORS_SHR_IN_THE_PRESENCE_OF_LIGAND	Jan-39	57/13343	0.153969446	0.236876071	0.188194773	Fkbp5	1
M3	REACTOME_SIGNALING_BY_PDGF	REACTOME_SIGNALING_BY_PDGF	Jan-39	58/13343	0.156452902	0.238080503	0.189151678	Plat	1
M3	WP_PROXIMAL_TUBULE_TRANSPORT	WP_PROXIMAL_TUBULE_TRANSPORT	Jan-39	58/13343	0.156452902	0.238080503	0.189151678	Aqp1	1
M3	WP_TGFBETA_RECEPTOR_SIGNALING	WP_TGFBETA_RECEPTOR_SIGNALING	Jan-39	58/13343	0.156452902	0.238080503	0.189151678	Lif	1
M3	PID_ATF2_PATHWAY	PID_ATF2_PATHWAY	Jan-39	59/13343	0.158929254	0.238393881	0.189400652	Socs3	1
M3	PID_NOTCH_PATHWAY	PID_NOTCH_PATHWAY	Jan-39	59/13343	0.158929254	0.238393881	0.189400652	Cdkn1a	1
M3	WP_MET_IN_TYPE_1_PAPILLARY_RENAL_CELL_CARCINOMA	WP_MET_IN_TYPE_1_PAPILLARY_RENAL_CELL_CARCINOMA	Jan-39	59/13343	0.158929254	0.238393881	0.189400652	Cdkn1a	1
M3	WP_MIRNA_REGULATION_OF_PROSTATE_CANCER_SIGNALING_PATHWAYS	WP_MIRNA_REGULATION_OF_PROSTATE_CANCER_SIGNALING_PATHWAYS	Jan-39	59/13343	0.158929254	0.238393881	0.189400652	Cdkn1a	1
M3	PID_FCER1_PATHWAY	PID_FCER1_PATHWAY	Jan-39	60/13343	0.161398522	0.240380777	0.190979214	Sphk1	1
M3	REACTOME_SCF_SKP2_MEDIATED_DEGRADATION_OF_P27_P21	REACTOME_SCF_SKP2_MEDIATED_DEGRADATION_OF_P27_P21	Jan-39	60/13343	0.161398522	0.240380777	0.190979214	Cdkn1a	1
M3	PID_IL12_2PATHWAY	PID_IL12_2PATHWAY	Jan-39	62/13343	0.166315886	0.245960113	0.195411919	Gadd45b	1
M3	WP_TGFBETA_RECEPTOR_SIGNALING_IN_SKELETAL_DYSPLASIAS	WP_TGFBETA_RECEPTOR_SIGNALING_IN_SKELETAL_DYSPLASIAS	Jan-39	62/13343	0.166315886	0.245960113	0.195411919	Lif	1
M3	REACTOME_TRANSCRIPTIONAL_REGULATION_BY_MECP2	REACTOME_TRANSCRIPTIONAL_REGULATION_BY_MECP2	Jan-39	63/13343	0.168764021	0.246971738	0.196215641	Fkbp5	1
M3	WP_MIRNAS_INVOLVEMENT_IN_THE_IMMUNE_RESPONSE_IN_SEPSIS	WP_MIRNAS_INVOLVEMENT_IN_THE_IMMUNE_RESPONSE_IN_SEPSIS	Jan-39	63/13343	0.168764021	0.246971738	0.196215641	Irf1	1
M3	WP_NOTCH_SIGNALING_PATHWAY	WP_NOTCH_SIGNALING_PATHWAY	Jan-39	63/13343	0.168764021	0.246971738	0.196215641	Cdkn1a	1
M3	PID_IL4_2PATHWAY	PID_IL4_2PATHWAY	Jan-39	64/13343	0.171205151	0.248810253	0.197676317	Socs3	1
M3	WP_G1_TO_S_CELL_CYCLE_CONTROL	WP_G1_TO_S_CELL_CYCLE_CONTROL	Jan-39	64/13343	0.171205151	0.248810253	0.197676317	Cdkn1a	1
M3	KEGG_GLIOMA	KEGG_GLIOMA	Jan-39	65/13343	0.173639295	0.250613415	0.199108904	Cdkn1a	1
M3	REACTOME_SIGNALING_BY_BRAF_AND_RAF1_FUSIONS	REACTOME_SIGNALING_BY_BRAF_AND_RAF1_FUSIONS	Jan-39	65/13343	0.173639295	0.250613415	0.199108904	Lmna	1
M3	REACTOME_FOXO_MEDIATED_TRANSCRIPTION	REACTOME_FOXO_MEDIATED_TRANSCRIPTION	Jan-39	66/13343	0.176066473	0.251523532	0.199831979	Cdkn1a	1
M3	WP_ONCOSTATIN_M_SIGNALING_PATHWAY	WP_ONCOSTATIN_M_SIGNALING_PATHWAY	Jan-39	66/13343	0.176066473	0.251523532	0.199831979	Socs3	1
M3	WP_PRADERWILLI_AND_ANGELMAN_SYNDROME	WP_PRADERWILLI_AND_ANGELMAN_SYNDROME	Jan-39	66/13343	0.176066473	0.251523532	0.199831979	Pcsk1	1
M3	KEGG_ADIPOCYTOKINE_SIGNALING_PATHWAY	KEGG_ADIPOCYTOKINE_SIGNALING_PATHWAY	Jan-39	67/13343	0.178486704	0.25325816	0.201210117	Socs3	1
M3	PID_TELOMERASE_PATHWAY	PID_TELOMERASE_PATHWAY	Jan-39	67/13343	0.178486704	0.25325816	0.201210117	Irf1	1
M3	REACTOME_DISEASES_ASSOCIATED_WITH_O_GLYCOSYLATION_OF_PROTEINS	REACTOME_DISEASES_ASSOCIATED_WITH_O_GLYCOSYLATION_OF_PROTEINS	Jan-39	68/13343	0.180900007	0.25326001	0.201211587	Adamts1	1
M3	REACTOME_G1_S_DNA_DAMAGE_CHECKPOINTS	REACTOME_G1_S_DNA_DAMAGE_CHECKPOINTS	Jan-39	68/13343	0.180900007	0.25326001	0.201211587	Cdkn1a	1
M3	WP_AMPACTIVATED_PROTEIN_KINASE_AMPK_SIGNALING	WP_AMPACTIVATED_PROTEIN_KINASE_AMPK_SIGNALING	Jan-39	68/13343	0.180900007	0.25326001	0.201211587	Cdkn1a	1
M3	WP_PHYSICOCHEMICAL_FEATURES_AND_TOXICITYASSOCIATED_PATHWAYS	WP_PHYSICOCHEMICAL_FEATURES_AND_TOXICITYASSOCIATED_PATHWAYS	Jan-39	68/13343	0.180900007	0.25326001	0.201211587	Cdkn1a	1
M3	KEGG_MAPK_SIGNALING_PATHWAY	KEGG_MAPK_SIGNALING_PATHWAY	Feb-39	267/13343	0.183243567	0.255688698	0.203141146	Gadd45b/Dusp16	2
M3	REACTOME_RHOB_GTPASE_CYCLE	REACTOME_RHOB_GTPASE_CYCLE	Jan-39	70/13343	0.185705909	0.258266496	0.205189171	Mcam	1
M3	KEGG_MELANOMA	KEGG_MELANOMA	Jan-39	71/13343	0.188098546	0.259872991	0.206465509	Cdkn1a	1
M3	WP_GLUCOCORTICOID_RECEPTOR_PATHWAY	WP_GLUCOCORTICOID_RECEPTOR_PATHWAY	Jan-39	71/13343	0.188098546	0.259872991	0.206465509	Gadd45b	1
M3	KEGG_CHRONIC_MYELOID_LEUKEMIA	KEGG_CHRONIC_MYELOID_LEUKEMIA	Jan-39	73/13343	0.192863287	0.263661995	0.209475821	Cdkn1a	1
M3	PID_E2F_PATHWAY	PID_E2F_PATHWAY	Jan-39	73/13343	0.192863287	0.263661995	0.209475821	Cdkn1a	1
M3	WP_FOLATE_METABOLISM	WP_FOLATE_METABOLISM	Jan-39	73/13343	0.192863287	0.263661995	0.209475821	Plat	1
M3	KEGG_ARRHYTHMOGENIC_RIGHT_VENTRICULAR_CARDIOMYOPATHY_ARVC	KEGG_ARRHYTHMOGENIC_RIGHT_VENTRICULAR_CARDIOMYOPATHY_ARVC	Jan-39	74/13343	0.19523543	0.263661995	0.209475821	Lmna	1
M3	REACTOME_RHOC_GTPASE_CYCLE	REACTOME_RHOC_GTPASE_CYCLE	Jan-39	74/13343	0.19523543	0.263661995	0.209475821	Mcam	1
M3	REACTOME_RHOG_GTPASE_CYCLE	REACTOME_RHOG_GTPASE_CYCLE	Jan-39	74/13343	0.19523543	0.263661995	0.209475821	Mcam	1
M3	WP_PRIMARY_FOCAL_SEGMENTAL_GLOMERULOSCLEROSIS_FSGS	WP_PRIMARY_FOCAL_SEGMENTAL_GLOMERULOSCLEROSIS_FSGS	Jan-39	74/13343	0.19523543	0.263661995	0.209475821	Cdkn1a	1
M3	WP_IL18_SIGNALING_PATHWAY	WP_IL18_SIGNALING_PATHWAY	Feb-39	279/13343	0.195950727	0.263779824	0.209569434	Socs3/Irf1	2
M3	REACTOME_EXTRA_NUCLEAR_ESTROGEN_SIGNALING	REACTOME_EXTRA_NUCLEAR_ESTROGEN_SIGNALING	Jan-39	75/13343	0.197600779	0.264930374	0.21048353	Sphk1	1
M3	KEGG_VEGF_SIGNALING_PATHWAY	KEGG_VEGF_SIGNALING_PATHWAY	Jan-39	76/13343	0.199959354	0.264930374	0.21048353	Sphk1	1
M3	REACTOME_NUCLEAR_ENVELOPE_NE_REASSEMBLY	REACTOME_NUCLEAR_ENVELOPE_NE_REASSEMBLY	Jan-39	76/13343	0.199959354	0.264930374	0.21048353	Lmna	1
M3	WP_ARRHYTHMOGENIC_RIGHT_VENTRICULAR_CARDIOMYOPATHY	WP_ARRHYTHMOGENIC_RIGHT_VENTRICULAR_CARDIOMYOPATHY	Jan-39	76/13343	0.199959354	0.264930374	0.21048353	Lmna	1
M3	WP_HEAD_AND_NECK_SQUAMOUS_CELL_CARCINOMA	WP_HEAD_AND_NECK_SQUAMOUS_CELL_CARCINOMA	Jan-39	76/13343	0.199959354	0.264930374	0.21048353	Cdkn1a	1
M3	REACTOME_MEIOTIC_SYNAPSIS	REACTOME_MEIOTIC_SYNAPSIS	Jan-39	77/13343	0.202311173	0.267203436	0.212289447	Lmna	1
M3	REACTOME_DNA_DAMAGE_TELOMERE_STRESS_INDUCED_SENESCENCE	REACTOME_DNA_DAMAGE_TELOMERE_STRESS_INDUCED_SENESCENCE	Jan-39	78/13343	0.204656256	0.268611335	0.213408003	Cdkn1a	1
M3	REACTOME_SIGNALING_BY_INSULIN_RECEPTOR	REACTOME_SIGNALING_BY_INSULIN_RECEPTOR	Jan-39	78/13343	0.204656256	0.268611335	0.213408003	Pde3b	1
M3	PID_P73PATHWAY	PID_P73PATHWAY	Jan-39	79/13343	0.20699462	0.269992983	0.214505703	Cdkn1a	1
M3	REACTOME_THE_ROLE_OF_GTSE1_IN_G2_M_PROGRESSION_AFTER_G2_CHECKPOINT	REACTOME_THE_ROLE_OF_GTSE1_IN_G2_M_PROGRESSION_AFTER_G2_CHECKPOINT	Jan-39	79/13343	0.20699462	0.269992983	0.214505703	Cdkn1a	1
M3	BIOCARTA_MAPK_PATHWAY	BIOCARTA_MAPK_PATHWAY	Jan-39	81/13343	0.21165127	0.275212178	0.218652282	Mapk4	1
M3	REACTOME_SIGNALING_BY_NUCLEAR_RECEPTORS	REACTOME_SIGNALING_BY_NUCLEAR_RECEPTORS	Feb-39	295/13343	0.213069702	0.275666347	0.219013113	Fkbp5/Sphk1	2
M3	PID_SMAD2_3NUCLEAR_PATHWAY	PID_SMAD2_3NUCLEAR_PATHWAY	Jan-39	82/13343	0.213969593	0.275666347	0.219013113	Cdkn1a	1
M3	REACTOME_REGULATION_OF_HSF1_MEDIATED_HEAT_SHOCK_RESPONSE	REACTOME_REGULATION_OF_HSF1_MEDIATED_HEAT_SHOCK_RESPONSE	Jan-39	82/13343	0.213969593	0.275666347	0.219013113	Bag3	1
M3	KEGG_HYPERTROPHIC_CARDIOMYOPATHY_HCM	KEGG_HYPERTROPHIC_CARDIOMYOPATHY_HCM	Jan-39	83/13343	0.216281273	0.276945533	0.220029408	Lmna	1
M3	WP_GLIOBLASTOMA_SIGNALING_PATHWAYS	WP_GLIOBLASTOMA_SIGNALING_PATHWAYS	Jan-39	83/13343	0.216281273	0.276945533	0.220029408	Cdkn1a	1
M3	REACTOME_TRANSCRIPTIONAL_REGULATION_OF_WHITE_ADIPOCYTE_DIFFERENTIATION	REACTOME_TRANSCRIPTIONAL_REGULATION_OF_WHITE_ADIPOCYTE_DIFFERENTIATION	Jan-39	84/13343	0.218586328	0.279046377	0.2216985	Cebpd	1
M3	KEGG_PROGESTERONE_MEDIATED_OOCYTE_MATURATION	KEGG_PROGESTERONE_MEDIATED_OOCYTE_MATURATION	Jan-39	85/13343	0.220884777	0.28112608	0.223350795	Pde3b	1
M3	WP_APOPTOSIS	WP_APOPTOSIS	Jan-39	86/13343	0.223176638	0.283184858	0.224986466	Irf1	1
M3	KEGG_ERBB_SIGNALING_PATHWAY	KEGG_ERBB_SIGNALING_PATHWAY	Jan-39	87/13343	0.22546193	0.284366398	0.225925183	Cdkn1a	1
M3	WP_TCELL_ACTIVATION_SARSCOV2	WP_TCELL_ACTIVATION_SARSCOV2	Jan-39	87/13343	0.22546193	0.284366398	0.225925183	Cdkn1a	1
M3	REACTOME_RAC2_GTPASE_CYCLE	REACTOME_RAC2_GTPASE_CYCLE	Jan-39	88/13343	0.22774067	0.284675838	0.226171029	Mcam	1
M3	REACTOME_TRANSCRIPTIONAL_REGULATION_OF_GRANULOPOIESIS	REACTOME_TRANSCRIPTIONAL_REGULATION_OF_GRANULOPOIESIS	Jan-39	88/13343	0.22774067	0.284675838	0.226171029	Cdkn1a	1
M3	WP_RETINOBLASTOMA_GENE_IN_CANCER	WP_RETINOBLASTOMA_GENE_IN_CANCER	Jan-39	88/13343	0.22774067	0.284675838	0.226171029	Cdkn1a	1
M3	KEGG_PROSTATE_CANCER	KEGG_PROSTATE_CANCER	Jan-39	89/13343	0.230012878	0.285814819	0.227075934	Cdkn1a	1
M3	WP_HAIR_FOLLICLE_DEVELOPMENT_CYTODIFFERENTIATION_PART_3_OF_3	WP_HAIR_FOLLICLE_DEVELOPMENT_CYTODIFFERENTIATION_PART_3_OF_3	Jan-39	89/13343	0.230012878	0.285814819	0.227075934	Phlda1	1
M3	KEGG_DILATED_CARDIOMYOPATHY	KEGG_DILATED_CARDIOMYOPATHY	Jan-39	90/13343	0.232278571	0.286932353	0.227963799	Lmna	1
M3	REACTOME_SPHINGOLIPID_METABOLISM	REACTOME_SPHINGOLIPID_METABOLISM	Jan-39	90/13343	0.232278571	0.286932353	0.227963799	Sphk1	1
M3	WP_ANDROGEN_RECEPTOR_SIGNALING_PATHWAY	WP_ANDROGEN_RECEPTOR_SIGNALING_PATHWAY	Jan-39	91/13343	0.234537768	0.287189104	0.228167784	Cdkn1a	1
M3	WP_APOPTOSIS_MODULATION_AND_SIGNALING	WP_APOPTOSIS_MODULATION_AND_SIGNALING	Jan-39	91/13343	0.234537768	0.287189104	0.228167784	Bag3	1
M3	WP_ERBB_SIGNALING_PATHWAY	WP_ERBB_SIGNALING_PATHWAY	Jan-39	91/13343	0.234537768	0.287189104	0.228167784	Cdkn1a	1
M3	REACTOME_UNFOLDED_PROTEIN_RESPONSE_UPR	REACTOME_UNFOLDED_PROTEIN_RESPONSE_UPR	Jan-39	92/13343	0.236790487	0.289104664	0.229689671	Lmna	1
M3	REACTOME_MAPK6_MAPK4_SIGNALING	REACTOME_MAPK6_MAPK4_SIGNALING	Jan-39	93/13343	0.239036745	0.290160211	0.230528288	Mapk4	1
M3	WP_CORTICOTROPINRELEASING_HORMONE_SIGNALING_PATHWAY	WP_CORTICOTROPINRELEASING_HORMONE_SIGNALING_PATHWAY	Jan-39	93/13343	0.239036745	0.290160211	0.230528288	Fosl2	1
M3	WP_NUCLEAR_RECEPTORS_METAPATHWAY	WP_NUCLEAR_RECEPTORS_METAPATHWAY	Feb-39	321/13343	0.241193461	0.29119585	0.231351089	Gadd45b/Fkbp5	2
M3	REACTOME_RAC3_GTPASE_CYCLE	REACTOME_RAC3_GTPASE_CYCLE	Jan-39	94/13343	0.241276562	0.29119585	0.231351089	Mcam	1
M3	WP_THYROID_HORMONES_PRODUCTION_AND_PERIPHERAL_DOWNSTREAM_SIGNALING_EFFECTS	WP_THYROID_HORMONES_PRODUCTION_AND_PERIPHERAL_DOWNSTREAM_SIGNALING_EFFECTS	Jan-39	95/13343	0.243509954	0.292378229	0.232290473	Dio2	1
M3	KEGG_FC_GAMMA_R_MEDIATED_PHAGOCYTOSIS	KEGG_FC_GAMMA_R_MEDIATED_PHAGOCYTOSIS	Jan-39	96/13343	0.24573694	0.292378229	0.232290473	Sphk1	1
M3	REACTOME_RUNX1_REGULATES_GENES_INVOLVED_IN_MEGAKARYOCYTE_DIFFERENTIATION_AND_PLATELET_FUNCTION	REACTOME_RUNX1_REGULATES_GENES_INVOLVED_IN_MEGAKARYOCYTE_DIFFERENTIATION_AND_PLATELET_FUNCTION	Jan-39	96/13343	0.24573694	0.292378229	0.232290473	Nr4a3	1
M3	REACTOME_TRANSCRIPTIONAL_REGULATION_BY_RUNX3	REACTOME_TRANSCRIPTIONAL_REGULATION_BY_RUNX3	Jan-39	96/13343	0.24573694	0.292378229	0.232290473	Cdkn1a	1
M3	WP_G_PROTEIN_SIGNALING_PATHWAYS	WP_G_PROTEIN_SIGNALING_PATHWAYS	Jan-39	96/13343	0.24573694	0.292378229	0.232290473	Akap12	1
M3	REACTOME_MAPK_FAMILY_SIGNALING_CASCADES	REACTOME_MAPK_FAMILY_SIGNALING_CASCADES	Feb-39	327/13343	0.247719354	0.293904318	0.233502929	Dusp16/Mapk4	2
M3	REACTOME_PROTEIN_FOLDING	REACTOME_PROTEIN_FOLDING	Jan-39	98/13343	0.250171765	0.295146465	0.234489798	Sphk1	1
M3	WP_B_CELL_RECEPTOR_SIGNALING_PATHWAY	WP_B_CELL_RECEPTOR_SIGNALING_PATHWAY	Jan-39	98/13343	0.250171765	0.295146465	0.234489798	Mapk4	1
M3	WP_COMPLEMENT_SYSTEM	WP_COMPLEMENT_SYSTEM	Jan-39	99/13343	0.25237964	0.296917224	0.235896641	Pros1	1
M3	REACTOME_CELLULAR_RESPONSE_TO_HEAT_STRESS	REACTOME_CELLULAR_RESPONSE_TO_HEAT_STRESS	Jan-39	101/13343	0.256776403	0.300406933	0.238669168	Bag3	1
M3	REACTOME_DISEASES_OF_PROGRAMMED_CELL_DEATH	REACTOME_DISEASES_OF_PROGRAMMED_CELL_DEATH	Jan-39	101/13343	0.256776403	0.300406933	0.238669168	Lmna	1
M3	WP_INTEGRINMEDIATED_CELL_ADHESION	WP_INTEGRINMEDIATED_CELL_ADHESION	Jan-39	104/13343	0.263324344	0.307211734	0.244075488	Mapk4	1
M3	REACTOME_PI3K_AKT_SIGNALING_IN_CANCER	REACTOME_PI3K_AKT_SIGNALING_IN_CANCER	Jan-39	105/13343	0.265494474	0.308885537	0.245405302	Cdkn1a	1
M3	REACTOME_SIGNALING_BY_VEGF	REACTOME_SIGNALING_BY_VEGF	Jan-39	106/13343	0.267658374	0.310542865	0.246722026	Sphk1	1
M3	WP_COMPLEMENT_SYSTEM_IN_NEURONAL_DEVELOPMENT_AND_PLASTICITY	WP_COMPLEMENT_SYSTEM_IN_NEURONAL_DEVELOPMENT_AND_PLASTICITY	Jan-39	109/13343	0.274112873	0.317155391	0.251975586	Pros1	1
M3	REACTOME_SENESCENCE_ASSOCIATED_SECRETORY_PHENOTYPE_SASP	REACTOME_SENESCENCE_ASSOCIATED_SECRETORY_PHENOTYPE_SASP	Jan-39	110/13343	0.27625203	0.318752342	0.253244342	Cdkn1a	1
M3	REACTOME_O_LINKED_GLYCOSYLATION	REACTOME_O_LINKED_GLYCOSYLATION	Jan-39	111/13343	0.278385044	0.320333475	0.25450053	Adamts1	1
M3	REACTOME_HCMV_LATE_EVENTS	REACTOME_HCMV_LATE_EVENTS	Jan-39	114/13343	0.284747399	0.324983445	0.258194867	Cebpd	1
M3	WP_DNA_DAMAGE_RESPONSE_ONLY_ATM_DEPENDENT	WP_DNA_DAMAGE_RESPONSE_ONLY_ATM_DEPENDENT	Jan-39	114/13343	0.284747399	0.324983445	0.258194867	Cdkn1a	1
M3	WP_GASTRIN_SIGNALING_PATHWAY	WP_GASTRIN_SIGNALING_PATHWAY	Jan-39	114/13343	0.284747399	0.324983445	0.258194867	Cdkn1a	1
M3	REACTOME_COMPLEMENT_CASCADE	REACTOME_COMPLEMENT_CASCADE	Jan-39	115/13343	0.286856013	0.326502779	0.259401958	Pros1	1
M3	REACTOME_MEIOSIS	REACTOME_MEIOSIS	Jan-39	117/13343	0.291055086	0.330386854	0.262487801	Lmna	1
M3	WP_OSTEOBLAST_DIFFERENTIATION_AND_RELATED_DISEASES	WP_OSTEOBLAST_DIFFERENTIATION_AND_RELATED_DISEASES	Jan-39	119/13343	0.295230063	0.333324265	0.264821534	Mapk4	1
M3	WP_SPINAL_CORD_INJURY	WP_SPINAL_CORD_INJURY	Jan-39	119/13343	0.295230063	0.333324265	0.264821534	Aqp1	1
M3	REACTOME_REGULATION_OF_LIPID_METABOLISM_BY_PPARALPHA	REACTOME_REGULATION_OF_LIPID_METABOLISM_BY_PPARALPHA	Jan-39	120/13343	0.297308559	0.333875922	0.265259818	Agt	1
M3	REACTOME_TRANSCRIPTIONAL_REGULATION_BY_RUNX2	REACTOME_TRANSCRIPTIONAL_REGULATION_BY_RUNX2	Jan-39	120/13343	0.297308559	0.333875922	0.265259818	Cdkn1a	1
M3	REACTOME_REGULATION_OF_INSULIN_LIKE_GROWTH_FACTOR_IGF_TRANSPORT_AND_UPTAKE_BY_INSULIN_LIKE_GROWTH_FACTOR_BINDING_PROTEINS_IGFBPS	REACTOME_REGULATION_OF_INSULIN_LIKE_GROWTH_FACTOR_IGF_TRANSPORT_AND_UPTAKE_BY_INSULIN_LIKE_GROWTH_FACTOR_BINDING_PROTEINS_IGFBPS	Jan-39	124/13343	0.305562978	0.342230535	0.271897443	Vgf	1
M3	WP_OVERVIEW_OF_PROINFLAMMATORY_AND_PROFIBROTIC_MEDIATORS	WP_OVERVIEW_OF_PROINFLAMMATORY_AND_PROFIBROTIC_MEDIATORS	Jan-39	128/13343	0.31372289	0.350435143	0.278415891	Lif	1
M3	PID_PDGFRB_PATHWAY	PID_PDGFRB_PATHWAY	Jan-39	129/13343	0.315748226	0.351761949	0.27947002	Sphk1	1
M3	WP_EBOLA_VIRUS_INFECTION_IN_HOST	WP_EBOLA_VIRUS_INFECTION_IN_HOST	Jan-39	131/13343	0.31978144	0.355312711	0.282291051	Socs3	1
M3	REACTOME_RESPONSE_TO_ELEVATED_PLATELET_CYTOSOLIC_CA2	REACTOME_RESPONSE_TO_ELEVATED_PLATELET_CYTOSOLIC_CA2	Jan-39	132/13343	0.321789351	0.356600336	0.283314052	Pros1	1
M3	REACTOME_DEGRADATION_OF_THE_EXTRACELLULAR_MATRIX	REACTOME_DEGRADATION_OF_THE_EXTRACELLULAR_MATRIX	Jan-39	140/13343	0.337646075	0.373187767	0.296492537	Adamts1	1
M3	REACTOME_MITOTIC_PROPHASE	REACTOME_MITOTIC_PROPHASE	Jan-39	141/13343	0.339602585	0.374365055	0.297427876	Lmna	1
M3	REACTOME_DISEASES_OF_GLYCOSYLATION	REACTOME_DISEASES_OF_GLYCOSYLATION	Jan-39	143/13343	0.343498727	0.376682677	0.299269194	Adamts1	1
M3	REACTOME_REPRODUCTION	REACTOME_REPRODUCTION	Jan-39	143/13343	0.343498727	0.376682677	0.299269194	Lmna	1
M3	REACTOME_G_ALPHA_S_SIGNALLING_EVENTS	REACTOME_G_ALPHA_S_SIGNALLING_EVENTS	Jan-39	144/13343	0.34543839	0.37684188	0.299395679	Pde3b	1
M3	WP_ECTODERM_DIFFERENTIATION	WP_ECTODERM_DIFFERENTIATION	Jan-39	144/13343	0.34543839	0.37684188	0.299395679	Vax2	1
M3	REACTOME_RHOA_GTPASE_CYCLE	REACTOME_RHOA_GTPASE_CYCLE	Jan-39	149/13343	0.355053252	0.386327373	0.306931772	Mcam	1
M3	WP_REGULATION_OF_ACTIN_CYTOSKELETON	WP_REGULATION_OF_ACTIN_CYTOSKELETON	Jan-39	150/13343	0.356959643	0.387398062	0.30778242	Mapk4	1
M3	WP_HEPATITIS_B_INFECTION	WP_HEPATITIS_B_INFECTION	Jan-39	154/13343	0.364530451	0.394594818	0.313500144	Cdkn1a	1
M3	WP_MYOMETRIAL_RELAXATION_AND_CONTRACTION_PATHWAYS	WP_MYOMETRIAL_RELAXATION_AND_CONTRACTION_PATHWAYS	Jan-39	158/13343	0.372014383	0.401660774	0.319113948	Ets2	1
M3	KEGG_PURINE_METABOLISM	KEGG_PURINE_METABOLISM	Jan-39	159/13343	0.373871906	0.402270604	0.319598449	Pde3b	1
M3	REACTOME_HCMV_INFECTION	REACTOME_HCMV_INFECTION	Jan-39	160/13343	0.375724075	0.402270604	0.319598449	Cebpd	1
M3	WP_NONALCOHOLIC_FATTY_LIVER_DISEASE	WP_NONALCOHOLIC_FATTY_LIVER_DISEASE	Jan-39	160/13343	0.375724075	0.402270604	0.319598449	Socs3	1
M3	WP_MALIGNANT_PLEURAL_MESOTHELIOMA	WP_MALIGNANT_PLEURAL_MESOTHELIOMA	Feb-39	446/13343	0.376410351	0.402270604	0.319598449	Adamts1/Cdkn1a	2
M3	WP_EGFEGFR_SIGNALING_PATHWAY	WP_EGFEGFR_SIGNALING_PATHWAY	Jan-39	163/13343	0.381248609	0.406407146	0.322884876	Mapk4	1
M3	KEGG_CALCIUM_SIGNALING_PATHWAY	KEGG_CALCIUM_SIGNALING_PATHWAY	Jan-39	178/13343	0.408164532	0.43399773	0.344805214	Sphk1	1
M3	REACTOME_RAC1_GTPASE_CYCLE	REACTOME_RAC1_GTPASE_CYCLE	Jan-39	184/13343	0.418608422	0.443978629	0.352734901	Mcam	1
M3	WP_RAS_SIGNALING	WP_RAS_SIGNALING	Jan-39	185/13343	0.420331522	0.444683222	0.35329469	Ets2	1
M3	WP_VITAMIN_D_RECEPTOR_PATHWAY	WP_VITAMIN_D_RECEPTOR_PATHWAY	Jan-39	186/13343	0.422049645	0.445379023	0.353847494	Cdkn1a	1
M3	REACTOME_CELL_SURFACE_INTERACTIONS_AT_THE_VASCULAR_WALL	REACTOME_CELL_SURFACE_INTERACTIONS_AT_THE_VASCULAR_WALL	Jan-39	194/13343	0.43561716	0.458544379	0.364307188	Pros1	1
M3	REACTOME_PEPTIDE_LIGAND_BINDING_RECEPTORS	REACTOME_PEPTIDE_LIGAND_BINDING_RECEPTORS	Jan-39	198/13343	0.442284035	0.464398237	0.368957998	Agt	1
M3	REACTOME_G_ALPHA_Q_SIGNALLING_EVENTS	REACTOME_G_ALPHA_Q_SIGNALLING_EVENTS	Jan-39	216/13343	0.471347442	0.493680612	0.392222441	Agt	1
M3	WP_NETWORK_MAP_OF_SARSCOV2_SIGNALING_PATHWAY	WP_NETWORK_MAP_OF_SARSCOV2_SIGNALING_PATHWAY	Jan-39	221/13343	0.47915517	0.500609879	0.397727648	Agt	1
M3	REACTOME_MITOTIC_METAPHASE_AND_ANAPHASE	REACTOME_MITOTIC_METAPHASE_AND_ANAPHASE	Jan-39	236/13343	0.501910244	0.523082636	0.415581944	Lmna	1
M3	REACTOME_DISEASES_OF_METABOLISM	REACTOME_DISEASES_OF_METABOLISM	Jan-39	246/13343	0.516539027	0.536996018	0.426635934	Adamts1	1
M3	WP_MAPK_SIGNALING_PATHWAY	WP_MAPK_SIGNALING_PATHWAY	Jan-39	249/13343	0.52084543	0.540136001	0.429130607	Dusp16	1
M3	REACTOME_PLATELET_ACTIVATION_SIGNALING_AND_AGGREGATION	REACTOME_PLATELET_ACTIVATION_SIGNALING_AND_AGGREGATION	Jan-39	261/13343	0.537700348	0.556241739	0.441926394	Pros1	1
M3	KEGG_CYTOKINE_CYTOKINE_RECEPTOR_INTERACTION	KEGG_CYTOKINE_CYTOKINE_RECEPTOR_INTERACTION	Jan-39	265/13343	0.543189194	0.560539217	0.445340681	Lif	1
M3	REACTOME_CELL_CYCLE_CHECKPOINTS	REACTOME_CELL_CYCLE_CHECKPOINTS	Jan-39	292/13343	0.578612964	0.595630993	0.473220613	Cdkn1a	1
M3	REACTOME_EXTRACELLULAR_MATRIX_ORGANIZATION	REACTOME_EXTRACELLULAR_MATRIX_ORGANIZATION	Jan-39	301/13343	0.589814823	0.605677813	0.481202673	Adamts1	1
M3	REACTOME_INTRACELLULAR_SIGNALING_BY_SECOND_MESSENGERS	REACTOME_INTRACELLULAR_SIGNALING_BY_SECOND_MESSENGERS	Jan-39	307/13343	0.597120969	0.611684895	0.485975217	Cdkn1a	1
M3	WP_FOCAL_ADHESION_PI3KAKTMTORSIGNALING_PATHWAY	WP_FOCAL_ADHESION_PI3KAKTMTORSIGNALING_PATHWAY	Jan-39	309/13343	0.599528054	0.612656405	0.486747069	Cdkn1a	1
M3	REACTOME_G_ALPHA_I_SIGNALLING_EVENTS	REACTOME_G_ALPHA_I_SIGNALLING_EVENTS	Jan-39	314/13343	0.605484624	0.617241607	0.490389949	Agt	1
M3	KEGG_PATHWAYS_IN_CANCER	KEGG_PATHWAYS_IN_CANCER	Jan-39	325/13343	0.618286813	0.62876625	0.499546119	Cdkn1a	1
M3	REACTOME_CLASS_A_1_RHODOPSIN_LIKE_RECEPTORS	REACTOME_CLASS_A_1_RHODOPSIN_LIKE_RECEPTORS	Jan-39	331/13343	0.625098264	0.63415766	0.503829519	Agt	1
M3	NABA_SECRETED_FACTORS	NABA_SECRETED_FACTORS	Jan-39	343/13343	0.638367722	0.6460589	0.51328489	Lif	1
M3	WP_PI3KAKT_SIGNALING_PATHWAY	WP_PI3KAKT_SIGNALING_PATHWAY	Jan-39	345/13343	0.640534345	0.646693329	0.513788935	Cdkn1a	1
M3	REACTOME_TRANSCRIPTIONAL_REGULATION_BY_TP53	REACTOME_TRANSCRIPTIONAL_REGULATION_BY_TP53	Jan-39	366/13343	0.662533734	0.667300164	0.530160782	Cdkn1a	1
M3	REACTOME_METABOLISM_OF_AMINO_ACIDS_AND_DERIVATIVES	REACTOME_METABOLISM_OF_AMINO_ACIDS_AND_DERIVATIVES	Jan-39	374/13343	0.670564591	0.673773034	0.535303388	Dio2	1
M3	REACTOME_M_PHASE	REACTOME_M_PHASE	Jan-39	415/13343	0.708887603	0.710579459	0.564545585	Lmna	1
M3	REACTOME_GPCR_LIGAND_BINDING	REACTOME_GPCR_LIGAND_BINDING	Jan-39	463/13343	0.74825317	0.74825317	0.594476829	Agt	1
M4	REACTOME_INTERFERON_SIGNALING	REACTOME_INTERFERON_SIGNALING	13/32	203/13343	4.29E-16	1.16E-13	9.21E-14	B2m/Ifit3/Irf7/Ifitm3/Vcam1/Gbp6/Bst2/Ifi27/Ifit1/Gbp2/Gbp3/Xaf1/Rsad2	13
M4	REACTOME_INTERFERON_ALPHA_BETA_SIGNALING	REACTOME_INTERFERON_ALPHA_BETA_SIGNALING	Sep-32	71/13343	5.15E-14	6.95E-12	5.53E-12	Ifit3/Irf7/Ifitm3/Bst2/Ifi27/Ifit1/Gbp2/Xaf1/Rsad2	9
M4	REACTOME_INTERFERON_GAMMA_SIGNALING	REACTOME_INTERFERON_GAMMA_SIGNALING	Jun-32	93/13343	7.63E-08	6.86E-06	5.46E-06	B2m/Irf7/Vcam1/Gbp6/Gbp2/Gbp3	6
M4	WP_IMMUNE_RESPONSE_TO_TUBERCULOSIS	WP_IMMUNE_RESPONSE_TO_TUBERCULOSIS	Mar-32	23/13343	2.15E-05	0.001449859	0.001153104	Ifit3/Ifit1/Tap1	3
M4	WP_HOSTPATHOGEN_INTERACTION_OF_HUMAN_CORONAVIRUSES_MAPK_SIGNALING	WP_HOSTPATHOGEN_INTERACTION_OF_HUMAN_CORONAVIRUSES_MAPK_SIGNALING	Mar-32	36/13343	8.48E-05	0.004578199	0.003641141	Ifitm3/Bst2/Ifi27	3
M4	WP_MIRNAS_INVOLVEMENT_IN_THE_IMMUNE_RESPONSE_IN_SEPSIS	WP_MIRNAS_INVOLVEMENT_IN_THE_IMMUNE_RESPONSE_IN_SEPSIS	Mar-32	63/13343	0.000451257	0.019210177	0.01527827	Lcn2/Irf7/Vcam1	3
M4	BIOCARTA_MHC_PATHWAY	BIOCARTA_MHC_PATHWAY	Feb-32	14/13343	0.000498042	0.019210177	0.01527827	B2m/Tap1	2
M4	REACTOME_ANTIGEN_PRESENTATION_FOLDING_ASSEMBLY_AND_PEPTIDE_LOADING_OF_CLASS_I_MHC	REACTOME_ANTIGEN_PRESENTATION_FOLDING_ASSEMBLY_AND_PEPTIDE_LOADING_OF_CLASS_I_MHC	Feb-32	25/13343	0.001615082	0.054509011	0.043352196	B2m/Tap1	2
M4	WP_NETWORK_MAP_OF_SARSCOV2_SIGNALING_PATHWAY	WP_NETWORK_MAP_OF_SARSCOV2_SIGNALING_PATHWAY	Apr-32	221/13343	0.00183023	0.054906896	0.043668642	Ifitm3/Bst2/Ifi27/Ifit1	4
M4	REACTOME_INTERLEUKIN_4_AND_INTERLEUKIN_13_SIGNALING	REACTOME_INTERLEUKIN_4_AND_INTERLEUKIN_13_SIGNALING	Mar-32	111/13343	0.002331498	0.062950442	0.050065849	Lcn2/Vcam1/Timp1	3
M4	WP_COPPER_HOMEOSTASIS	WP_COPPER_HOMEOSTASIS	Feb-32	54/13343	0.007377532	0.181084881	0.144020724	Steap4/Xaf1	2
M4	WP_NONGENOMIC_ACTIONS_OF_125_DIHYDROXYVITAMIN_D3	WP_NONGENOMIC_ACTIONS_OF_125_DIHYDROXYVITAMIN_D3	Feb-32	71/13343	0.012491393	0.194339606	0.154562494	Plcb1/Rsad2	2
M4	KEGG_ANTIGEN_PROCESSING_AND_PRESENTATION	KEGG_ANTIGEN_PROCESSING_AND_PRESENTATION	Feb-32	88/13343	0.018762704	0.194339606	0.154562494	B2m/Tap1	2
M4	REACTOME_ACETYLCHOLINE_REGULATES_INSULIN_SECRETION	REACTOME_ACETYLCHOLINE_REGULATES_INSULIN_SECRETION	Jan-32	10/13343	0.023733355	0.194339606	0.154562494	Plcb1	1
M4	REACTOME_NEF_MEDIATED_DOWNREGULATION_OF_MHC_CLASS_I_COMPLEX_CELL_SURFACE_EXPRESSION	REACTOME_NEF_MEDIATED_DOWNREGULATION_OF_MHC_CLASS_I_COMPLEX_CELL_SURFACE_EXPRESSION	Jan-32	10/13343	0.023733355	0.194339606	0.154562494	B2m	1
M4	REACTOME_SIGNALING_BY_INTERLEUKINS	REACTOME_SIGNALING_BY_INTERLEUKINS	Apr-32	463/13343	0.023863604	0.194339606	0.154562494	Lcn2/Vcam1/Lgals9/Timp1	4
M4	BIOCARTA_MYOSIN_PATHWAY	BIOCARTA_MYOSIN_PATHWAY	Jan-32	11/13343	0.026076454	0.194339606	0.154562494	Plcb1	1
M4	REACTOME_ALPHA_PROTEIN_KINASE_1_SIGNALING_PATHWAY	REACTOME_ALPHA_PROTEIN_KINASE_1_SIGNALING_PATHWAY	Jan-32	11/13343	0.026076454	0.194339606	0.154562494	Tifa	1
M4	REACTOME_ASPARTATE_AND_ASPARAGINE_METABOLISM	REACTOME_ASPARTATE_AND_ASPARAGINE_METABOLISM	Jan-32	11/13343	0.026076454	0.194339606	0.154562494	Folh1	1
M4	REACTOME_ENDOSOMAL_VACUOLAR_PATHWAY	REACTOME_ENDOSOMAL_VACUOLAR_PATHWAY	Jan-32	11/13343	0.026076454	0.194339606	0.154562494	B2m	1
M4	REACTOME_FREE_FATTY_ACIDS_REGULATE_INSULIN_SECRETION	REACTOME_FREE_FATTY_ACIDS_REGULATE_INSULIN_SECRETION	Jan-32	11/13343	0.026076454	0.194339606	0.154562494	Plcb1	1
M4	REACTOME_MATURATION_OF_SARS_COV_1_NUCLEOPROTEIN	REACTOME_MATURATION_OF_SARS_COV_1_NUCLEOPROTEIN	Jan-32	11/13343	0.026076454	0.194339606	0.154562494	Parp9	1
M4	WP_INTERLEUKIN1_INDUCED_ACTIVATION_OF_NFKB	WP_INTERLEUKIN1_INDUCED_ACTIVATION_OF_NFKB	Jan-32	11/13343	0.026076454	0.194339606	0.154562494	Tifa	1
M4	REACTOME_ANTIGEN_PROCESSING_CROSS_PRESENTATION	REACTOME_ANTIGEN_PROCESSING_CROSS_PRESENTATION	Feb-32	106/13343	0.026559	0.194339606	0.154562494	B2m/Tap1	2
M4	REACTOME_NEUTROPHIL_DEGRANULATION	REACTOME_NEUTROPHIL_DEGRANULATION	Apr-32	479/13343	0.026629408	0.194339606	0.154562494	B2m/Lcn2/Bst2/Olfm4	4
M4	BIOCARTA_BARRESTIN_PATHWAY	BIOCARTA_BARRESTIN_PATHWAY	Jan-32	12/13343	0.028414104	0.194339606	0.154562494	Plcb1	1
M4	REACTOME_TICAM1_DEPENDENT_ACTIVATION_OF_IRF3_IRF7	REACTOME_TICAM1_DEPENDENT_ACTIVATION_OF_IRF3_IRF7	Jan-32	12/13343	0.028414104	0.194339606	0.154562494	Irf7	1
M4	WP_BURN_WOUND_HEALING	WP_BURN_WOUND_HEALING	Feb-32	110/13343	0.028442459	0.194339606	0.154562494	Nfkbiz/Timp1	2
M4	WP_IL18_SIGNALING_PATHWAY	WP_IL18_SIGNALING_PATHWAY	Mar-32	279/13343	0.028696987	0.194339606	0.154562494	B2m/Nfkbiz/Timp1	3
M4	BIOCARTA_CTL_PATHWAY	BIOCARTA_CTL_PATHWAY	Jan-32	13/13343	0.030746319	0.194339606	0.154562494	B2m	1
M4	BIOCARTA_PCAF_PATHWAY	BIOCARTA_PCAF_PATHWAY	Jan-32	13/13343	0.030746319	0.194339606	0.154562494	Irf7	1
M4	REACTOME_TRAF6_MEDIATED_IRF7_ACTIVATION_IN_TLR7_8_OR_9_SIGNALING	REACTOME_TRAF6_MEDIATED_IRF7_ACTIVATION_IN_TLR7_8_OR_9_SIGNALING	Jan-32	13/13343	0.030746319	0.194339606	0.154562494	Irf7	1
M4	WP_CELLTYPE_DEPENDENT_SELECTIVITY_OF_CCK2R_SIGNALING	WP_CELLTYPE_DEPENDENT_SELECTIVITY_OF_CCK2R_SIGNALING	Jan-32	13/13343	0.030746319	0.194339606	0.154562494	Plcb1	1
M4	WP_DEVELOPMENT_OF_PULMONARY_DENDRITIC_CELLS_AND_MACROPHAGE_SUBSETS	WP_DEVELOPMENT_OF_PULMONARY_DENDRITIC_CELLS_AND_MACROPHAGE_SUBSETS	Jan-32	13/13343	0.030746319	0.194339606	0.154562494	Id2	1
M4	WP_ESTROGEN_RECEPTOR_PATHWAY	WP_ESTROGEN_RECEPTOR_PATHWAY	Jan-32	13/13343	0.030746319	0.194339606	0.154562494	Cyp1b1	1
M4	WP_MAMMARY_GLAND_DEVELOPMENT_PATHWAY_PUBERTY_STAGE_2_OF_4	WP_MAMMARY_GLAND_DEVELOPMENT_PATHWAY_PUBERTY_STAGE_2_OF_4	Jan-32	13/13343	0.030746319	0.194339606	0.154562494	Timp1	1
M4	BIOCARTA_BARR_MAPK_PATHWAY	BIOCARTA_BARR_MAPK_PATHWAY	Jan-32	14/13343	0.033073109	0.194339606	0.154562494	Plcb1	1
M4	BIOCARTA_LYM_PATHWAY	BIOCARTA_LYM_PATHWAY	Jan-32	14/13343	0.033073109	0.194339606	0.154562494	Vcam1	1
M4	REACTOME_MATURATION_OF_SARS_COV_2_NUCLEOPROTEIN	REACTOME_MATURATION_OF_SARS_COV_2_NUCLEOPROTEIN	Jan-32	15/13343	0.035394488	0.194339606	0.154562494	Parp9	1
M4	REACTOME_TRAF3_DEPENDENT_IRF_ACTIVATION_PATHWAY	REACTOME_TRAF3_DEPENDENT_IRF_ACTIVATION_PATHWAY	Jan-32	15/13343	0.035394488	0.194339606	0.154562494	Irf7	1
M4	REACTOME_REGULATION_OF_INSULIN_LIKE_GROWTH_FACTOR_IGF_TRANSPORT_AND_UPTAKE_BY_INSULIN_LIKE_GROWTH_FACTOR_BINDING_PROTEINS_IGFBPS	REACTOME_REGULATION_OF_INSULIN_LIKE_GROWTH_FACTOR_IGF_TRANSPORT_AND_UPTAKE_BY_INSULIN_LIKE_GROWTH_FACTOR_BINDING_PROTEINS_IGFBPS	Feb-32	124/13343	0.035440215	0.194339606	0.154562494	Shisa5/Timp1	2
M4	BIOCARTA_CDMAC_PATHWAY	BIOCARTA_CDMAC_PATHWAY	Jan-32	16/13343	0.037710468	0.194339606	0.154562494	Plcb1	1
M4	BIOCARTA_CK1_PATHWAY	BIOCARTA_CK1_PATHWAY	Jan-32	16/13343	0.037710468	0.194339606	0.154562494	Plcb1	1
M4	BIOCARTA_SPPA_PATHWAY	BIOCARTA_SPPA_PATHWAY	Jan-32	16/13343	0.037710468	0.194339606	0.154562494	Plcb1	1
M4	WP_GPR40_PATHWAY	WP_GPR40_PATHWAY	Jan-32	16/13343	0.037710468	0.194339606	0.154562494	Plcb1	1
M4	WP_ID_SIGNALING_PATHWAY	WP_ID_SIGNALING_PATHWAY	Jan-32	16/13343	0.037710468	0.194339606	0.154562494	Id2	1
M4	WP_EBOLA_VIRUS_INFECTION_IN_HOST	WP_EBOLA_VIRUS_INFECTION_IN_HOST	Feb-32	131/13343	0.039165338	0.194339606	0.154562494	Irf7/Bst2	2
M4	BIOCARTA_BARRESTIN_SRC_PATHWAY	BIOCARTA_BARRESTIN_SRC_PATHWAY	Jan-32	17/13343	0.04002106	0.194339606	0.154562494	Plcb1	1
M4	BIOCARTA_LAIR_PATHWAY	BIOCARTA_LAIR_PATHWAY	Jan-32	17/13343	0.04002106	0.194339606	0.154562494	Vcam1	1
M4	PID_INTEGRIN5_PATHWAY	PID_INTEGRIN5_PATHWAY	Jan-32	17/13343	0.04002106	0.194339606	0.154562494	Vcam1	1
M4	REACTOME_ACTIVATION_OF_IRF3_IRF7_MEDIATED_BY_TBK1_IKK_EPSILON	REACTOME_ACTIVATION_OF_IRF3_IRF7_MEDIATED_BY_TBK1_IKK_EPSILON	Jan-32	17/13343	0.04002106	0.194339606	0.154562494	Irf7	1
M4	WP_AIRWAY_SMOOTH_MUSCLE_CELL_CONTRACTION	WP_AIRWAY_SMOOTH_MUSCLE_CELL_CONTRACTION	Jan-32	17/13343	0.04002106	0.194339606	0.154562494	Plcb1	1
M4	WP_AMPLIFICATION_AND_EXPANSION_OF_ONCOGENIC_PATHWAYS_AS_METASTATIC_TRAITS	WP_AMPLIFICATION_AND_EXPANSION_OF_ONCOGENIC_PATHWAYS_AS_METASTATIC_TRAITS	Jan-32	17/13343	0.04002106	0.194339606	0.154562494	Vcam1	1
M4	WP_CELLS_AND_MOLECULES_INVOLVED_IN_LOCAL_ACUTE_INFLAMMATORY_RESPONSE	WP_CELLS_AND_MOLECULES_INVOLVED_IN_LOCAL_ACUTE_INFLAMMATORY_RESPONSE	Jan-32	17/13343	0.04002106	0.194339606	0.154562494	Vcam1	1
M4	WP_PLATELETMEDIATED_INTERACTIONS_WITH_VASCULAR_AND_CIRCULATING_CELLS	WP_PLATELETMEDIATED_INTERACTIONS_WITH_VASCULAR_AND_CIRCULATING_CELLS	Jan-32	17/13343	0.04002106	0.194339606	0.154562494	Vcam1	1
M4	PID_ANTHRAX_PATHWAY	PID_ANTHRAX_PATHWAY	Jan-32	18/13343	0.042326277	0.194339606	0.154562494	Vcam1	1
M4	WP_NOTCH1_REGULATION_OF_ENDOTHELIAL_CELL_CALCIFICATION	WP_NOTCH1_REGULATION_OF_ENDOTHELIAL_CELL_CALCIFICATION	Jan-32	18/13343	0.042326277	0.194339606	0.154562494	Mgp	1
M4	BIOCARTA_CCR3_PATHWAY	BIOCARTA_CCR3_PATHWAY	Jan-32	19/13343	0.044626132	0.194339606	0.154562494	Plcb1	1
M4	BIOCARTA_PAR1_PATHWAY	BIOCARTA_PAR1_PATHWAY	Jan-32	19/13343	0.044626132	0.194339606	0.154562494	Plcb1	1
M4	REACTOME_NICOTINAMIDE_SALVAGING	REACTOME_NICOTINAMIDE_SALVAGING	Jan-32	19/13343	0.044626132	0.194339606	0.154562494	Parp9	1
M4	WP_ESTROGEN_METABOLISM	WP_ESTROGEN_METABOLISM	Jan-32	19/13343	0.044626132	0.194339606	0.154562494	Cyp1b1	1
M4	WP_MYD88_DISTINCT_INPUTOUTPUT_PATHWAY	WP_MYD88_DISTINCT_INPUTOUTPUT_PATHWAY	Jan-32	19/13343	0.044626132	0.194339606	0.154562494	Tifa	1
M4	BIOCARTA_NKCELLS_PATHWAY	BIOCARTA_NKCELLS_PATHWAY	Jan-32	20/13343	0.046920635	0.198055189	0.157517577	B2m	1
M4	REACTOME_NEF_MEDIATES_DOWN_MODULATION_OF_CELL_SURFACE_RECEPTORS_BY_RECRUITING_THEM_TO_CLATHRIN_ADAPTERS	REACTOME_NEF_MEDIATES_DOWN_MODULATION_OF_CELL_SURFACE_RECEPTORS_BY_RECRUITING_THEM_TO_CLATHRIN_ADAPTERS	Jan-32	21/13343	0.0492098	0.198055189	0.157517577	B2m	1
M4	REACTOME_PRESYNAPTIC_FUNCTION_OF_KAINATE_RECEPTORS	REACTOME_PRESYNAPTIC_FUNCTION_OF_KAINATE_RECEPTORS	Jan-32	21/13343	0.0492098	0.198055189	0.157517577	Plcb1	1
M4	WP_TAMOXIFEN_METABOLISM	WP_TAMOXIFEN_METABOLISM	Jan-32	21/13343	0.0492098	0.198055189	0.157517577	Cyp1b1	1
M4	BIOCARTA_EDG1_PATHWAY	BIOCARTA_EDG1_PATHWAY	Jan-32	22/13343	0.051493638	0.198055189	0.157517577	Plcb1	1
M4	BIOCARTA_EICOSANOID_PATHWAY	BIOCARTA_EICOSANOID_PATHWAY	Jan-32	22/13343	0.051493638	0.198055189	0.157517577	Plcb1	1
M4	WP_PKCGAMMA_CALCIUM_SIGNALING_PATHWAY_IN_ATAXIA	WP_PKCGAMMA_CALCIUM_SIGNALING_PATHWAY_IN_ATAXIA	Jan-32	22/13343	0.051493638	0.198055189	0.157517577	Plcb1	1
M4	PID_INTEGRIN_A9B1_PATHWAY	PID_INTEGRIN_A9B1_PATHWAY	Jan-32	25/13343	0.05831331	0.198055189	0.157517577	Vcam1	1
M4	WP_IL1_AND_MEGAKARYOCYTES_IN_OBESITY	WP_IL1_AND_MEGAKARYOCYTES_IN_OBESITY	Jan-32	25/13343	0.05831331	0.198055189	0.157517577	Timp1	1
M4	REACTOME_SYNTHESIS_OF_IP3_AND_IP4_IN_THE_CYTOSOL	REACTOME_SYNTHESIS_OF_IP3_AND_IP4_IN_THE_CYTOSOL	Jan-32	26/13343	0.06057596	0.198055189	0.157517577	Plcb1	1
M4	WP_S1P_RECEPTOR_SIGNAL_TRANSDUCTION	WP_S1P_RECEPTOR_SIGNAL_TRANSDUCTION	Jan-32	26/13343	0.06057596	0.198055189	0.157517577	Plcb1	1
M4	REACTOME_INFECTION_WITH_MYCOBACTERIUM_TUBERCULOSIS	REACTOME_INFECTION_WITH_MYCOBACTERIUM_TUBERCULOSIS	Jan-32	27/13343	0.062833343	0.198055189	0.157517577	B2m	1
M4	PID_IL8_CXCR1_PATHWAY	PID_IL8_CXCR1_PATHWAY	Jan-32	28/13343	0.06508547	0.198055189	0.157517577	Plcb1	1
M4	REACTOME_ENDOGENOUS_STEROLS	REACTOME_ENDOGENOUS_STEROLS	Jan-32	28/13343	0.06508547	0.198055189	0.157517577	Cyp1b1	1
M4	REACTOME_THE_ROLE_OF_NEF_IN_HIV_1_REPLICATION_AND_DISEASE_PATHOGENESIS	REACTOME_THE_ROLE_OF_NEF_IN_HIV_1_REPLICATION_AND_DISEASE_PATHOGENESIS	Jan-32	28/13343	0.06508547	0.198055189	0.157517577	B2m	1
M4	WP_SPHINGOLIPID_METABOLISM_IN_SENESCENCE	WP_SPHINGOLIPID_METABOLISM_IN_SENESCENCE	Jan-32	28/13343	0.06508547	0.198055189	0.157517577	Plcb1	1
M4	PID_INTEGRIN2_PATHWAY	PID_INTEGRIN2_PATHWAY	Jan-32	29/13343	0.067332355	0.198055189	0.157517577	Vcam1	1
M4	REACTOME_DAP12_SIGNALING	REACTOME_DAP12_SIGNALING	Jan-32	29/13343	0.067332355	0.198055189	0.157517577	B2m	1
M4	REACTOME_TRANSLATION_OF_SARS_COV_1_STRUCTURAL_PROTEINS	REACTOME_TRANSLATION_OF_SARS_COV_1_STRUCTURAL_PROTEINS	Jan-32	29/13343	0.067332355	0.198055189	0.157517577	Parp9	1
M4	REACTOME_ACTIVATION_OF_KAINATE_RECEPTORS_UPON_GLUTAMATE_BINDING	REACTOME_ACTIVATION_OF_KAINATE_RECEPTORS_UPON_GLUTAMATE_BINDING	Jan-32	30/13343	0.069574008	0.198055189	0.157517577	Plcb1	1
M4	REACTOME_TRAF6_MEDIATED_IRF7_ACTIVATION	REACTOME_TRAF6_MEDIATED_IRF7_ACTIVATION	Jan-32	30/13343	0.069574008	0.198055189	0.157517577	Irf7	1
M4	WP_GPR143_IN_MELANOCYTES_AND_RETINAL_PIGMENT_EPITHELIUM_CELLS	WP_GPR143_IN_MELANOCYTES_AND_RETINAL_PIGMENT_EPITHELIUM_CELLS	Jan-32	30/13343	0.069574008	0.198055189	0.157517577	Plcb1	1
M4	WP_MATRIX_METALLOPROTEINASES	WP_MATRIX_METALLOPROTEINASES	Jan-32	30/13343	0.069574008	0.198055189	0.157517577	Timp1	1
M4	WP_TLR4_SIGNALING_AND_TOLERANCE	WP_TLR4_SIGNALING_AND_TOLERANCE	Jan-32	30/13343	0.069574008	0.198055189	0.157517577	Irf7	1
M4	PID_AR_NONGENOMIC_PATHWAY	PID_AR_NONGENOMIC_PATHWAY	Jan-32	31/13343	0.07181044	0.198055189	0.157517577	Plcb1	1
M4	REACTOME_NICOTINATE_METABOLISM	REACTOME_NICOTINATE_METABOLISM	Jan-32	31/13343	0.07181044	0.198055189	0.157517577	Parp9	1
M4	WP_ONECARBON_METABOLISM	WP_ONECARBON_METABOLISM	Jan-32	31/13343	0.07181044	0.198055189	0.157517577	Folh1	1
M4	WP_PROSTAGLANDIN_AND_LEUKOTRIENE_METABOLISM_IN_SENESCENCE	WP_PROSTAGLANDIN_AND_LEUKOTRIENE_METABOLISM_IN_SENESCENCE	Jan-32	31/13343	0.07181044	0.198055189	0.157517577	Plcb1	1
M4	WP_TYPE_I_INTERFERON_INDUCTION_AND_SIGNALING_DURING_SARSCOV2_INFECTION	WP_TYPE_I_INTERFERON_INDUCTION_AND_SIGNALING_DURING_SARSCOV2_INFECTION	Jan-32	31/13343	0.07181044	0.198055189	0.157517577	Irf7	1
M4	WP_VITAMIN_D_RECEPTOR_PATHWAY	WP_VITAMIN_D_RECEPTOR_PATHWAY	Feb-32	186/13343	0.07299881	0.198055189	0.157517577	Lgals9/Steap4	2
M4	REACTOME_G_PROTEIN_BETA_GAMMA_SIGNALLING	REACTOME_G_PROTEIN_BETA_GAMMA_SIGNALLING	Jan-32	32/13343	0.074041665	0.198055189	0.157517577	Plcb1	1
M4	REACTOME_PHASE_0_RAPID_DEPOLARISATION	REACTOME_PHASE_0_RAPID_DEPOLARISATION	Jan-32	32/13343	0.074041665	0.198055189	0.157517577	Fgf14	1
M4	WP_DEVELOPMENT_AND_HETEROGENEITY_OF_THE_ILC_FAMILY	WP_DEVELOPMENT_AND_HETEROGENEITY_OF_THE_ILC_FAMILY	Jan-32	32/13343	0.074041665	0.198055189	0.157517577	Id2	1
M4	WP_MITOCHONDRIAL_IMMUNE_RESPONSE_TO_SARSCOV2	WP_MITOCHONDRIAL_IMMUNE_RESPONSE_TO_SARSCOV2	Jan-32	32/13343	0.074041665	0.198055189	0.157517577	Irf7	1
M4	WP_TOLLLIKE_RECEPTOR_SIGNALING_RELATED_TO_MYD88	WP_TOLLLIKE_RECEPTOR_SIGNALING_RELATED_TO_MYD88	Jan-32	32/13343	0.074041665	0.198055189	0.157517577	Irf7	1
M4	PID_INTEGRIN_A4B1_PATHWAY	PID_INTEGRIN_A4B1_PATHWAY	Jan-32	33/13343	0.076267694	0.198055189	0.157517577	Vcam1	1
M4	REACTOME_ACTIVATION_OF_MATRIX_METALLOPROTEINASES	REACTOME_ACTIVATION_OF_MATRIX_METALLOPROTEINASES	Jan-32	33/13343	0.076267694	0.198055189	0.157517577	Timp1	1
M4	WP_PROSTAGLANDIN_SIGNALING	WP_PROSTAGLANDIN_SIGNALING	Jan-32	33/13343	0.076267694	0.198055189	0.157517577	Irf7	1
M4	WP_RESISTIN_AS_A_REGULATOR_OF_INFLAMMATION	WP_RESISTIN_AS_A_REGULATOR_OF_INFLAMMATION	Jan-32	33/13343	0.076267694	0.198055189	0.157517577	Plcb1	1
M4	REACTOME_IMMUNOREGULATORY_INTERACTIONS_BETWEEN_A_LYMPHOID_AND_A_NON_LYMPHOID_CELL	REACTOME_IMMUNOREGULATORY_INTERACTIONS_BETWEEN_A_LYMPHOID_AND_A_NON_LYMPHOID_CELL	Feb-32	191/13343	0.076426794	0.198055189	0.157517577	B2m/Vcam1	2
M4	BIOCARTA_FMLP_PATHWAY	BIOCARTA_FMLP_PATHWAY	Jan-32	34/13343	0.078488538	0.198055189	0.157517577	Plcb1	1
M4	PID_IL8_CXCR2_PATHWAY	PID_IL8_CXCR2_PATHWAY	Jan-32	34/13343	0.078488538	0.198055189	0.157517577	Plcb1	1
M4	REACTOME_METABOLIC_DISORDERS_OF_BIOLOGICAL_OXIDATION_ENZYMES	REACTOME_METABOLIC_DISORDERS_OF_BIOLOGICAL_OXIDATION_ENZYMES	Jan-32	34/13343	0.078488538	0.198055189	0.157517577	Cyp1b1	1
M4	WP_ENDOTHELIN_PATHWAYS	WP_ENDOTHELIN_PATHWAYS	Jan-32	34/13343	0.078488538	0.198055189	0.157517577	Plcb1	1
M4	WP_MIRNA_REGULATION_OF_P53_PATHWAY_IN_PROSTATE_CANCER	WP_MIRNA_REGULATION_OF_P53_PATHWAY_IN_PROSTATE_CANCER	Jan-32	34/13343	0.078488538	0.198055189	0.157517577	Shisa5	1
M4	KEGG_PRIMARY_IMMUNODEFICIENCY	KEGG_PRIMARY_IMMUNODEFICIENCY	Jan-32	35/13343	0.080704209	0.199909509	0.158992358	Tap1	1
M4	WP_PHOTODYNAMIC_THERAPYINDUCED_NFKB_SURVIVAL_SIGNALING	WP_PHOTODYNAMIC_THERAPYINDUCED_NFKB_SURVIVAL_SIGNALING	Jan-32	35/13343	0.080704209	0.199909509	0.158992358	Vcam1	1
M4	WP_CAMKK2_PATHWAY	WP_CAMKK2_PATHWAY	Jan-32	36/13343	0.082914719	0.203517946	0.161862226	Vcam1	1
M4	PID_FRA_PATHWAY	PID_FRA_PATHWAY	Jan-32	37/13343	0.085120079	0.205200191	0.163200152	Mgp	1
M4	WP_TYPE_II_INTERFERON_SIGNALING_IFNG	WP_TYPE_II_INTERFERON_SIGNALING_IFNG	Jan-32	37/13343	0.085120079	0.205200191	0.163200152	Tap1	1
M4	REACTOME_NGF_STIMULATED_TRANSCRIPTION	REACTOME_NGF_STIMULATED_TRANSCRIPTION	Jan-32	39/13343	0.089515397	0.213452174	0.169763132	Id2	1
M4	KEGG_TRYPTOPHAN_METABOLISM	KEGG_TRYPTOPHAN_METABOLISM	Jan-32	40/13343	0.091705378	0.213452174	0.169763132	Cyp1b1	1
M4	PID_ER_NONGENOMIC_PATHWAY	PID_ER_NONGENOMIC_PATHWAY	Jan-32	40/13343	0.091705378	0.213452174	0.169763132	Plcb1	1
M4	WP_KISSPEPTINKISSPEPTIN_RECEPTOR_SYSTEM_IN_THE_OVARY	WP_KISSPEPTINKISSPEPTIN_RECEPTOR_SYSTEM_IN_THE_OVARY	Jan-32	40/13343	0.091705378	0.213452174	0.169763132	Plcb1	1
M4	WP_MELATONIN_METABOLISM_AND_EFFECTS	WP_MELATONIN_METABOLISM_AND_EFFECTS	Jan-32	42/13343	0.096070042	0.219821282	0.174828622	Cyp1b1	1
M4	WP_TRYPTOPHAN_METABOLISM	WP_TRYPTOPHAN_METABOLISM	Jan-32	42/13343	0.096070042	0.219821282	0.174828622	Cyp1b1	1
M4	PID_THROMBIN_PAR1_PATHWAY	PID_THROMBIN_PAR1_PATHWAY	Jan-32	43/13343	0.098244747	0.220421819	0.175306242	Plcb1	1
M4	WP_IL6_SIGNALING_PATHWAY	WP_IL6_SIGNALING_PATHWAY	Jan-32	43/13343	0.098244747	0.220421819	0.175306242	Timp1	1
M4	KEGG_ABC_TRANSPORTERS	KEGG_ABC_TRANSPORTERS	Jan-32	44/13343	0.100414384	0.220421819	0.175306242	Tap1	1
M4	REACTOME_DAP12_INTERACTIONS	REACTOME_DAP12_INTERACTIONS	Jan-32	44/13343	0.100414384	0.220421819	0.175306242	B2m	1
M4	REACTOME_INTERLEUKIN_2_FAMILY_SIGNALING	REACTOME_INTERLEUKIN_2_FAMILY_SIGNALING	Jan-32	44/13343	0.100414384	0.220421819	0.175306242	Lgals9	1
M4	PID_NFAT_TFPATHWAY	PID_NFAT_TFPATHWAY	Jan-32	45/13343	0.102578963	0.22335742	0.177640989	Gbp3	1
M4	REACTOME_INTERLEUKIN_10_SIGNALING	REACTOME_INTERLEUKIN_10_SIGNALING	Jan-32	46/13343	0.104738497	0.226235153	0.179929712	Timp1	1
M4	PID_IL6_7_PATHWAY	PID_IL6_7_PATHWAY	Jan-32	47/13343	0.106892995	0.228228427	0.181515006	Timp1	1
M4	REACTOME_INOSITOL_PHOSPHATE_METABOLISM	REACTOME_INOSITOL_PHOSPHATE_METABOLISM	Jan-32	48/13343	0.109042471	0.228228427	0.181515006	Plcb1	1
M4	WP_ARYL_HYDROCARBON_RECEPTOR_PATHWAY_WP2586	WP_ARYL_HYDROCARBON_RECEPTOR_PATHWAY_WP2586	Jan-32	48/13343	0.109042471	0.228228427	0.181515006	Cyp1b1	1
M4	WP_ARYL_HYDROCARBON_RECEPTOR_PATHWAY_WP2873	WP_ARYL_HYDROCARBON_RECEPTOR_PATHWAY_WP2873	Jan-32	48/13343	0.109042471	0.228228427	0.181515006	Cyp1b1	1
M4	REACTOME_TRANSLATION_OF_SARS_COV_2_STRUCTURAL_PROTEINS	REACTOME_TRANSLATION_OF_SARS_COV_2_STRUCTURAL_PROTEINS	Jan-32	49/13343	0.111186934	0.228344232	0.181607109	Parp9	1
M4	WP_PHOSPHOINOSITIDES_METABOLISM	WP_PHOSPHOINOSITIDES_METABOLISM	Jan-32	49/13343	0.111186934	0.228344232	0.181607109	Plcb1	1
M4	REACTOME_SARS_COV_1_INFECTION	REACTOME_SARS_COV_1_INFECTION	Jan-32	50/13343	0.113326397	0.228344232	0.181607109	Parp9	1
M4	WP_CELL_DIFFERENTIATION_EXPANDED_INDEX	WP_CELL_DIFFERENTIATION_EXPANDED_INDEX	Jan-32	50/13343	0.113326397	0.228344232	0.181607109	Id2	1
M4	WP_INTERLEUKIN1_IL1_STRUCTURAL_PATHWAY	WP_INTERLEUKIN1_IL1_STRUCTURAL_PATHWAY	Jan-32	50/13343	0.113326397	0.228344232	0.181607109	Irf7	1
M4	WP_NETRINUNC5B_SIGNALING_PATHWAY	WP_NETRINUNC5B_SIGNALING_PATHWAY	Jan-32	52/13343	0.117590366	0.235180731	0.187044324	Vcam1	1
M4	PID_CD8_TCR_PATHWAY	PID_CD8_TCR_PATHWAY	Jan-32	53/13343	0.119714894	0.237349332	0.188769059	B2m	1
M4	KEGG_INOSITOL_PHOSPHATE_METABOLISM	KEGG_INOSITOL_PHOSPHATE_METABOLISM	Jan-32	54/13343	0.121834467	0.237349332	0.188769059	Plcb1	1
M4	REACTOME_G_PROTEIN_MEDIATED_EVENTS	REACTOME_G_PROTEIN_MEDIATED_EVENTS	Jan-32	54/13343	0.121834467	0.237349332	0.188769059	Plcb1	1
M4	KEGG_CYTOSOLIC_DNA_SENSING_PATHWAY	KEGG_CYTOSOLIC_DNA_SENSING_PATHWAY	Jan-32	55/13343	0.123949095	0.237349332	0.188769059	Irf7	1
M4	KEGG_STEROID_HORMONE_BIOSYNTHESIS	KEGG_STEROID_HORMONE_BIOSYNTHESIS	Jan-32	55/13343	0.123949095	0.237349332	0.188769059	Cyp1b1	1
M4	WP_RANKLRANK_SIGNALING_PATHWAY	WP_RANKLRANK_SIGNALING_PATHWAY	Jan-32	55/13343	0.123949095	0.237349332	0.188769059	Vcam1	1
M4	PID_TXA2PATHWAY	PID_TXA2PATHWAY	Jan-32	56/13343	0.126058791	0.238013101	0.189296969	Vcam1	1
M4	WP_CCL18_SIGNALING_PATHWAY	WP_CCL18_SIGNALING_PATHWAY	Jan-32	56/13343	0.126058791	0.238013101	0.189296969	Vcam1	1
M4	REACTOME_IRON_UPTAKE_AND_TRANSPORT	REACTOME_IRON_UPTAKE_AND_TRANSPORT	Jan-32	58/13343	0.130263425	0.244243923	0.194252477	Lcn2	1
M4	REACTOME_ARACHIDONIC_ACID_METABOLISM	REACTOME_ARACHIDONIC_ACID_METABOLISM	Jan-32	59/13343	0.132358387	0.246460446	0.196015325	Cyp1b1	1
M4	REACTOME_NUCLEAR_EVENTS_KINASE_AND_TRANSCRIPTION_FACTOR_ACTIVATION	REACTOME_NUCLEAR_EVENTS_KINASE_AND_TRANSCRIPTION_FACTOR_ACTIVATION	Jan-32	61/13343	0.136533656	0.246641453	0.196159284	Id2	1
M4	WP_NOVEL_INTRACELLULAR_COMPONENTS_OF_RIGILIKE_RECEPTOR_RLR_PATHWAY	WP_NOVEL_INTRACELLULAR_COMPONENTS_OF_RIGILIKE_RECEPTOR_RLR_PATHWAY	Jan-32	61/13343	0.136533656	0.246641453	0.196159284	Irf7	1
M4	PID_IL12_2PATHWAY	PID_IL12_2PATHWAY	Jan-32	62/13343	0.138613984	0.246641453	0.196159284	B2m	1
M4	REACTOME_CA2_PATHWAY	REACTOME_CA2_PATHWAY	Jan-32	62/13343	0.138613984	0.246641453	0.196159284	Plcb1	1
M4	PID_ENDOTHELIN_PATHWAY	PID_ENDOTHELIN_PATHWAY	Jan-32	63/13343	0.140689457	0.246641453	0.196159284	Plcb1	1
M4	PID_MYC_REPRESS_PATHWAY	PID_MYC_REPRESS_PATHWAY	Jan-32	63/13343	0.140689457	0.246641453	0.196159284	Id2	1
M4	WP_LUNG_FIBROSIS	WP_LUNG_FIBROSIS	Jan-32	63/13343	0.140689457	0.246641453	0.196159284	Timp1	1
M4	WP_OXIDATION_BY_CYTOCHROME_P450	WP_OXIDATION_BY_CYTOCHROME_P450	Jan-32	63/13343	0.140689457	0.246641453	0.196159284	Cyp1b1	1
M4	REACTOME_CYTOSOLIC_SENSORS_OF_PATHOGEN_ASSOCIATED_DNA	REACTOME_CYTOSOLIC_SENSORS_OF_PATHOGEN_ASSOCIATED_DNA	Jan-32	64/13343	0.142760085	0.246641453	0.196159284	Irf7	1
M4	PID_CD8_TCR_DOWNSTREAM_PATHWAY	PID_CD8_TCR_DOWNSTREAM_PATHWAY	Jan-32	65/13343	0.144825879	0.246641453	0.196159284	B2m	1
M4	WP_ENDOCHONDRAL_OSSIFICATION	WP_ENDOCHONDRAL_OSSIFICATION	Jan-32	65/13343	0.144825879	0.246641453	0.196159284	Mgp	1
M4	WP_ENDOCHONDRAL_OSSIFICATION_WITH_SKELETAL_DYSPLASIAS	WP_ENDOCHONDRAL_OSSIFICATION_WITH_SKELETAL_DYSPLASIAS	Jan-32	65/13343	0.144825879	0.246641453	0.196159284	Mgp	1
M4	PID_HIF1_TFPATHWAY	PID_HIF1_TFPATHWAY	Jan-32	66/13343	0.14688685	0.246641453	0.196159284	Id2	1
M4	PID_INTEGRIN1_PATHWAY	PID_INTEGRIN1_PATHWAY	Jan-32	66/13343	0.14688685	0.246641453	0.196159284	Vcam1	1
M4	REACTOME_CYTOCHROME_P450_ARRANGED_BY_SUBSTRATE_TYPE	REACTOME_CYTOCHROME_P450_ARRANGED_BY_SUBSTRATE_TYPE	Jan-32	66/13343	0.14688685	0.246641453	0.196159284	Cyp1b1	1
M4	SIG_PIP3_SIGNALING_IN_CARDIAC_MYOCTES	SIG_PIP3_SIGNALING_IN_CARDIAC_MYOCTES	Jan-32	67/13343	0.148943009	0.246641453	0.196159284	Ifi27	1
M4	KEGG_P53_SIGNALING_PATHWAY	KEGG_P53_SIGNALING_PATHWAY	Jan-32	68/13343	0.150994366	0.246641453	0.196159284	Shisa5	1
M4	WP_AMPACTIVATED_PROTEIN_KINASE_AMPK_SIGNALING	WP_AMPACTIVATED_PROTEIN_KINASE_AMPK_SIGNALING	Jan-32	68/13343	0.150994366	0.246641453	0.196159284	Plcb1	1
M4	WP_SARSCOV2_INNATE_IMMUNITY_EVASION_AND_CELLSPECIFIC_IMMUNE_RESPONSE	WP_SARSCOV2_INNATE_IMMUNITY_EVASION_AND_CELLSPECIFIC_IMMUNE_RESPONSE	Jan-32	68/13343	0.150994366	0.246641453	0.196159284	Irf7	1
M4	WP_THYROID_STIMULATING_HORMONE_TSH_SIGNALING_PATHWAY	WP_THYROID_STIMULATING_HORMONE_TSH_SIGNALING_PATHWAY	Jan-32	68/13343	0.150994366	0.246641453	0.196159284	Plcb1	1
M4	KEGG_LONG_TERM_DEPRESSION	KEGG_LONG_TERM_DEPRESSION	Jan-32	70/13343	0.155082721	0.246641453	0.196159284	Plcb1	1
M4	KEGG_LONG_TERM_POTENTIATION	KEGG_LONG_TERM_POTENTIATION	Jan-32	70/13343	0.155082721	0.246641453	0.196159284	Plcb1	1
M4	KEGG_METABOLISM_OF_XENOBIOTICS_BY_CYTOCHROME_P450	KEGG_METABOLISM_OF_XENOBIOTICS_BY_CYTOCHROME_P450	Jan-32	70/13343	0.155082721	0.246641453	0.196159284	Cyp1b1	1
M4	PID_AP1_PATHWAY	PID_AP1_PATHWAY	Jan-32	70/13343	0.155082721	0.246641453	0.196159284	Timp1	1
M4	KEGG_MELANOMA	KEGG_MELANOMA	Jan-32	71/13343	0.15711974	0.246641453	0.196159284	Fgf14	1
M4	KEGG_RIG_I_LIKE_RECEPTOR_SIGNALING_PATHWAY	KEGG_RIG_I_LIKE_RECEPTOR_SIGNALING_PATHWAY	Jan-32	71/13343	0.15711974	0.246641453	0.196159284	Irf7	1
M4	REACTOME_SARS_COV_2_INFECTION	REACTOME_SARS_COV_2_INFECTION	Jan-32	71/13343	0.15711974	0.246641453	0.196159284	Parp9	1
M4	WP_MECP2_AND_ASSOCIATED_RETT_SYNDROME	WP_MECP2_AND_ASSOCIATED_RETT_SYNDROME	Jan-32	72/13343	0.159152001	0.248387516	0.197547966	Tap1	1
M4	REACTOME_EXTRACELLULAR_MATRIX_ORGANIZATION	REACTOME_EXTRACELLULAR_MATRIX_ORGANIZATION	Feb-32	301/13343	0.16217596	0.251652352	0.200144561	Vcam1/Timp1	2
M4	WP_CYTOSOLIC_DNASENSING_PATHWAY	WP_CYTOSOLIC_DNASENSING_PATHWAY	Jan-32	74/13343	0.163202292	0.251797822	0.200260256	Irf7	1
M4	KEGG_PHOSPHATIDYLINOSITOL_SIGNALING_SYSTEM	KEGG_PHOSPHATIDYLINOSITOL_SIGNALING_SYSTEM	Jan-32	76/13343	0.16723368	0.256551669	0.204041093	Plcb1	1
M4	REACTOME_REGULATION_OF_INSULIN_SECRETION	REACTOME_REGULATION_OF_INSULIN_SECRETION	Jan-32	78/13343	0.171246251	0.261223095	0.207756379	Plcb1	1
M4	PID_MYC_ACTIV_PATHWAY	PID_MYC_ACTIV_PATHWAY	Jan-32	79/13343	0.173245506	0.262788127	0.209001084	Id2	1
M4	PID_BETA_CATENIN_NUC_PATHWAY	PID_BETA_CATENIN_NUC_PATHWAY	Jan-32	80/13343	0.175240089	0.264328625	0.210226275	Id2	1
M4	PID_SMAD2_3NUCLEAR_PATHWAY	PID_SMAD2_3NUCLEAR_PATHWAY	Jan-32	82/13343	0.179215278	0.26586882	0.211451225	Irf7	1
M4	REACTOME_ANTIVIRAL_MECHANISM_BY_IFN_STIMULATED_GENES	REACTOME_ANTIVIRAL_MECHANISM_BY_IFN_STIMULATED_GENES	Jan-32	82/13343	0.179215278	0.26586882	0.211451225	Ifit1	1
M4	REACTOME_DDX58_IFIH1_MEDIATED_INDUCTION_OF_INTERFERON_ALPHA_BETA	REACTOME_DDX58_IFIH1_MEDIATED_INDUCTION_OF_INTERFERON_ALPHA_BETA	Jan-32	82/13343	0.179215278	0.26586882	0.211451225	Irf7	1
M4	REACTOME_INTEGRIN_CELL_SURFACE_INTERACTIONS	REACTOME_INTEGRIN_CELL_SURFACE_INTERACTIONS	Jan-32	85/13343	0.185143282	0.271611364	0.216018395	Vcam1	1
M4	KEGG_TGF_BETA_SIGNALING_PATHWAY	KEGG_TGF_BETA_SIGNALING_PATHWAY	Jan-32	86/13343	0.187110051	0.271611364	0.216018395	Id2	1
M4	WP_APOPTOSIS	WP_APOPTOSIS	Jan-32	86/13343	0.187110051	0.271611364	0.216018395	Irf7	1
M4	WP_PYRIMIDINE_METABOLISM	WP_PYRIMIDINE_METABOLISM	Jan-32	86/13343	0.187110051	0.271611364	0.216018395	Cmpk2	1
M4	WNT_SIGNALING	WNT_SIGNALING	Jan-32	89/13343	0.192982803	0.278473196	0.221475759	B2m	1
M4	KEGG_GAP_JUNCTION	KEGG_GAP_JUNCTION	Jan-32	90/13343	0.194931238	0.278473196	0.221475759	Plcb1	1
M4	REACTOME_OPIOID_SIGNALLING	REACTOME_OPIOID_SIGNALLING	Jan-32	90/13343	0.194931238	0.278473196	0.221475759	Plcb1	1
M4	REACTOME_POST_TRANSLATIONAL_MODIFICATION_SYNTHESIS_OF_GPI_ANCHORED_PROTEINS	REACTOME_POST_TRANSLATIONAL_MODIFICATION_SYNTHESIS_OF_GPI_ANCHORED_PROTEINS	Jan-32	94/13343	0.202679503	0.286510292	0.227867834	Ly6e	1
M4	REACTOME_TOLL_LIKE_RECEPTOR_9_TLR9_CASCADE	REACTOME_TOLL_LIKE_RECEPTOR_9_TLR9_CASCADE	Jan-32	94/13343	0.202679503	0.286510292	0.227867834	Irf7	1
M4	WP_THYROID_HORMONES_PRODUCTION_AND_PERIPHERAL_DOWNSTREAM_SIGNALING_EFFECTS	WP_THYROID_HORMONES_PRODUCTION_AND_PERIPHERAL_DOWNSTREAM_SIGNALING_EFFECTS	Jan-32	95/13343	0.204605252	0.287726136	0.228834822	Plcb1	1
M4	REACTOME_ANTIMICROBIAL_PEPTIDES	REACTOME_ANTIMICROBIAL_PEPTIDES	Jan-32	97/13343	0.208443243	0.290101421	0.230723937	Lcn2	1
M4	REACTOME_MYD88_INDEPENDENT_TLR4_CASCADE	REACTOME_MYD88_INDEPENDENT_TLR4_CASCADE	Jan-32	97/13343	0.208443243	0.290101421	0.230723937	Irf7	1
M4	KEGG_PYRIMIDINE_METABOLISM	KEGG_PYRIMIDINE_METABOLISM	Jan-32	98/13343	0.210355504	0.291261468	0.231646547	Cmpk2	1
M4	WP_HIPPO_SIGNALING_REGULATION_PATHWAYS	WP_HIPPO_SIGNALING_REGULATION_PATHWAYS	Jan-32	99/13343	0.21226329	0.292403512	0.23255484	Plcb1	1
M4	PID_CXCR4_PATHWAY	PID_CXCR4_PATHWAY	Jan-32	100/13343	0.214166611	0.293154163	0.233151849	Plcb1	1
M4	KEGG_GNRH_SIGNALING_PATHWAY	KEGG_GNRH_SIGNALING_PATHWAY	Jan-32	101/13343	0.216065476	0.293154163	0.233151849	Plcb1	1
[truncated: 1,227 more rows]
