# Supplementary material for: Voluntary exercise modulates pathways associated with amelioration of retinal degenerative diseases
Source: Front Physiol. 2023 Mar 10;14:1116898. doi: 10.3389/fphys.2023.1116898 (PMC10036398; doi:10.3389/fphys.2023.1116898)
Supplement: Supplementary file 5 [file DataSheet1.CSV]

	Con.1.LDH7087_L3	Con.2.LDH7088_L3	Con.3.LDH7089_L3	Con.4.LDH7090_L3	Con.5.LDH7091_L3	Con.6.LDH7092_L3	Con.7.LDH7093_L3	Con.8.LDH7094_L3	dim.1.LDK0476_L3	dim.2.LDK0477_L3	dim.3.LDK0478_L3	dim.4.LDK0479_L3	Ex.1.LDH7095_L3	Ex.2.LDH7096_L3	Ex.3.LDH7097_L3	Ex.4.LDH7098_L3	Ex.5.LDH7099_L3	Ex.6.LDH7100_L3	Ex.7.LDH8589_L3	Ex.8.LDH8590_L3	Ex.9.LDH8591_L3
0610005C13Rik	5	5	5	2	0	1	4	3	5	5	7	5	1	1	0	5	0	2	1	0	4
0610009B22Rik	367	481	530	427	268	445	556	409	923	998	978	931	666	425	432	478	328	537	545	418	811
0610009E02Rik	48.6083	47.6821	51.6598	19.2915	53.8815	50	51.2848	78.4619	20.9287	70.4695	44.3919	53.1829	101.778	38.072	52.0622	120.24	36.7645	61.7989	77.3924	52.7591	108.359
0610009L18Rik	14	23	20	16	23	7	20	26	18	30	28	13	32	8	19	17	10	15	8	12	31
0610010F05Rik	492	589.998	722.002	553	488.001	698.994	798	662.003	755.996	841.003	786.005	854.997	543.003	585	607.998	720.004	489	535	649.999	617.999	1165
0610010K14Rik	336	492	439	332	339	425	517	373	436.999	519.001	499	500	607	353	482	440	293	529.999	481	369	655.999
0610012G03Rik	309	448	502	317	353	425	491	427	571	658	620	597	564	384	451	441	304	575	488	381	749
0610030E20Rik	474	393	611	653	581	581	670	769	421	515	547	504	470	397	598	637	614	315	457	597	633
0610038B21Rik	14.0831	16.0757	38.4557	11.5277	9.50117	11.6322	26.1507	13.4181	61.1124	79.6265	96.3524	62.6524	12.1275	7.14437	9.55256	42.0562	13.1813	25.2462	38.9482	23.5734	14.2111
0610039K10Rik	0	1	0	1	1	0	0	1	1	0	0	0	0	0	2	0	0	1	4	2	0
0610040B10Rik	21	20	25	10	14	16	20	19	13	19	11	14	14	21	27	20	20	35	35	26	45
0610040F04Rik	2	0	6	3	8	5	8	6	1	4	2	1	6	14	9	9	7	11	9	3	10
0610040J01Rik	54	48	52	30	28	45	79	57	20	32	65	24	64	25	25	60	16	28	51	32	52
0610043K17Rik	0	3	0	0	0	0	1	1	0	2	2	2	0	0	0	6	0	0	3	0	1
1110002E22Rik	59	59	75	56.7473	73	91	100	75.6696	42.7643	64	68.6867	49	31	64	81.7579	96	62	38	75	82	113
1110002J07Rik	3	6	5	0	3	3	2	4	0	0	4	0	0	0	0	0	0	1	0	0	1
1110002L01Rik	563.539	763.104	1090.9	366.805	434.408	403.629	1035.9	459.623	1316.6	1411.72	1428.04	1415.56	718.287	584.051	618.065	777.497	349.139	283.456	442.27	374.664	926.767
1110004F10Rik	1709	2218	2497	2062	1910	2356	2663	2237	2415	2718	2694	2467	2134	1828	2379	2355	1796	2610	2745	2126	3892
1110006O24Rik	6	1	0	5	4	11	9	6	6	17	9	12	6	5	7	7	6	10	8	5	4
1110008P14Rik	441	599	592	489	489	588	624	581	458	503	525	532	674	462	496	599	458	787	690	526	960
1110015O18Rik	2	11	13	5	14	11	18	6	8	8	11	20	3	5	9	4	12	6	18	3	32
1110017D15Rik	0	0	5	11	4	2	1	2	4	4	2	2	3	2	2	4	7	2	6	3	2
1110019D14Rik	31	18	33	15	7	20	22	14	31	32	35	34	24	30	5	11	8	16	11	14	34
1110020A21Rik	54	83	115	62	40	42	84	48	146	158	148	112	102	52	85	73	41	51	71	61	121
1110032A03Rik	390.001	432	499.001	409	431	369	592.999	516.999	661.001	843	761.002	793.999	474.001	381	445	464	355	502.001	496	371.999	814.997
1110032F04Rik	10	35	47	26	26	27	44	22	52	46	36	24	20	16	29	27	18	37	36	17	79
1110038B12Rik	113	137	141	141	133	166	133	131	81	106	134	111	180	89	150	175	113	219	134	103	247
1110038F14Rik	313.001	452.999	465.001	503.999	393.001	393	431.999	424.001	447	559	586.999	572.002	563.002	276	529.999	515	344.001	492.001	432.999	426	575.002
1110046J04Rik	23	6	7	9	20	17	25	16	8	12	17	17	30	12	16	19	3	4	22	13	35
1110051M20Rik	1052.29	1207.3	1511.27	1121.27	1042.26	1278.78	1529.73	1290.76	1900.48	2164.37	1894.84	2028.35	1416.4	1030.23	1367.53	1297.56	1049.75	1108.97	1378.98	1076.43	1760.07
1110059E24Rik	344	483	537	377	370	390	580	533	612	637	588	613	542	428	470	440	277	577	513	407	878
1110059G10Rik	282	373	354	364	322	416	411	389	482	628	456	527	438	325	553	430	410	568	530	373	920
1110065P20Rik	242.222	371.475	345.295	216.651	290.425	333.837	345.591	286.902	316.683	356.634	347.064	379.141	454.681	282.889	309.178	339.169	280.486	493.714	400.244	260.727	515.648
1190005I06Rik	353.734	484.89	614.991	413	409	414.868	477.136	408.022	391.162	458.873	377.488	444.041	880.485	357.281	575.604	598.43	274.342	703.506	494.876	477.959	705.272
1190007I07Rik	102	95	107	61	62	84	143	74	114	104	115	128	135	79	80	110	73	125	103	75	140
1300002E11Rik	214	247	343	254	282	296	365	291	278	259	268	239	201	220	267	357	242	211	295	257	380
1300017J02Rik	6	2	1	4	4	2	4	3	0	6	5	0	8	3	3	12	3	2	4	2	0
1500004A13Rik	588.1	611.551	735.329	660.719	628.765	819.385	772.12	729.335	748.133	738.579	723.651	792.561	483.871	494.717	662.561	599.718	565.273	585.461	825.041	654.127	961.992
1500009C09Rik	650	736	946.001	622	663	872.001	1016	718	945	1063	1039	937	764.003	687	773	794	488	854	940	652	1206
1500009L16Rik	66	128	89	80	73	108	117	107	89	111	104	122	103	82	130	107	64	128	134	87	176
1500011B03Rik	1050	1360	1503	1593	1343	1711	1638	1594	1523	1619	1594	1587	1424	1191	1812	1462	1296	1926	2135	1355	2569
1500012K07Rik	4	3	14	15	2	19	7	2	8	12	5	7	10	8	8	3	2	9	3	1	4
1500015A07Rik	156	142	171	195	168	173	173	203	285	287	401	272	172	113	234	163	144	166	155	170	270
1500026H17Rik	28	54	32	24	17	26	46	24	45	56	52	46	31	23	41	36	27	47	41	31	64
1500035N22Rik	5	2	19	6	6	4	6	2	1	16	1	6	13	1	7	11	1	6	11	3	12
1600010M07Rik	0	2	2	0	0	4	4	0	0	0	0	0	3	1	1	0	1	0	5	0	0
1600012H06Rik	580.624	713.999	849.527	950.763	662.998	835.996	985.994	993	943.997	1139.01	1061.72	1050	789	607	913.438	861.999	775.003	848.428	719.002	904.774	1175.71
1600014C10Rik	443.003	451.997	592.003	320.999	427.002	537.003	732.001	495.001	545.001	640.997	586	655.998	421.001	436.999	380.001	407	350.001	359	560.002	349	655.997
1600014C23Rik	3	4	5	5	5	4	8	1	17	14	25	22	6	5	13	10	4	6	11	2	15
1600015H23Rik	0	1	0	2	0	0	4	0	0	0	0	0	0	0	0	1	2	0	0	0	2
1600020E01Rik	121	127	163	138	117	95	131	130	139	165	187	166	268	103	176	133	78	221	172	121	263.999
1600023N17Rik	8	7	23	14	18	14	20	19	32	47	37	32	13	12	12	8	18	11	12	12	19
1600027J07Rik	0	0	0	1	2	2	1	2	1	3	0	2	0	0	0	0	1	1	0	0	7
1600029O15Rik	6	9	23	10	17	12	14	6	15	17	16	20	3	5	8	17	6	6	8	7	12
1700001C19Rik	0	3	0	0	2	0	0	0	1	0	1	0	5	0	8	3	0	2	0	0	0
1700001F09Rik	0	3	2	0.0407768	1	3	2.55e-10	0	12	1	1	6	3	1	0	1	5	5	3.99999	0	10
1700001G11Rik	2	9	2	1	2	0	0	0	1	3	0	3	1	4	1	1	0	0	5	0	8
1700001G17Rik	0	3	5	4	4	10	7	12	3	10	12	12	16	5	6	11	6	8	3	10	11
1700001J03Rik	1	0	2	9	8	5	5	3	2	2	3	3	10	8	5	3	6	2	1	2	3
1700001K19Rik	3	6	5	8	6	4	6	7	0	0	4	9	6	9	1	7	4	1	0	3	1
1700001L05Rik	52	29	56	64	44	51	38	65	22	24	30	22	43	40	49	45	70	20	32	44	53
1700001L19Rik	18	45	45	41	25	45	40	28	57	34	44	52	45	19	31	36	26	45	64	25	71
1700001O22Rik	81	92	90	52	59	66	134	66	67	55	58	72	58	41	81	54	75	68	107	46	108
1700003D09Rik	0	2	0	1	0	4	1	4	2	4	0	1	0	0	3	5	0	0	1	1	1
1700003E16Rik	104	125	130	162	104	106	162	125	137	144	171	160	169	111	160	138	150	134	151	123	144
1700003F12Rik	13	19	6	6	28	10	27	8	1	2	2	3	18	5	16	13	13	24	18	25	41
1700003M07Rik	19	29	22	22	31	28	46	28	29	28	33	30	9	33	23	20	23	19	30	26	38
1700007K13Rik	8	37	36	31	19	23	18	20	23	42	19	28	39	24	31	21	13	31	23	16	61
1700007L15Rik	11	23	26	38	33	12	23	13	52	43	36	58	26	12	29	15	9	16	47	18	40
1700008J07Rik	92.9904	80.8587	91.2734	74.5757	92.3693	58.8534	128.448	80.8686	96.7531	122.856	135.495	125.04	98.17	80.3097	40.5295	63.7495	47.2305	54.5602	74.7734	74.6388	139.856
1700008O03Rik	7	2	0	3	0	1	6	0	4	4	1	3	5	10	2	9	1	7	5	0	3
1700010I14Rik	3	9	7	3	3	7	13	4	0	19	6	2	9	13	5	3	16	7	6	3	16
1700011L22Rik	0	0	0	0	0	0	0	3	0	0	0	2	0	0	0	0	3	0	0	6	0
1700012D01Rik	9	16	9	5	4	5	3	6	9	10	8	9	15	2	3	5	2	12	9	1	16
1700012D14Rik	1	0	3	2	0	3	3	4	1	0	1	0	3	0	1	3	0	0	0	3	6
1700013F07Rik	2	8	4	9	3	0	1	2	3	6	5	0	0	3	2	1	0	0	1	0	7
1700016A09Rik	5	2	0	4	1	4	7	4	2	1	4	2	2	1	2	6	10	6	4	6	16
1700016K19Rik	1	3	2	2	0	0	0	0	7	5	1	3	0	3	5	0	1	6	1	1	4
1700017B05Rik	135	206	221	202	207	236	194	274	65	108	97	92	119	136	181	224	176	130	266	158	240
1700017G19Rik	1	1	0	1	1	2	1	1	3	2	0	3	0	0	0	1	0	0	1	0	2
1700017N19Rik	3	6	24	2	3	7	5	12	12	10	16	14	4	6	11	12	2	17	11	3	38
1700018L02Rik	26.1988	56.0251	94.418	36.7181	36.4758	53.1193	38.1482	61	37.3549	43.5051	54.9787	41.73	44.299	32.0822	49.2739	70	31.4777	40.5581	34.4918	45.4657	51.0199
1700019A02Rik	3	0	0	0	0	0	0	0	1	1	1	4	3	0	2	0	3	3	0	0	4
1700019D03Rik	151	154	264	141	140	167	300	230	339	328	329.001	316.001	174	165	207	201	124	164	147	120	330
1700020D05Rik	9	9	21	39	18	20	39	24	22	14	27	24	48	19	19	12	34	4	18	23	10
1700020L24Rik	4.97441	4.74825	3.56747	7.26661	1.94573	16.4318	8.39294	8.19487	12.6946	0	3.4541	11.299	12.9242	5.3e-23	8.44203	4.32431	1.14226	10.8061	9.95201	5.47187	1
1700020N01Rik	6	0	0	0	10	0	2	2	0	3	17	0	1	0	0	1	1	1	0	1	1
1700021N21Rik	0	3	0	0	3	0	5	1	0	1	0	2	6	3	7	4	0	7	1	4	2
1700022H01Rik	3	0	4	1	1	2	2	2	4	4	7	1	0	1	3	2	1	0	1	2	3
1700022I11Rik	0	4	1	7	2	6	3	6	5	6	0	2	3	7	10	2	11	0	0	4	3
1700022N22Rik	9.68455	2	6	6	5.23546	9.65604	17.2486	22.2922	12.833	6.24191	7.74425	14.7065	4	1.59e-25	8.39735	6	8.54371	5.93576	8	8.91454	4
1700023D09Rik	4.08409	2.13916	3.0941	11.1403	7.39305	1.0366	14.2549	6.21835	8.05404	10.252	11.133	14.2153	15.4918	2.0809	9.38337	6.11594	3.13111	4.12083	6.23645	8.1862	4.07465
1700025G04Rik	958	1089	1257	1107	1226	1326	1361	1224	1096	1330	1452	1350	650	879	1130	1206	940	742	1207	1073	1524
1700026J14Rik	4	11	12	4	4	7	7	4	23	29	28	18	6	5	7	20	1	14	3	10	6
1700028E10Rik	2	3	9	4	7	5	9	4	8	18	15	16	9	5	12	5	6	2	3	8	2
1700028J19Rik	8	0	3	4	1	9	6	8	1	3	3	0	7	2	6	1	9	2	1	5	13
1700028K03Rik	108	95	262	398	281	242	184	269	60	137	86	133	175	74	251	306	283	87	109	361	158
1700028P14Rik	3	0	0	0	0	0	0	1	2	5	0	0	4	3	0	0	0	0	0	0	0
1700029J07Rik	221	189	316.999	275	246	215	254	284	198	249	244	248	259	202	266	265	183	137	118	235	280
1700030C10Rik	68	58	62	54	44	60	94	41	18	24	16	23	48	50	23	54	36	54	40	34	62
1700030C12Rik	2	0	3	0	0	0	1	1	0	1	0	1	1	0	0	1	5	0	0	5	1
1700030J22Rik	125	124	151	262	120	142	180	244	252	277	282	289	202	116	151	174	153	166	114	158	103
1700030K09Rik	157	260	294	165	176	179	232	213	232	310	252	304	224	165	153	213	146	153	203	140	268
1700034H15Rik	13.2311	15.2357	42.6587	25.5003	34.6812	24.1372	26.1394	33.4511	18.2598	23.1661	18.1408	8.05345	33.1686	8.1671	11.1402	33.3638	19.1947	7.05217	14.1681	25.5168	14.0991
1700034I23Rik	1.4e-05	2.23309	7.27507	1.15806	6.32e-05	1.5e-15	9	5.57218	4	9.89e-12	1	4	2	4.21e-05	1.76561	3.44e-35	7.64026	8	2.03e-40	6.09e-18	3
1700034P13Rik	6.54121	8.07197	1.10076	7.47344	4.6831	14.6317	7.20867	20.7111	20.2184	8.37883	16.603	27.3388	3.24359	8.08125	6.10919	13.216	9.50042	7.77179	2.26719	9.55844	14.9239
1700037C18Rik	36	49.7167	51.9101	39.8853	45.1273	33	54	46	36	76	50	42.7601	66.8874	51	46	51	29	54.9415	63	50	50.7563
1700037H04Rik	158	214	204	167	191	204	181	230	166	153	180	167	207	188	209	186	170	219	211	187	275
1700040D17Rik	30	29	52	32	43	27	48	56	73	59	131	95	32	25	38	21	29	31	45	29	59
1700047M11Rik	7	1	0	1	0	1	0	0	0	0	0	1	0	4	0	0	4	2	0	1	2
1700048M11Rik	5	4	0	2	1	0	0	3	0	0	0	0	0	0	0	2	3	0	0	1	2
1700048O20Rik	175	424	302	325	110	129	254	284	235	369	368	470	185	190	409	409	169	196	303	215	340
1700051A21Rik	1	2	5	7.61e-38	0	8	0	0	2	0	0	0	0	0	2	1	0	4	2	6	3
1700052K11Rik	122	146	157	119	111	162	162	154	178	171	184	172.406	139	108	148	153.6	121	148	171	155	176
1700055D16Rik	0	10	1	1	3	6	0	0	4	4	3	1	5	9	2	0	2	10	3	0	3
1700055D18Rik	18	12	22	27	11	20	20	27	23	35	28	18	18	5	4	3	27	12	4	21	24
1700056E22Rik	5	8	8	8	4	16	12	5	3	8	9	1	7	12	10	9	7	6	9	7	23
1700063D05Rik	0	7	4	9	0	2	1	10	0	0	12	1	10	3	2	17	2	4	6	7	20
1700065D16Rik	0	2	0	0	0	0	0	1	1	0	2	0	0	0	2	3	1	1	6	1	1
1700066B19Rik	1	1	3	3	1	8	1	4	1	2	4	6	4	1	4	0	1	5	0	2	0
1700066J03Rik	0	0	3	0	0	1	0	2	1	0	0	0	1	0	1	4	4	0	3	0	5
1700066M21Rik	348	375	514	297	301	471	554	404	342	396	358	380	319	311	417	439	199	478	450	360	724
1700067K01Rik	0	3	4	1	2	2	2	1	3	9	3	0	5	0	1	2	1	4	0	0	0
1700071K01Rik	0	0	4	0	1	0	0	1	0	0	0	0	0	0	0	2	0	0	1	1	0
1700071M16Rik	5	11	14	23	27	30	24	25	11	18	10	17	3	15	22	26	21	2	23	25	7
1700084E18Rik	1	11	12	9	6	7	9	4	10	14	13	21	10	1	2	2	9	2	4	1	8
1700086L19Rik	2	17	14	7	9	9	7	10	7	19	3	16	17	1	5	13	2	2	5	8	15
1700086O06Rik	20	36	53	35	27	38	62	56	52	65	51	66	58	47	42	47	31	56	54	33	61
1700088E04Rik	69.2705	85.0687	101.315	52.4523	84.6274	85.8742	106.627	102.515	142.372	158.45	148.84	157.74	124.343	73.2529	101.57	95.1462	64.4561	98.2983	125.732	60.4193	96.3887
1700093K21Rik	2	1	5	4	0	9	11	1	0	4	0	1	2	4	2	2	1	2	1	7	10
1700094D03Rik	122	112	171	160	171	145	150	215	71	97	97	115	149	90	194	127	163	149	115	174	170
1700095J03Rik	0	0	2	5	4	0	3	2	5	2	0	9	11	1	2	2	1	2	3	3	4
1700096J18Rik	0	3	3	0	0	3	0	0	4	1	3	2	1	0	0	0	0	1	4	2	3
1700096K18Rik	110	139	174	72	65	95	135	95	180	214	150	180	87	76	142	150	88	132	95	77	243
1700101I11Rik	60	68	54	71	47	47	70	69	62	80	65	74	120	30	80	92	42	67	59	67	114
1700102H20Rik	0	2	2	2	0	1	2	1	1	2	9	4	1	0	0	1	3	1	4	2	2
1700102P08Rik	35	12	52	21	29	30	53	37	33	32	44	37	44	26	50	27	21	27	14	46	41
1700105P06Rik	1	1	0	0	0	2	5	0	1	0	2	1	0	0	0	4	0	2	0	0	1
1700109G14Rik	1	1	1	6	5	3	1	0	3	1	2	0	0	2	8	3	9	11	6	6	5
1700109H08Rik	5	0	2	5	1	0	1	0	0	0	1	0	1	3	3	4	1	1	1	2	3
1700109K24Rik	0	2	0	2	6	2	2	3	2	0	0	0	0	0	0	1	0	1	0	0	0
1700110I01Rik	0	4	1	0	2	2	3	0	1	3	3	5	0	0	1	0	1	1	0	2	2
1700112D23Rik	0	3	1	1	0	2	2	0	7	1	2	4	1	0	0	0	3	0	1	1	6
1700112J16Rik	15	28	30	22	21	19	16	22	37	34	21	34	25	41	20	25	15	15	11	15	37
1700113A16Rik	26.4412	37.2201	46.9096	40.6308	8.09021	19.2761	35.3774	23.6831	37.2213	38.8075	32.5685	33.1727	90.7417	24.371	22.4638	31.8718	7.75997	10.5517	19.9504	4.92427	35.4322
1700113H08Rik	1	2	0	0	0	0	1	3	0	1	4	2	3	2	0	4	1	1	1	4	1
1700116B05Rik	0	2	0	0	0	0	1	0	0	2	3	5	7	2	0	5	0	0	0	0	0
1700119H24Rik	11	17	14	3	0	3	13	7	17	14	13	23	16	6	13	15	3	7	11	1	15
1700120B22Rik	1	1	3.03009	0	2.03276	2.00749	1.00604	0	4.02097	3	0	3	0	1	0	0	2	1	0	0	3.00751
1700120K04Rik	2	1	1	2	0	2	1	9	2	6	0	1	3	0	1	3	7	0	0	6	2
1700123M08Rik	7	19	13	4	7	5	13	4	5	13	13	18	1	14	14	20	2	6	9	7	13
1700123O20Rik	383.111	455.039	477.822	534.424	429.245	487.871	493.043	568.117	572.767	577.844	596.979	571.422	585.39	399.884	529.927	534.897	403.648	608.935	600.257	521.631	649.182
1700124L16Rik	1	1	5	1	1	4	0	1	1	1	2	0	4	3	4	2	1	8	5	3	9
1700125H20Rik	1	0	2	0	0	0	0	0	0	0	0	2	0	4	4	0	1	1	0	3	1
1810009A15Rik	193.279	23.8905	203.084	193.54	207.227	298.005	376.107	285.186	227.253	261.439	257.433	252.017	462.41	195.722	38.4925	263.925	86.6785	481.715	281.386	236.304	368.664
1810010H24Rik	234	290	287	169	275	311.001	349	304	207	271.001	200	236	232	224	282	248	206	257	364.999	203	400.001
1810013L24Rik	592	636	702	888	808	749	935	975	858	1075	1096	914	586	629	746	841	700	596	835	808	1166
1810014B01Rik	123	93	109	66	59	68	169	90	177	218	210	142	108	92	81	93	59	98	96	67	158
1810019D21Rik	0	0	1	2	2	2	0	2	8	0	1	0	1	1	1	1	0	0	0	9	0
1810019N24Rik	2	1	1	0	2	0	3	0	0	0	1	4	5	2	7	0	2	5	0	0	0
1810020O05Rik	0	1	1	2	1	1	1	2	1	1	0	0	1	0	0	4	0	0	0	1	0
1810021B22Rik	2	3	6	4	0	0	2	4	0	2	3	0	5	3	4	1	5	3	11	1	3
1810024B03Rik	3	3	0	3	0	4	0	4	1	2	2	1	3	0	2	0	6	6	2	6	3
1810030O07Rik	426	509	467	519	432	507	608	645	461	629	540	582	523	420	465	509	509	448	448	548	588
1810034E14Rik	12	12	2	3	13	4	6	6	5	10	8	0	16	6	9	8	0	12	14	5	3
1810037I17Rik	856	1320	1203	1043	921	1112	1413	1113	1012	1380	1223	1180	1912	1025	1287	1198	888	1594	1337	1065	2042
1810041H14Rik	0	1	0	4	0	0	2	2	0	2	3	1	0	1	0	0	4	1	0	0	2
1810044D09Rik	7	35	39	10	17	31	28	20	56	48	40	52	46	17	18	39	20	20	24	10	35
1810055G02Rik	210	298	264	295	252	307.999	254	324	161	190	194	174	195	211	275	307.001	305	283	335.001	274	405.001
1810058I24Rik	250	402.001	318	340	314	339	386.001	356	244	331	312	293	484.999	233	376	364	257	425.999	386	290	498.999
1810062G17Rik	1	0	5	3	4	5	6	0	0	1	2	0	0	1	0	5	2	2	2	3	3
1810062O18Rik	4	2	6	3	7	4	4	0	0	2	3	0	1	2	1	1	0	3	0	9	3
1810064F22Rik	2	0	0	0	1	4	0	4	3	1	2	0	0	0	3	0	0	0	1	0	5
1810073O08Rik	5	15	4	2	16	2	14	6	5	11	6	1	21	8	1	8	3	2	6	1	6
2010001A14Rik	50	89	62	51	39	59	79	51	58	109	70	89	93	58	76	82	50	52	78	43	97
2010106E10Rik	0	2	0	2	1	2	3	0	1	4	0	0	0	1	1	4	1	0	1	0	6
2010109A12Rik	1	6	0	0	0	0	2	0	1	1	0	0	0	0	0	0	0	1	0	0	0
2010204K13Rik	22	25	32	22	8	31	25	11	25	31	32	33	38	19	34	34	14	39	45	30	39
2010308F09Rik	2	2	1	0	0	0	2	3	0	0	0	0	2	0	1	0	0	2	2	0	2
2010315B03Rik	240	234	318	259.999	232	274	377.999	333	272	357.999	292	324.999	247	228.999	297	321	211	185	223	248	441
2010320M18Rik	159	217	239	178	151	207	215	187	270	308	329	304	238	162	226	233	144	276	314	127	307
2200002D01Rik	2	7	5	2	9	17	9	19	35	16	33	7	12	3	8	2	10	10	7	7	5
2210016F16Rik	287	392	375	280	308	311	491	319	365	406	409	381	430	358	340	367	222	389	382	250	605
2210016L21Rik	967	1229	1405	1088	990	1242	1522	1256	1086	1160	1331	1362	1455	1203	1276	1144	911	1444	1498	1160	1909
2210406O10Rik	19	25	29	12	17	32	13	21	17	34	22	18	10	14	9	19	11	21	14	9	24
2210408F21Rik	20	12	33	14	15	14	48	15	14	28	26	18	29	10	18	19	14	18	27	8	34
2210408I21Rik	89	126	148	103	110	159	170	160	203	191	216	228	64	120	124	134	76	103	126	122	162
2210416O15Rik	10	26	41	42	20	34	34	48	20	12	22	21	41	13	44	45	52	17	12	42	22
2210418O10Rik	220.155	233.699	311.302	212.713	258.101	240.659	368.582	279.526	285.438	421.482	380.713	325.837	220.681	183.356	204.32	250.59	181.412	177.014	209.82	234.233	310.006
2300009A05Rik	123	99	176	104	122	132	133	121	170	194	189	143	230	101	171	135	114	212	157	119	224
2310001H17Rik	17	15	11	8	17	10	15	11	20	24	11	10	36	20	20	13	13	18	12	6	23
2310002L09Rik	1	0	1	0	7	2	0	0	0	0	0	2	0	0	3	2	0	0	0	0	0
2310009B15Rik	80	113	111	127	106	118	104	91	92	106	126	92	189	87	146	82	79	200	153	85	196
2310010J17Rik	4	1	0	2	0	0	0	8	0	0	1	1	5	3	0	1	1	1	3	0	5
2310011J03Rik	540	600	595	548	464	576	733	595	556	778	642	625	800	534	563	629	536	942	718	571	931
2310015A10Rik	377	310	496	380	429	424	576	504	551	552	538	489	346	312	467	383	403	262	370	467	444
2310016G11Rik	2	1	0	0	1	0	3	0	0	2	0	0	1	0	0	0	0	1	0	0	3
2310022A10Rik	354	391.999	402	482	373	482	481	526.001	413.999	528	500.001	491	378.999	303	480.001	454	417.999	331.001	432.999	491.001	401
2310022B05Rik	679	760	661	742	631	700	773	812	524	731	642	569	627	531	846	745	601	626	696	648	877
2310030G06Rik	77	107	21	72	41	27	23	84	9	118	121	14	153	106	20	120	38	63	27	103	18
2310033P09Rik	178	198	274	278	190	237	370	274	299	309	312	310	305	186	241	226	191	241	251	269	303
2310034G01Rik	14	33	36	33	21	22	32	42	65	50	84	81	37	28	31	33	11	31	29	22	44
2310034O05Rik	4	12	7	12	19	13	8	31	6	10	5	7	12	4	1	16	3	7	10	10	9
2310039H08Rik	74	101	145	90	81	95	138	94	109	143	157	146	156	80	106	107	93	151	135	103	125
2310040G24Rik	3	4	6	7	2	12	10	4	6	10	2	5	9	6	9	4	4	5	13	2	15
2310043M15Rik	52	58	5	43	15	4	5	59	1	52	39	0	42	70	1	84	35	24	3	41	0
2310057M21Rik	313	356.001	344	366	355	407.001	482.998	441.001	351	477.002	482.001	462.001	373	306	442.001	419.999	337.999	352.999	430.001	402.001	513.002
2310061I04Rik	494	409	653	661	491	680	648	729	469	588	544	611	680	423	648	502	668	572	576	618	608
2310068J16Rik	6	13	9	15	11	11	5	11	2	7	7	13	7.05371	4	13	3	14	11	14	2	19
2310069B03Rik	4	1	0	0	0	0	2	0	0	1	0	0	1	0	0	0	0	0	0	2	0
2310069G16Rik	22	7	16	2	9	6	25	16	8	16	23	19	14	13	15	3	11	17	8	8	12
2410002F23Rik	684	892	839	1157	870	1074	1017	1148	766	881	835	954	786	637	1026	925	1058	1103	1190	1161	1205
2410004B18Rik	464	600	568	588.999	518.001	600.999	673.001	603	620.999	728.001	737.001	738.002	748	489	818.998	524	511	884.003	697.999	606.999	991
2410004I01Rik	3	9	3	1	8	3	2	7	4	6	6	6	5	5	13	7	1	1	5	7	7
2410004P03Rik	3	0	0	4	0	0	2	0	0	0	3	3	3	1	0	0	0	1	4	1	7
2410006H16Rik	456	702	560	564	635	545	509	494	461	620	772	548	816	509	651	611	437	884	663	492	936
2410018L13Rik	60	36	83	61	58	60	98	62	58	61	34	71	42	45	29	98	48	58	95	53	88
2410021H03Rik	1	1	0	2	3	0	0	5	0	0	0	0	0	0	0	0	0	0	2	3	0
2410022M11Rik	62	94	96	88	74	82	89	62	94	104	120	106	97	71	91	102	85	117	89	67	125
2410124H12Rik	4	2	4	2	1	0	0	4	14	24	19	7	5	6	3	2	1	1	7	0	8
2410137M14Rik	0	0	0	0	0	2	0	0	0	0	0	1	0	0	7	2	0	0	0	1	0
2500002B13Rik	20	54	40	22	9	14	21	19	29	52	38	38	59	22	34	39	12	29	24	12	42
2500004C02Rik	72	101	136	63	77	82	150	84	124	209	161	188	91	58	81	101	61	56	87	62	155
2510002D24Rik	206	185	201	231	147	223	235	234	203	183	199	177	202	193	204	232	180	249	196	181	335
2510003B16Rik	2	3	4	0	0	4	0	0	7	5	6	5	1	0	2	1	1	6	5	0	3
2510009E07Rik	2759	2987	4143	3055	3245	3725	4308	3696	4107	4763	4666	4472	1911	2488	3050	3544	2570	2193	3547	3030	4887
2510039O18Rik	473	490	521	548	538	639	588	679	553	549	576	535	564	410	575	574	611	606	567	603	630
2610001J05Rik	647	845	919	719	629	724	1060	859	905	1161	1038	1082	889	688	719	837	551	962	870	665	1519
2610002M06Rik	548	638	755	499	563	754	996	700	840	989	941	985	436	499	609	617	507	432	701	575	1055
2610005L07Rik	313.755	349.39	371.058	451.877	465.669	494.736	513.029	499.925	305.673	392.323	314.085	410.652	238.801	303.03	373.25	390.72	532.805	247.874	355.978	457.31	411.795
2610008E11Rik	669.996	770.001	996.997	976.002	758.996	881	947.001	1179	854.002	1136	1000	1058	920.005	576.001	959.997	950.996	889	780.996	878.996	917.005	1179.01
2610020C07Rik	69	60	114	109	88	64	106	93	84.0746	103	99	142	84.0864	49.0585	85.071	85	82	71.0715	45	102.071	96.068
2610024D14Rik	2	1	0	0	2	7	0	3	0	1	0	5	0	0	2	0	0	0	1	2	0
2610027K06Rik	12	6	7	10	17	13	18	9	2	13	7	9	10	8	3	16	15.0376	3	11	9	19
2610028E06Rik	0	0	1	1	0	3	2	1	0	1	1	0	2	0	1	0	3	3	2	0	1
2610035D17Rik	255	296	487	186	253	279	383	235	330	311	181	386	229	245	375	181	160	237	379	210	474
2610035F20Rik	1	3	0	0	1	0	1	2	2	3	3	0	4	2	3	6	0	1	2	0	0
2610037D02Rik	0	14	2	3	3	1	5	3	8	9	12	7	4	6	0	3	2	0	2	2	11
2610042L04Rik	3	0	1	2	0	1	4	2	2	0	0	3	0	2	3	1	4	5	1	2	1.14658
2610044O15Rik8	137	183	192	149	168	181	231	191	245	259	277	272	234	122	217	160	108	262	197	170	273
2610203C22Rik	0	9	2	4	0	0	5	7	0	0	1	3	7	4	0	1	0	2	2	2	3
2610206C17Rik	0	0	2	2	2	0	1	0	0	2	0	0	0	0	0	1	0	1	3	0	2
2610301B20Rik	564	628	712	687	594	638	719	700	796	989	953	914	742	538	771	642	532	687	718	689	1067
2610306M01Rik	133	146	154	121	129	143	185	127	196	242	280	247	201	95	146	140	133	158	182	155	211
2610307P16Rik	7	5	3	1	8	5	4	3	1	5	4	3	6	4	4	5	1	2	7	7	11
2610316D01Rik	9	15	23	11	14	17	17	14	29	28	21	39	7	24	13	11	13	25	17	16	40
2610318N02Rik	5	12	4	6	2	9	18	6	6	8	3	4	12	7	12	12	2	7	19	12	4
2610507B11Rik	2807	3198	3832	4020	3510	3918	4195	4201	3036	3744	3820	3470	2616	2502	3561	3677	3307	2333	3101	3638	3745
2610507I01Rik	254	316	378	346	214	354	368	401	310	367	369	341	376	271	304	306	224	242	267	269	409
2610524H06Rik	309	436	324	389	318	328	356	404	260	395	428	326	492	324	392	388	327	532	439	374	670
2610528A11Rik	13	19	42	21	17	33	33	15	37	40	50	44	55	16	35	29	26	33	21	29	39
2700012I20Rik	18	10	16	7	5	3	17	7	19	26	25	18	22	7	3	7	6	21	4	4	11
2700038G22Rik	10	5	19	36	30	21	18	62	17	13	18	6	27	11	20	11	26	19	12	27	22
2700046A07Rik	4	6	3	10	6	1	6	4	10	6	6	15	8	4	2	6	5	3	7	4	4
2700046G09Rik	34	66	110	54	57	56	95	70	64	92	87	76	80	69	57	86	55	51	46	43	127
2700049A03Rik	358.999	293.999	464.001	398	339	353	474	423	448	560.999	516.999	526	268	284	382.999	320	384.999	208	240	356.999	261
2700054A10Rik	85.0001	76	98	99.9999	92	107	117	123	102	90	85	78	102	75	99.9999	136	80	65	74	86	87
2700062C07Rik	142	218	205	199	224	229	213	182	183	172	211	234	179	128	280	207	207	285	258	254	342
2700069I18Rik	10	15	13	15	11	7	20	7	18	19	10	8	22	16	4	16	13	23	11	10	29
2700070H01Rik	11	14	15	8	15	4	20	18	9	17	12	18	6	9	7	19	11	8	9	10	17
2700081O15Rik	403	467	563	405	394	480	648	568	359	418	490	447	444	472	409	449	379	357	448	438	585
2700097O09Rik	111	96	114	112	76	128	148	131	94.9999	130	155	139	153	91	145	116	95	101	70	100	182
2700099C18Rik	1	1	4	3	3	4	1	8	2	5	3	10	3	5	8	5	5	8	6	8	6
2810001G20Rik	249	342	383	233	181	273	353	250	452	548	520	486	410	262	306	315	195	380	315	166	477
2810002D19Rik	76	138	95	57	68	74	157	66	153	196	186	195	84	99	90	80	48	80	110	37	173
2810004N23Rik	106	104	102	102	94	119	141	146	135	186	192	151	127	110	118	142	92	116	119	120	172
2810006K23Rik	233	264	300	140	170	195	404	193	440	433	429	415	360	298	217	223	92	194	232	141	442
2810013P06Rik	597	757	988	565	582	765	1066	796	1169	1340	1586	1332	671	605	716	780	447	766	870	600	1473
2810021J22Rik	250	333	285	359	369	366	317	352	390	445	400	377	188	223	449	334	352	290	336	340	335
2810025M15Rik	287	369	282	241	231	245	357	300.642	258	340	319	270	505	237	290	278	204	358	325	233	588
2810029C07Rik	252	278	347	300	257	272	383	305	299	361	294	323	356	194	393	339	224	254	241	254	384
2810030D12Rik	43	69	123	98	56	62	106	82	137	170	199	202	101	58	100	60	63	85	54	96	125
2810032G03Rik	123	140	119	107	75	90	164	156	45	58	43	63	214	92	127	109	105	162	88	109	141
2810049E08Rik	22	15	36	19	26	53	33	27	26	40	21	33	27	23	30	37	28	22	25	30	41
2810403D21Rik	4	7	7	14	10	17	2	1	3	4	0	7	10	3	0	4	7	15	5	4	23
2810405F15Rik	9	7	9	18	3	14	14	4	8	20	26	22	25	8	16	14	11	16	9	7	26
2810408A11Rik	25	33	20	4	11	20	24	9	12	33	16	13	28	12	21	31	15	20	12	17	40
2810408I11Rik	13	12	8	10	1	6	12	7	15	6	8	15	14	20	20	4	14	23	9	12	19
2810410L24Rik	53	52	85	37	51	75	84	59	46	82	83	53	65	63	62	92	38	78	85	50	68
2810414N06Rik	15	31	17	18	11	15	27	7	14	25	18	18	16	9	13	16	18	13	23	8	35
2810429I04Rik	1	3	2	0	5	3	4	1	0	2	3	1	2	2	0	3	2	0	0	7	11
2810433D01Rik	5	16	7	0	4	1	8	8	0	13	19	3	14	2	0	5	4	4	2	3	1
2810442N19Rik	0	2	0	2	1	0	1	3	2	4	3	0	0	0	2	0	0	2	0	6	0
2810454H06Rik	26	61	65	59	37	50	43	80.3129	81	122.507	99	115.751	51	32.3921	56	31	48	35	59	43	72
2810459M11Rik	5	2	5	9	10	12	13	9	15	16	10	6	12	9	12	17	5	14	12	19	8
2810471M01Rik	2	1	0	0	1	0	1	2	0	3	1	1	0	2	0	5	0	0	0	0	3
2900005J15Rik	6	4	7	3	2	10	10	6	0	7	4	4	6	9	2	17	10	7	1	11	7
2900009J06Rik	1	2	0	1	0	4	11	0	1	7	3	1	3	0	4	2	1	1	3	2	1
2900026A02Rik	617	988.005	677.001	1045.95	1359.96	1268.01	869.997	1169.99	591.003	714	715.001	615	349.001	620	973.995	1030.01	1138.01	558.998	1228.99	1112.01	1475.94
2900041M22Rik	3	4	19	5	7	1	5	14	5	15	6	5	7	5	7	5	11	18	5	11	26
2900052L18Rik	104	84	146	145	132	168	161	189	69	97	148	100	146	91	124	183	71	82	122	109	129
2900052N01Rik	296	405	257	329	332	433	476	400	380	355	402	320	300	267	318	355	315	255	284	275	582
2900057B20Rik	54	62	87	49	51	40	86	46	5	16	7	1	225	63	92	84	85	91	49	74	140
2900060N12Rik	88	67	48	43	62	58	98	63	33	44	56	31	156	58	81	86	78	75	62	59	86
2900076A07Rik	62	78	126	75	40	96	97	90	141	193	192	171	113	80	111	72	58	101	121	70	141
2900079G21Rik	0	2	2	1	0	4	3	2	1	1	0	3	2	6	2	0	3	2.24483	0	2	12
2900092D14Rik	25	18	56	33	24	52	48	25	37	46	34	47	14	28	33	32	19	22	41	40	36
2900093K20Rik	14	31	37	38	31	43	37	32	77	91	113	70	46	22	42	44	19	43	47	40	53
3000002C10Rik	40	66	58	29	32	53	50	39	51	38	44	59	52	26	45	48	30	43	35	38	92
3010001F23Rik	25	35	107	40	17	34	49	39	190	246	181	266	44	62	26	41	18	44	30	16	92
3010003L21Rik	6	8	2	4	6	5	6	9	6	4	6	1	1	2	6	1	6	3	2	3	0
3110009E18Rik	16	27	24	13	24	24	32	23	34	55	52	56	35	25	33	34	5	21	25	22	48
3110021A11Rik	5	4	1	1	0	0	0	2	0	0	0	0	2	0	1	0	0	0	0	2	0
3110039M20Rik	0	0	0	0	0	2	6	0	1	0	0	1	7	5	0	0	0	0	2	1	4
3110040N11Rik	79	87	124	52	74	59	118	86	140	156	112	127	168	111	56	73	42	89	100	67	135
3110045C21Rik	1	3	2	5	1	8	3	1	8	19	17	10	21	1	10	1	2	7	2	5	9
3110056K07Rik	63	91	109	113	92	116	185	150	196	299	396	281	194	84	141	133	74	62	88	91	191
3110070M22Rik	54	90	113	94	77	104	79	45	129	120	100	138	53	60	93	60	44	110	64	86	121
3110082I17Rik	90	145	108	124	85	97	103	116	134	159	141	129	131	120	145	156	130	142	146	84	163
3110083C13Rik	6	26	19	6	12	13	18	10	18	31	25	29	31	18	15	20	15	15	13	0	52
3300002I08Rik	7	10	5	10	6	20	5	11	17	7	18	4	7	5	13	7	9	13	17	12	7
3300002P13Rik	7	5	16	13	7	13	9	6	6	15	10	16	8	5	5	17	8	4	23	9	6
3425401B19Rik	5	22	3	27	7	12	9	21	8	20	28	20	3	5	7	14	16	8	12	11	5
3632454L22Rik	8	9	10	4	21	17	25	7	19	24	29	8	7	11	31	13	16	11	13	15	44
3830403N18Rik	3	1	1	0	6	3	8	3	1	1	9	1	9	8	0	3	0	2	3	4	6
3830406C13Rik	360.001	365	384.001	281	323	407	564.001	341.001	532.001	621.001	585.999	520.999	437.999	379	368	406.999	238	301	445.999	337	740.004
3830408C21Rik	42	54	89	39	28	34	67	41	40	44	43	46	32	37	34	64	36	22	49	32	77
3830432H09Rik	9	4	21	13	27	23	21	24	10	8	6	7	11	7	29	9	14	21	12	17	6
3930402G23Rik	0	2	1	0	0	5	0	1	2	0	1	0	1	0	0	3	0	0	1	4	2
4430402I18Rik	43.1079	44	68.1677	28	40	39	60	26.0401	34	46.1018	40	38	39	34	33.0265	42	21	35	52.0421	29.0258	67.0482
4631405J19Rik	0	4	9	3	2	1	4	3	7	0	2	0	4	1	5	4	0	8	9	2	2
4632404H12Rik	161	152	322	209	162	218	260	265	311	384	365	323	228	168	214	206	180	161	169	178	272
4632415L05Rik	650	771	928	952	806	967	1113	1108	1415	1509	1516	1575	503	572	947	832	830	684	887	930	1038
4632427E13Rik	16	13	6	15	10	6	21	13	14	19	29	23	18	13	15	5	8	18	10	10	11
4632428C04Rik	41	34	35	39	26	34	35	32	45	27	42	31	33	27	24	39	29	13	24	32	47
4732414G09Rik	0	2	7	1	0	2	0	0	3	1	1	2	2	2	0	0	1	1	0	1	0
4732419C18Rik	0	2	3	1	4	1	1	2	0	0	4	2	1	0	4	4	1	2	0	3	0
4732471J01Rik	3.11202	13.1036	1.05753	11.1148	14.2453	4.0625	6.12727	2.03382	7.05121	8.16349	20.147	7.15067	9.0674	12.4728	11.4266	6.13472	3.15895	2	1.02189	1	17.8461
4732491K20Rik	99	96	120	90	88	133	143	124	88	109	103	101	79	106	115	89	81	90	118	89	159
4831440E17Rik	64	66	135	93	53	99	140	140	89	118	135	125	97	45	81	80	83	58	59	93	94
4833411C07Rik	8	8	14	11	7	2	9	9	2	9	9	2	17	0	3	12	5	3	11	9	9
4833412C05Rik	6	1	4	4	4	1	0	2	4	0	1	1	6	1	5	0	6	3	0	4	3
4833415N18Rik	6	3	25	1	15	10	11	6	8	2	7	12	19	10	8	13	8	7	4	7	16
4833417C18Rik	15	35	33	20	16	14	25	18	33	18	27	36	35	28	24	42	21	17	11	29	46
4833418N02Rik	5	15	21	9	19	8	13	24	20	3	14	13	23	6	13	10	15	23	19	7	25
4833419F23Rik	1	9	1	2	4	1	2	1	2	0	2	1	3	1	0	9	0	4	0	2	5
4833420G17Rik	646.998	610.999	853.999	1132.99	915.002	987.006	899.999	1148	722.998	875.003	740.999	833.002	855.002	608.001	950.995	816.998	859.002	868.003	828.001	1132	1008
4833422C13Rik	15	21	17	24	34	19	21	5	8	15	17	4	14	16.8511	25	20	15	7	13	41	35.6284
4833428L15Rik	7	4	25	0	6	3	15	4	13	19	7	8	8	6	6	5	6	2	3	1	6
4833438C02Rik	38	31	49	36	40	30	69	25	32	30	34	23	63	33	42	34	9	45	29	41	64
4833439F03Rik	15	11	18	5.0431	17.0534	14	24	16	9	18	6	14	15	6	9	18	10	12	20	8	17.0569
4833439L19Rik	2029.01	2366.98	2781.01	2703.05	2155.99	2597.98	3253	2953.04	3086.06	3824.12	3719.99	3793.06	2391.99	2056.98	2517.98	2495.03	2062.96	2272.99	2566.96	2405	3317.02
4921504A21Rik	68	49	90	56	41	67	72	66	80	110	101	84	69	45	69	62	54	56	48	31	74
4921507G05Rik	2	1	3	0	0	1	5	1	7	1	7	10	1	7	1	0	5	2	1	3	3
4921507P07Rik	2	8	15	27	21	11	21	15	12	16	7	24	18	12	8	8	18	16	19	9	25
4921508D12Rik	0	0	0	1	0	2	0	0	0	0	3	0	2	1	0	0	0	4	0	3	0
4921513H07Rik	3	0	0	1	0	2	2	0	1	0	0	0	1	0	1	0	0	0	0	0	2
4921524J17Rik	216	291	278	291	268	223	307	254	297	337	389	270.001	291	209	367	318	246	313	261	279.999	484.999
4921531C22Rik	40	41	70	43	28	45	57	36	72	76	95	78	50	36	28	41	41	45	25	35	58
4921534H16Rik	0	0	0	2	0	0	0	2	0	0	0	0	0	0	1	4	0	0	0	3	0
4921536K21Rik	2	4	1	16	5	4	4	8	3	6	4	3	7	2	5	3	9	2	5	9	6
4922502B01Rik	43	67	94	57	39	84	54	40	59	72	64	61	78	36	72	45	43	59	91	81	117
4930402H24Rik	951.994	886.995	1378	1060.99	956.993	1060	1297.01	1082	983.991	1146.99	985.99	1168	704.995	713.999	1086.99	1223.99	915	549.997	782.996	997.007	1268
4930404I05Rik	10	7	11	19	27	8	13	10	1	10	4	9	17	18	8	20	8	7	18	12	12
4930405A21Rik	30	12	26	32	22	26	41	23	17	33	21	47	20	25	28	31	10	22	24	17	55
4930405J17Rik	0	5	3	0	0	0	0	0	2	2	5	0	0	3	0	0	0	2	2	0	1
4930412C18Rik	21	44	48	28	25	31	49	29	43	72	48	44	41	31	39	47	21	28	32	41	72
4930412M03Rik	7	1	3	9	13	8	3	5	7	3	7	2	9	5	3	5	6	6	8	8	2
4930413F20Rik	2	7	6	0	4	5	16	9	3	5	15	9	8	6	3	1	6	3	8	8	8
4930413G21Rik	261	354	388	318	280	409	343	308	400	440	556	470	257	251	370	454	269	307	350	302	469
4930415O20Rik	5	11	3	0	5	4	3	5	1	0	0	2	1	20	0	0	4	4	13	2	23
4930422M22Rik	3	3	3	1	4	8	5	12	1	3	0	9	10	5	4	4	10	6	0	1	3
4930426D05Rik	1	4	1	5	4	3	3	0	0	2	3	2	2	2	0	1	0	2	0	3	0
4930426I24Rik	3.8413	1.18899	10.8541	2.4774	4.04815	6.30609	12.3977	3.98402	7.05761	14.5143	11.6233	6.46238	3.54956	1.2877	3.66092	7.24034	8.11e-35	2.43682	3.70408	3.87886	3.41566
4930426L09Rik	10	11	2	13	10	8	9	7	2	4	10	6	6	6	11	6	10	2	14	5	10
4930429B21Rik	13	12	13	14	14	17	18	13	16	22	16	18	19	18	15	8	13	11	11	20	17
4930429F24Rik	11	17	11	14	21	20	26	17	16	38	14	23	5	10	20	12	25	9	26	10	23
4930429H19Rik	4	1	0	1	7.21991	0	1	2	2	4	2	3	0	2	1	5	3	1	3	0	1
4930430F08Rik	369.339	340.518	456.485	355.373	204.538	372.355	577.399	454.684	752.839	861.844	800.39	785.716	395.94	426.402	422.845	346.109	261.505	406.611	379.233	390.144	710.253
4930432K21Rik	26	45	29	15	18	26	33	17	45	53	50	39	22	50	29	34	16	24	30	35	39
4930444F02Rik	4	0	2	0	0	0	2	1	1	0	0	0	0	2	0	0	2	1	0	0	3
4930444P10Rik	15	9	3	12	6	3	5	7	4	16	11	2	24	5	9	12	4	5	5	10	10
4930447C04Rik	287	270	470	346	375	447	489	527	128	182	188	207	331	174	386	472	337	218	226	358	678
4930447F24Rik	0	0	0	5	2	4	0	7	4	0	1	0	5	2	1	2	0	0	2	2	1
4930447M23Rik	21	39	49	42	20	38	29	31	36	41	20	39	37	37	37	38	29	40	42	31	53
4930451G09Rik	115	108	153	83	74	108	152	75	149	136	122	179	78	86	81	111	94	65	89	72	155
4930452G13Rik	0	0	2	1	0	1	1	1	0	0	0	1	3	0	0	0	1	0	1	3	0
4930453N24Rik	237	380	290	317	254	359	358	348	319	409	373	350	335	251	397	301	252	374	365	300	582
4930455C13Rik	0	1.00905	0	2.02594	4.03335	1.00366	1.00316	0	0	0	0	0	0	0	2.04321	0	0	1.0045	0	1.00404	0
4930455G09Rik	5	3	9	2	0	3	9	3	2	0	1	2	2	2	4	4	4	6	6	0	0
4930465K10Rik	0	0	12	1	0	2	1	3	5	6	4	11	1	0	2	3	3	2	1	2.00507	5
4930467E23Rik	5.87e-40	10.7745	9.05815	9.18e-16	3.27269	3.59115	8.61774	6.13662	1.64196	9.51828	5.34e-14	3.77e-12	3.63e-15	2.17e-10	14	8.66875	8.52e-16	2.05436	2.38336	3.45684	2.38e-17
4930470G03Rik	1.01e-27	5.0695	8.67974	21.2655	21.1142	7.11973	3.74999	13.4101	4.70683	3.72227	6.43e-30	6.14234	1.06e-42	8.9573	10.9723	4.85742	3.91272	3.54478	3.69857	9.64325	8.65387
4930471C04Rik	1	3	7	0	2	1	0	0	0	1	4	2	0	0	1	3	0	0	3	1	1
4930471M09Rik	0	0	0	0	0	0	4	1	2	0	0	2	0	0	0	0	0	0	0	0	6
4930474N09Rik	0	0	0	5	2	7	1	8	1	0	0	0	0	9	0	2	2	1	3	6	0
4930478L05Rik	2	0	4	3	3	2	0	3	1	0	1	1	0	2	0	0	3	2	1	4	4
4930479D17Rik	0	2	4	5	1	2	6	1	2	1	5	10	8	0	2	2	4	2	6	5	6
4930480K15Rik	0	0	0	0	0	0	0	1	0	0	0	0	4	4	0	0	0	0	1	0	0
4930480K23Rik	28	63	89	47	67	61	79	88	98	95	82	92	44	44	78	54	44	29	64	47	73
4930481A15Rik	53	76	117	40	28	69	133	60	152	182	121	118	90	61	37	82	28	46	23	40	105
4930483O08Rik	0	5	0	0	0	5	0	0	0	0	0	0	1	0	1	0	0	0	2	0	0
4930486L24Rik	2	1	6	2	8	5	9	7	2	2	1	1	1	6	1	7	5	1	5	3	3
4930488L21Rik	2	3	4	2	14	7	9	3	9	3	4	2	3	7	7	15	4	7	4	14	10
4930500G05Rik	1	1	4	3	2	7	1	1	5	2	1	2	6	3	2	4	5	0	4	1	7
4930503B20Rik	3	7	2	2.46977	0	1.3198	7.52825	2	4	2	7	5	3	2	0	5	1	1	5	0	1
4930503L19Rik	190	206	211	202	213	201	277	259	221	342	228	273	216	141	252	242	159	204	195	167	379
4930505N22Rik	0	0	0	3	3	1	0	0	0	2	0	0	0	1	0	2	1	0	1	0	3
4930506A18Rik	0	0	0	0	0	0	0	6	1	0	0	1	2	1	2	0	4	0	0	1	0
4930506C21Rik	1	6	3	8	2	2	7	3	0	0	2	2	1	3	1	5	7	2	3	2	5
4930507D05Rik	4.08089	10.3939	6.15887	2.05214	7.13765	3.07276	10.1314	2.02789	1.01338	8.33577	12.4146	1.03713	3.02709	3.0928	4.27982	10.1224	5.10921	10.2793	3.03676	12.3534	7.20686
4930509E16Rik	0	0	0	0	0	3	2	1	1	0	0	0	5	0	0	0	0	0	1	0	0
4930509G22Rik	5	8	10	5	11	9	7	5	7	6	1	7	6	6	10	1	1	5	2	3	9
4930511E03Rik	0	0	0	1	0	0	6	0	0	0	0	0	3	0	0	4	0	0	0	2	0
4930511M06Rik	0	1	5	0	1	0	0	0	0	0	2	0	0	2	0	0	0	0	0	0	4
4930512B01Rik	0	0	2	2	0	0	0	1	0	0	0	0	0	0	2	0	0	0	0	4	0
4930513L16Rik	5	5	9	10	3	6	4	1	5	8	3	5	13	2	7	5	2	3	5	2	10
4930513N10Rik	11	8	18	9	12	20	5	13	14	18	10	12	1	6	5	11	15	1	7	18	11
4930515G01Rik	9	11	8	12	7	8	3	10	10	8	8	16	8	7	7	11	6	9	7	9	20
4930517G24Rik	4	1	6	0	0	0	1	4	4	1	2	3	0	3	10	3	2	1	0	1	6
4930519F16Rik	0	0	0	0	3	0	0	0	0	3	1	0	0	2	1	1	0	0	0	2	2
4930520O04Rik	2	0	4	0	2	3	0	0	0	2	3	2	2	0	5	1	3	3	0	3	0
4930523C07Rik	72	99	51	115	81	59	80	173.877	45	117	119	29	77	128	30	83.6449	76	60	39	118	68
4930524B15Rik	2	0	0	0	1	0	1	1	4	0	0	2	0	0	1	0	2	2	0	0	3
4930525G20Rik	30	36	60	33	25	35	46	32	99	128	81	120	25	39	36	27	12	27	25	24	35
4930526F13Rik	1	1	2	0	2	2	5	2	3	8	3	3	1	2	2	1	5	1	4	0	4
4930526I15Rik	69.8138	67.4882	51.3102	56.1208	60.1579	84.3576	76.477	81.7323	83.053	58.6656	69.0266	72.4893	132.657	65.9445	51.7607	83.2159	53.2372	40.7717	45.0507	56.7644	92.7192
4930526L06Rik	3	7	6	1	2	2	3	5	4	7	3	19	2	3	2	2	2	0	5	3	4
4930528A17Rik	18	8	17	16	10	10	6	7	6	14	9	8	8	13	4	24	15	5	14	5	19
4930539J05Rik	5	4	0	1	1	4	0	5	15	10	0	12	5	1	4	5	2	17	4	4	23
4930548H24Rik	0	0	0	4	0	4	0	1	0	0	0	1	0	0	1	0	1	0	0	2	0
4930550C14Rik	3	1	11	5	1	1	0	1	5	10	3	0	2	7	0	5	0	5	1	5	8
4930550L24Rik	1	9	13	4	9	6	6	9	5	4	1	7	10	5	4	3	0	2	5	1	18
4930552P12Rik	0	1	0	3	1	1	0	5	0	0	0	1	0	0	1	0	5	0	0	3	0
4930553P18Rik	22	25	31	21	18	16	39	15	22	27	31	18	21	19	40	18	13	18	19	13	49
4930554H23Rik	1	4	5	0	0	2	4	0	11	4	15	7	3	3	2	9	0	0	3	0	3
4930555A03Rik	0	0	0	0	0	0	0	0	0	5	0	0	2	0	0	0	0	8	5	0	0
4930555G07Rik	4	7	0	4	2	1	1	1	0	0	0	0	1	0	0	0	0	0	0	0	5
4930556M19Rik	20	26	13	9	20	15	25	9	17	16	21	5	11	26	8	42	9	13	18	15	18
4930558J18Rik	0	0	3	5	3	5	2	7	0	0	0	1	0	2	0	12	1	6	5	1	1
4930562C15Rik	1	0	3	0	3	1	0	0	0	1	1	3	0	1	2	0	3	0	0	2	0
4930563E18Rik	0	1	6	9	2	3	8	8	15	28	29	34	4	2	1	12	5	2	2	5	4
4930563E22Rik	40.6972	51.4009	50.3777	51.7546	44.0266	53.2038	68.1818	72.985	51.617	44.2015	68.6757	64.1532	55.2638	57.9848	61.3121	77.4399	41.3302	53.5584	38.3266	54.8998	86.4789
4930565N06Rik	1	1	2	5	5	6	5	8	3	1	7	4	0	2	3	2	4	6	0	3	5
4930570G19Rik	123	99	194	145	140	175	171	177	169	157	183	189	111	103	154	192	127	146	188	187	247
4930577N17Rik	17.619	14.123	16.153	12	12.3053	14.3756	13.8745	8.14516	14	22.4403	12.0786	14.2768	11	7.12536	14.51	6.18032	3	18	2.0394	3.05349	15
4930578G10Rik	1.25166	1.79e-12	4.36149	1.38117	7.25e-15	7.87449	7.13375	3.38249	4	8.28e-31	7.67928	4.20524	0	9.57e-41	2	6.56847	2.38e-37	1.3161	5.95154	1.0786	5
4930578L24Rik	4	6	11	8	10	9	15	14	16	15	18	18	13	10	11	12	6	9	17	16	9
4930578M01Rik	15	9	3	8	5	11	12	7	13	17	9	26	16	7	10	3	2	6	17	6	14
4930579G18Rik	1	1	0	0	5	1	3	2	0	2	0	1	0	7	0	1	2	0	0	7	2
4930579G24Rik	75	132	112	160	113	96	133	164	160	186	164	171	143	105	224	128	157	134	166	163	176
4930579K19Rik	10	9	16	7	6	17	23	12	22	48	49	52	13	9	24	23	8	27	23	3	23
4930581F22Rik	63	52	102	50	67	60	85	63	26	36	34	40	50	60	86	75	58	47	42	56	44
4930590J08Rik	0	1	4	5	1	0	1	2	0	0	0	0	0	3	0	0	0	0	1	3	0
4930592C13Rik	4	2	3	0	0	2	2	1	7	18	9	14	3	1	7	7	0	0	1	2	4
4930592I03Rik	2	0	3	6	4	2	1	2	4	1	1	0	4	1	0	3	0	0	1	2	0
4930594C11Rik	0	0	0	1	0	0	6	1	0	0	1	0	1	0	0	0	0	2	0	2	1
4930594M22Rik	29	22	13	24	38	41	47	73	43	35	35	35	25	12	12	35	49	10	15	37	13
4930599N23Rik	0	2	0	0	0	4	3	0	0	0	0	0	2	0	0	0	0	1	2	0	7
4931402G19Rik	3	1	1	6	14	4	6	10	1	4	4	0	2	1	7	4	6	2	1	13	2
4931406C07Rik	312.001	364.001	373	348.001	384.001	480.001	457.999	483.001	326.001	416.001	372	311	382.001	390	290	501.999	320	343.001	489.002	300	525.998
4931406H21Rik	0	1	0	2	6	1	6	5	0	0	0	0	0	0	4	0	1	1	0	0	2
4931408D14Rik	0	9	16	33	19	41	13	14	6	2	12	14	5	11	26	44	20	3	11	23	30
4931413K12Rik	0	3	0	3	0	1	0	0	3	2	0	0	1	0	0	0	3	0	1	2	1
4931414P19Rik	67	106	133	64	53	68	135	83	120	103	144	140	82	75	86	97	56	71	68	68	117
4931415C17Rik	48	51	100	34	27	29	63	31	69	120	79	104	29	20	55	54	34	33	32	22	64
4931422A03Rik	0	5	2	3	0	2	6	2	5.00782	6	1	1	0	0	5	6	8	2	3	4	1
4931428F04Rik	271.938	312.135	393.474	357.134	300.657	367.106	448.865	324.427	342.865	340.197	363.006	416.762	162.959	285.694	295.726	413.527	272.007	189.699	303.07	294.551	332.497
4931431C16Rik	1.87e-35	0	0	0	0	1.22389	3.12207	1	0	2.19373	9.91028	2.21145	0	0	3	0	0	0	0	0	5.2027
4931440P22Rik	13	4	14	20	18	27	23	15.0468	16	15	19	5	26	11	16	12	17	34	24	23.1367	28
4932413F04Rik	1	0	6	6	6	1	0	0	1	0	0	0	0	1	1	0	0	1	1	0	1
4932415M13Rik	0	2	2	0	0	1	0	1	1	1	0	2	0	0	0	0	1	0	1	2	1
4932435O22Rik	6	5	1	6	0	0	2	1	2	7	10	6	0	1	0	2	5	3	4	8	1
4932438A13Rik	1793	1812	2976	2806	2653	2611	2942	2631	3290	4163	3896	4269	1362	1556	2494	2583	2020	1202	1932	2456	2289
4932438H23Rik	5	5	3	1	8	4	1	9	5	2	1	0	0	2	1	1	0	0	0	6	1
4932441J04Rik	0	5	1	1	1	0	0	0	0	4	0	0	0	1	2	0	0	0	1	1	0
4933400F21Rik	0	0	3	0	1	0	0	3	1	1	3	8	0	3	5	3	3	1	1	2	0
4933402D24Rik	10	9	10	3	5	4	19	13	7	14	8	20	0	10	3	9	4	3	4	3	9
4933404O12Rik	84	116	154	110	135	129	140	110	139	155	138	171	90	79	127	129	141	92	137	136	140
4933405L10Rik	0	0	2	1	0	1	2	3	1	0	4	0	0	0	0	0	1	1	0	0	6
4933406C10Rik	0	3	2	5	4	2	6	6	5	3	2	1	4	9	4	0	2	2	3	0	1
4933406I18Rik	3	1	1	0	1	0	1	0	0	0	1	0	1	0	0	0	0	0	1	2	1
4933406J10Rik	5	0	1	0	2	1	1	0	1	12	1	2	1	1	3	1	0	0	3	0	0
4933407K13Rik	23	33	38	44	37	50	57	44	33	39	35	33	33	26	56	37	22	32	30	34	65
4933407L21Rik	3	5	5	3	8	4	6	4	1	5	3	3	6	2	0	1	4	2	7	7	2
4933409K07Rik	75.2525	94.5565	103.667	114.807	90.056	140.417	100.591	119.021	106.579	79	83.3114	109.608	46.2477	54	68	83.7425	81.0775	45.901	113.562	94.7231	122.998
4933411K16Rik	0	0	0	0	0	5	0	2	0	0	1	0	3	0	2	0	3	0	1	0	1
4933412E12Rik	68	67	85	94	84	84	121	79	40	53	63	45	120	51	79	98	45	60	84	49	121
4933413J09Rik	15	14	11	34	19	23	23	30	2	5	8	2	28	18	9	22	31	14	8	33	16
4933416I08Rik	0	3	6	4	5	2	1	5	0	4	4	9	3	3	2	2	2	0	2	1	2
4933417D19Rik	12	8	7	20	16	17	5	23	5	6	8	9	20	18	17	7	12	10	14	24	14
4933421O10Rik	233	239	357	283	219	271	360	294	496	567	576	498	205	246	245	292	193	182	230	234	389
4933424G05Rik	0	0	1	4	1	0	2	0	0	0	0	0	0	1	6	0	0	0	0	0	0
4933424G06Rik	0	2	0	0	0	1	3	1	1	0	1	2	4	0	1	0	0	0	4	0	4
4933424M12Rik	10	8	13	16	8	15	21	6	9	7	3	14	9	14	5	6	6	12	8	6	19
4933427D14Rik	199	221	314	355	239	289.001	310	342.001	247	305	306	331	233	216	319	266.999	252	231	205	311	251
4933427E11Rik	6	8	3	4	0	4	3	9	6	9	5	11	6	2	8	2	9	11	6	7	13
4933427I22Rik	0	0	1	0	0	0	3	5	0	1	0	2	0	1	0	0	1	0	0	1	1
4933428G20Rik	5.05885	12.042	6.16928	14	16	11	13.0343	30.0654	1.00357	5	7.03824	3	6.23803	2.02664	13	8.02221	12	3	7.03916	8.13834	11.0719
4933429O19Rik	16	15	27	55	42	26	46	67	3	10	2	6	21	12	37	44	39	26	35	42	28
4933430I17Rik	11	5	7	9	10	10	10	17	12	12	6	8	22	8	3	16	5	16	10	6	11
4933431E20Rik	607	741	797	693.889	591.899	848.968	974.818	772	772	907	928	896	436	580.944	716	732	565	464.979	733	577.897	942.974
4933432I03Rik	0	0	3	0	0	0	1	0	0	0	0	0	0	0	2	0	0	1	2	0	1
4933432I09Rik	2	0	4	1	8	1	3	2	2	2	5	0	3	2	5	0	4	0	4	1	7
4933433G15Rik	1	0	4	0	2	0	1	1	2	3	5	1	0	0	1	0	1	1	1	0	8
4933433H22Rik	0	0	0	2	1	3	0	0	1	0	0	0	0	0	0	1	0	3	4	0	0
4933434E20Rik	861	1222.01	1229	1227	975.999	1205	1324.01	1134	1108	1369	1419.99	1404.99	1317	922.994	1332.01	1151.99	957.995	1386	1262.99	1153.99	1684.98
4933439C10Rik	198.175	196.713	275.663	183.593	207.325	252.376	271.15	265.258	131.335	149.614	152.913	151.23	227.298	129.994	242.895	237.665	164.891	240.027	175.929	189.569	284.015
5031425E22Rik	634	789	960	788	630	779	950	920	1072	1401	1666	1365	886	606	804	904	639	769	628	610	1111
5031425F14Rik	0	1	2	3	1	0	0	0	0	0	0	0	3	0	0	0	0	0	0	0	0
5031426D15Rik	0	0	1	4	0	2	3	0	2	0	0	1	0	1	0	5	0	0	2	1	1
5031434O11Rik	12	25	21	31	14	25	32	23	11	16	12	18	43	14	47	35	23	14	15	23	26
5031439G07Rik	1150	1295	1448	1575.01	1588.98	1631.98	1674.01	1742	1228.99	1563.99	1541	1409.01	1184	1101	1287	1527	1236.99	1260	1392.01	1460.99	1865.01
5033403F01Rik	4	2.62332	5	1	5	4	4	2.18588	5	2	2	4	4	10	6.90144	2	6	2	3	2	12.6041
5033404E19Rik	0	0	0	0	2	0	0	2	0	1	0	0	1	1	0	0	0	0	0	1	4
5033406O09Rik	8	7	2	2	5	3	5	7	2	6	1	9	1	1	11	3	1	9	9	6	3
5033417F24Rik	9	16	15	23	23	19	47	32	24	20	24	28	5	14.0303	16	27	19	10	13	15	19
5033430I15Rik	83	132	154	126	81	121	150	116	152	158	157	190	169	98	154	104	77	159	109	113	172
5330413P13Rik	103	121	151	68	79	129	178	124	282	343	331	286	66	95	88	93	67	103	92	67	93
5330429C05Rik	0	2	1	3	8	2	1	0	4	0	2	2	3	0	0	1	0	2	4	0	2
5330434G04Rik	11	26	60	24	20	40	60	33	54	35	54	37	10	33	19	10	18	9	47	10	57
5430402O13Rik	11	13	6	15	13	8	11	6	16	13	13	7	6	4	9	10	10	14	5	6	17
5430403G16Rik	23	30	38	20	30	13	27	52	39	41	33	85	34	50	29	28	23	35	29	45	51
5430405H02Rik	64.8625	66.9032	75.9862	85.4828	48.9131	94.8101	62.234	88.3666	83.3801	65.6746	109.103	83.7321	68.7998	91.0229	69.4517	96.1546	66.367	66.0128	93.7788	55.2939	129.035
5430416N02Rik	119	143	145	175	121	141	142	95	122	102	120	116	144	78	150	182	112	208	178	128	265
5430427O19Rik	4	5	6	1	9	13	5	3	3	0	2	2	8	4	0	3	3	11	9	9	12
5430431A17Rik	0	0	0	2	0	0	3	0	0	0	0	0	0	0	3	0	2	0	0	1	0
5530401A14Rik	1	0	1	2	0	2	1	0	2	1	1	0	0	1	0	6	0	0	1	0	4
5530601H04Rik	94	115	158	104	144	124	187	149	112	122	136	172	112	108	96	136	105	129	148	100	199
5730403I07Rik	2	0	0	0	6	0	0	1	0	0	0	0	0	1	0	2	4	0	0	2	4
5730405O15Rik	10	9	11	8	4	17	15	12	16	10	11	9	8	9	5	3	8	10	4	3	6
5730408K05Rik	14	25	30	44	17	26	37	33	34	52	65	58	34	13	21	28	21	37	31	20	53
5730409E04Rik	617.997	816.005	761.999	739.003	653.997	872.001	875.003	771.997	961.006	930.992	846.999	898.004	498	557.001	744.001	795	634.998	636	906.004	661.002	1103
5730420D15Rik	0	4	3	0	0	0	0	0	2	0	3	0	0	2	0	0	0	0	0	0	5
5730455P16Rik	951	1002	1288	1175	1066	1330	1374	1464	1688	1911	1613	1717	645	922	1036	1234	1122	915	1231	1180	1643
5730480H06Rik	16	22	41	16	24	37	31	31	5	15	8	27	19	7	30	28	33	20	26	17	26
5730507C01Rik	51	28	33	30	46	34	72	55	43	44	23	66	51	42	21	75	9	17	45	14	83
5730522E02Rik	2	10	1	0	3	2	0	1	3	0	2	10	2	0	1	2	3	0	5	2	11
5730552O08Rik	26	21	57	21	39	20	60	23	159	201	213	203	21	40	34	37	28	20	13	51	31
5830416I19Rik	0	0	0	0	0	1	2	0	0	0	0	0	0	1	0	1	0	0	5	0	0
5830417I10Rik	619.275	483.539	909.722	894.073	596.239	624.937	1038.48	938.963	880.091	1118.98	1095.53	1085.64	642.822	674.74	727.38	776.369	658.052	351.166	485.203	681.695	548.876
5830418P13Rik	2.00175	0	0	7	2.0022	1	2.0287	10	4	3	2.0005	3	7.00568	3.00269	0	6	2	2.00389	4	9.02039	10
5830432E09Rik	0	3	0	0	3	1	1	0	0	0	0	0	0	0	1	4	0	0	0	0	0
5830444B04Rik	5.1397	8.30101	7.78003	2.04723	0	7	5.57154	9.47539	0	4.37183	6.49338	7.10786	2.09046	0	5.33741	4.25268	3.06715	1	4.06075	1.04809	0
5830448L01Rik	40.3939	29.8158	58.855	81.6038	75.5237	73.0246	69.4194	95.7894	40.4079	62.9747	60.775	58.9405	61.7263	58.7748	71.6895	73.5207	31.8795	78.7365	72.2823	68.243	54.3292
5830454E08Rik	23	25	14	9	13	9	26	10	26	34	52	46	22	13	15	15	14	9	11	8	22
5930403L14Rik	11	39	97	24	21	27	13	90	8	7	28	5	10	32	2	106	3	45	9	5	26
5930403N24Rik	23	41	40	19	12	20	27	35	21	35	26	48	29	10	20	21	15	15	19	32	24
5930430L01Rik	187	151	229.001	102	149	183	212	132	308	343	357	367	78	130	122	201	96	115	159	123	231
5930438M14Rik	2	1	0	2	0	0	0	2	6	0	1	2	1	2	0	0	0	1	1	1	2
6030407O03Rik	2	0	1	0	1	3	2	4	1	0	1	0	1	0	1	0	1	0	4	1	3
6030442K20Rik	9.16115	0	20.3669	5.05814	10.5019	5.12929	9.43396	12.0998	17.9657	22.5207	13.8697	14.435	4.30271	6.23742	3.1222	2.12523	7.24695	7.54917	5.33596	4.09476	7.41395
6030443J06Rik	3	4	0	0	2	0	3	10	0	9	1	4	2	5	3	6	0	0	5	1	1
6030458C11Rik	552.998	633.997	778.004	717	625.998	836	866	1034.01	846	1126.99	1119.01	1092	538.002	539.002	757	668.998	686	545	720	789.001	761.999
6030498E09Rik	0	0	11	0	2	1	3	2	4	3	1	1	0	4	2	2	3	1	0	2	3
6230400D17Rik	29	23	11	32	37	42	21	45	15	17	16	21	27	19	34	22	24	26	22	24	30
6330403K07Rik	726	928	1039	759	837	834	1033	783	971	993	1024	1078	828	661	1016	847	614	970	1079	701	1445
6330409D20Rik	10	4	9	9	4	5	12	3	8	14	7	6	11	8	6	7	3	5	6	5	9
6330415G19Rik	26.2145	29	29.6972	27.7158	17.3107	13.7519	36.3027	33	53.4892	46	73.373	44	19	7	31.8203	32	32.3723	21.4353	24	27	29
6330418K02Rik	30.516	64.114	56.1029	22.2493	31.094	7.63833	49.78	26.0625	73.9913	49.899	76.5519	88.8876	42.6012	36.1118	35	50.7369	8	47.1941	45.3707	18	55.0466
6330420H09Rik	0	1	0	0	1	0	1	0	0	7	0	1	1	1	2	0	0	2	3	0	1
6330525I24Rik	37	21	57	41	32	41	64	42	17	26	13	33	19	13	45	17	28	21	27	27	29
6330549D23Rik	13	14	22	19	16	20	43	26	48	58	42	46	12	19	29	37	12	28	24	10	42
6430411K18Rik	3.63e-22	4.95697	4.95697	0.156883	5.87091	6.39242	7.69621	6.78485	4.43545	5.95697	10.4785	7.91394	11.6532	0.00254561	2.87091	8.91394	5.43545	0.739243	7.73924	5.13167	10.957
6430548M08Rik	5363.81	6924.27	7920.74	6819.76	6439.82	8395.57	8727.52	8338.38	7920.94	8731.21	8832.14	9244.82	4088.06	5089.99	7103.89	6249.91	6306.02	5017.1	8303.5	6989.86	8400.86
6430550D23Rik	10	10	25	11	4	12	24	7	2	6	9	5	5	9	16	13	6	12	8	6	17
6430562O15Rik	68	65	72	47.1106	34	49	85	81	211	286	159.3	238.705	112	65	54	29	50	53	50	49	82
6430571L13Rik	333	427	480	550	517	490	486	568	673	818	743	798	348	347	653	543	467	422	530	541	473
6430573P05Rik	20	32	28	13	24	23	17	16	26	29	33	34	17	20	28	45	23	14	21	26	22
6430584L05Rik	0	0	1	0	1	2	1	1	0	2	3	1	1	0	2	1	0	1	4	2	6
6430590A07Rik	4	4	11	11	8	4	10	15	8	10	8	14	4	9	6	8	7	3	16	9	0
6430628N08Rik	0	0	0	4	0	1	0	0	0	1	5	2	1	0	0	0	1	0	0	0	3
6430706D22Rik	371.302	470.502	554.468	395.661	467.88	390.876	702.612	458.657	340.839	501.448	433.811	436.162	376.763	339.732	469.159	458.776	261.439	267.012	431.818	299.086	705.695
6530402F18Rik	1173.17	1110.96	1751.73	1568.74	1145.59	1321.77	1912.88	1409.82	1438.1	1866.21	2737.91	2285.8	1627.14	1284.83	1336.95	1791.38	1182.76	697.45	980.967	1208.54	1461.51
6530409C15Rik	3	5	12	11	13	4	3	6	3	6	6	3	2	1	8	21	4	2	11	9	4
6530411M01Rik	0	0	2	0	0	2	1	3	3	7	0	1	0	1	0	1	0	2	0	0	1
6720468P15Rik	27	51	57	29	42	37	44	29	24	31	24	37	38	16	58	28	29	36	27	30	102
6720473M11Rik	0	2	0	4	3	2	1	2	0	2	2	1	1	0	7	5	1	0	0	0	0
6720483E21Rik	0	2	0	1	1	7	3	6	0	0	1	6	2	2	0	3	0	1	5	7	7
6720489N17Rik	34	18	28	22	17	40	44	35	43	42	34	48	15	34	50	23	22	32	24	36	49
6820408C15Rik	13	34	17	12	12	18	16	11	9	20	17	28	18	16	18	23	26	14	27	8	31
6820431F20Rik	1031.24	1232.61	1311.94	1509.12	1340.33	1488.26	1533.97	1483.07	1160.33	1531.68	1252.92	1333.35	750.199	965.97	1513.75	1489.28	1583.2	953.126	1169.02	1477.69	1915.2
7530428D23Rik	196	180	13	105	109	1	0	148	2	394	372	3	396	197	12	221	109	188	29	179	12
8030423F21Rik	2	2	14	0	6	4	9	0	11	13	6	17	0	6	6	5	3	1	5	0	5
8030453O22Rik	7	3	3	5	7	2	9	9	3	3	2	2	3	2	3	8	2	11	8	6	9
8030462N17Rik	1409.01	1449.98	2006.03	2245.97	1765.01	1901	1916.01	1996.04	2210.04	2608	2513.03	2667.96	1446.99	1267.01	2110.97	1967.02	1833.01	1193	1706.99	1918	2022
8430426J06Rik	8	0	4	2	4	2	8	0	1	0	4	1	6	5	4	8	0	0	9	7	9
8430429K09Rik	36.0017	70	72.0591	53.0226	69.0006	59.033	81.0001	52.0216	67	86.2395	98.0983	64.2777	64.0855	59.1264	45	72	49	59	68.0787	49.0557	70.0218
8430431K14Rik	2	0	0	2	6	2	1	2	0	0	0	0	0	0	2	0	4	0	2	3	2
9030025P20Rik	131.423	122.956	236.769	184.778	185.75	203.766	269.131	244.658	165.642	147.923	141.899	154.066	165.86	155.958	285.256	319.623	226.488	172.32	263.732	174.179	284.135
9030404E10Rik	0	0	1	0	0	1	1	1	1	1	8	2	6	0	0	0	0	0	0	0	1
9030612E09Rik	21	21	54	9	14	22	31	22	31	27	54	25	20	21	13	31	15	15	45	18	30
9030624G23Rik	43	33	54	39	22	47	89	39	38	56	41	60	26	44	34	73	28	12	54	40	38
9030625G05Rik	5	7	5	4	8	7	8	10	6	3	4	7	3	5	5	10	5	12	11	4	37
9130008F23Rik	22	19	19	42	11	10	7	51	10	23	28	14	31	31	9	36	19	11	11	32	18
9130015G15Rik	2	1	1	1	7	0	0	1	0	5	2	4	2	3	1	1	0	7	5	7	3
9130015L21Rik	1	6	2	1	1	2	0	0	0	0	0	0	5	2	1	1	4	1	5	3	5
9130019O22Rik	67	77.2645	69.3217	123.229	74	104	82.2754	147.458	104	145.541	127.414	104.327	89.1457	51	89	62	67	73.2298	107.32	82	99.4903
9130023H24Rik	133.916	211.302	190.673	168.157	141.892	168.076	210.957	164.711	247.283	293.824	291.206	328.067	173.553	96.0827	206.466	165.95	130.21	128.821	169.748	137.17	215.17
9130024F11Rik	9	23	25	19	9	12	25	7	15	35	39	26	11	25	27	19	12	9	24	16	57
9130221H12Rik	179.625	151.455	188.207	318.445	228.636	255.747	230.924	296.103	201.629	253.751	246.409	220.969	197.689	150.543	244.435	186.192	232.898	178.187	213.579	267.639	193.695
9130227L01Rik	0	1	0	1	0	2	5	4	0	3	1	2	0	1	0	2	0	0	0	0	0
9130401M01Rik	320	508	467	408	363	394	547	415	372	498	430	453	705	433	566	461	327	550	523	431	713
9230009I02Rik	4	4	3	0	0	4	1	2	0	1	3	0	2	2	0	6	1	1	1	4	3
9230105E05Rik	0	8	0	3	1	2	1	10	1	1	1	3	1	3	0	4	0	0	0	0	2
9230112J17Rik	21	11	21	20	25	9	19	24	5	10	20	12	18	14	12	21	13	5	15	30	32
9230114K14Rik	19	26	25	33	23	27	34	29	20	45	26	44	14	12	38	32	15	21	21	19	23
9230116L04Rik	0	1	6.03038	2.02382	8.05045	1.02469	0	2.0176	2.02618	6.04305	1.00374	2	0	2	10.0631	0	7	9.10392	3	0	2
9230116N13Rik	15	11	15	31	10	14	21	27	36	27	35	27	22	19	23	15	23	18	33	32	48
9330020H09Rik	37	26	68	58	49	55	74	74	113	93	127	136	61	44	89	39	42	72	77	53	81
9330102E08Rik	171	160	198	131	165	139	195	185	224	201	250	245	119	105	141	168	103	66	145	119	130
9330104G04Rik	48	59	54	27	54	52	55	29	51	64	72	45	26	31	42	32	29	29	35	48	115
9330117O12Rik	0	2	3	5	2	1	3	0	7	7	5	3	4	0	0	0	3	1	1	0	3
9330133O14Rik	182	302	322	254	248	303	317	274	300	305	249	290	172	192	262	287	199	218	261	209	403
9330136K24Rik	15	21	14	18	13	13	20	21	18	13	22	27	11	16	16	20	8	8	12	5	30
9330151L19Rik	228.278	275.997	413.85	325.149	269.716	317.743	352.324	349.962	326.305	435.827	527.386	419.705	318.764	194.007	350.107	341.179	292.725	246.718	305.135	298.541	426.855
9330158H04Rik	1	1	1	2	4	2	2	3	0	3	2	0	1	4	2	3	0	2	5	0	3
9330159F19Rik	354	429	616	478	490	495	665	555	539	564	575	638	312	355	548	537	395	297	468	455	650
9330159M07Rik	115	113	189	163	185	151.991	173	139	129	186	123	203	105	107	105	182	106.987	82	134	175	203
9330162012Rik	8	24	36	27	16	49	49.1394	21.4266	10	19	25	25	27	30	19	26	14.0931	36	24	13.0642	48
9330162B11Rik	1	3	1	1	1	6	6	5	3	0	7	1	4	0	3	2	0	5	3	2	1
9330175E14Rik	2	0	0	1	2	3	2	14	0	0	1	0	0	4	0	0	0	0	5	3	0
9330179D12Rik	9	5	4	9	4	11	8	9	3	10	7	13	5	6	1	7	4	8	7	7	6
9330188P03Rik	25	26	50	114	61	73	33	111	7	8	12	6	73	58	43	31	108	50	57	81	74
9330198I05Rik	17	2	2	4	5	9	10	6	1	5	5	2	4	0	5	5	4	1	2	3	1
9430015G10Rik	165	239	320.001	221	178	261	279.999	283.001	150	181	177	175	231	173	248	286.001	267	127	193	250	313.999
9430018G01Rik	0	2	0	3	0	1	1	0	0	2	0	0	0	1	0	1	0	1	0	1	2
9430021M05Rik	38	52	49	37	40	54	42	44	34	37	49	41	25	40	52	58	37	44	34	44	57
9430037G07Rik	50	50	77	34	51	33	64	74	51	73	85	60	59	55	38	48	22	18	39	26	49
9430038I01Rik	36	16	31	19	11	39	32	17	29	34	26	22	42	49	47	18	26	47	28	30	39
9430041J12Rik	15	27	42	36	48	36	42	32	28	21	31	20	27	18	32	37	26	27	38	25	27
9430060I03Rik	6.57349	2.07055	5.59502	9.83707	1.10385	3.35318	10.8852	5.52628	10.476	23.6413	3.2182	13.0745	1.06062	8.68826	13.8603	9.60163	6.43251	10.3988	6.33537	7.55601	15.1209
9430065F17Rik	10	13	27	16	21	13	21	12	27	41	28	33	21	19	16	20	9	18	21	1	25
9430083A17Rik	29	31	40	20	38	51	45	41	74	80	63	91	31	23	24	27	26	40	36	34	58
9430091E24Rik	12	16	28	31	29	35	46	45	19	17	17	23	31	20	25	23	47	19	15	42	27
9530026P05Rik	0	1	5	0	5	1	3	2	2	2	1	3	4	1	1	0	0	0	0	0	2
9530027J09Rik	4.29788	2.29969	7.6781	6.72851	4.52542	7.71552	4.60056	4.53223	0	4.24134	9.95e-42	5.74524	4.46756	2.28625	14.0707	4.37402	18.8895	3.32146	1.08049	6.77559	9.47643
9530034E10Rik	3	3	0	0	2	0	0	2	1	0	0	0	0	0	0	0	0	1	4	0	4
9530036O11Rik	0	3	0	0	3	0	2	4	1	0	2	3	2	0	0	2	1	5	4	1	1
9530051G07Rik	27	13	26	9	20	12	40	11	36	45	32	42	9	11	20	36	6	11	15	3	30
9530052C20Rik	5	1	3	2	3	2	7	1	5	16	5	12	2	9	5	9	5	1	9	5	5
9530052E02Rik	0	1	0	0	1	0	0	0	0	0	0	0	3	0	0	0	3	0	6	2	2
9530053A07Rik	0	1	1	4	2	0	1	3	1	0	0	0	6	1	0	0	2	9	0	1	0
9530059O14Rik	2	0	1	3	0	0	0	0	0	0	0	0	0	0	1	0	0	1	6	0	0
9530062K07Rik	7	12	15	13	9	13	16	6	12	23	12	13	18	5	7	6	4	4	9	9	3
9530068E07Rik	1912	2526	2161	2208	2130	2421	2609	2657	2199	2918	2666	2370	2442	1923	2290	2540	2066	2332	2657	2296	3134
9530077C05Rik	256	230	225	226	206	196	234	166	185	234	164	187	317	191	340.999	229	216	198	264	230	323
9530080O11Rik	6	14	13	11	6.00644	14	18	2	33	25	23	24	15	8	8	32	11	15	12	12	15
9530082P21Rik	40.2453	32.2241	55.7849	26.636	46.8774	71.7655	67.517	58.6218	40.6803	55.2323	59.1427	45.7101	34.2993	25.046	42.6013	62.1191	47.0508	76.2371	57.239	40.265	44.9642
9530091C08Rik	15	2	6	3	9	4	6	5	0	0	0	0	5	4	3	13	0	1	1	7	1
9630001P10Rik	23	29	65	11	20	25	58	39	66	43	24	41	29	30	27	37	18	39	49	20	68
9630013A20Rik	0	0	0	0	0	1	0	1	0	0	0	0	0	2	0	0	2	0	2	2	0
9630013D21Rik	0	1	1	2	4	3	0	7	0	1	0	0	2	1	2	3	2	8	5	6	6
9630013K17Rik	2	0	0	0	4	1	0	2	0	2	0	0	0	0	3	0	1	0	1	0	0
9630028B13Rik	18	16	29	19	11	9	38	17	55	41	57	24	27	10	21	27	20	16	14	17	47
9630028I04Rik	0	3	0	0	1	4	5	3	1	0	2	2	9	1	0	1	0	1	3	0	0
9830166K06Rik	0	3	5	0	0	1	0	1	0	0	0	1	0	0	0	0	0	1	0	3	0
9930012K11Rik	8	31	15	27	18	23	34	29	23	20	19	21	32	15	15	19	9	16	42	19	26
9930014A18Rik	40.6781	28.5268	39.9272	29.3694	41.404	59.2922	45.9333	39.3335	29.0788	40.1152	31.9716	36.149	24.7065	25.7539	30.0187	39.0671	63.3739	23.4544	46.3262	41.0363	64.1623
9930021J03Rik	871	861	1284	1278	1153	1083	1470	1371	1349	1621	1521	1614	631	763	1156	1151	1004	535	812	1227	1162
9930104L06Rik	311	280	377.001	414	343	395.999	486.001	504.001	480.999	545.998	510.001	526	351.999	312	354.001	326	321	321.001	334	468.999	427.001
9930111J21Rik1	1.18e-10	3	6	2.64589	5.47376	3.95e-10	15.7718	10.0493	0	1	3	8.59e-41	0	2.18556	4	1.03e-25	1	2	8.31701	3.95e-10	16
9930111J21Rik2	3	2.73e-14	5.46e-14	2.35411	3.52624	5	3.2282	5.95068	0	0	1	4	0	7.81444	0	4	0	2	2.68299	5	9.46e-08
A030001D20Rik	77.5948	139.409	170.685	73.9999	79	73.9397	180.749	142.374	189.827	188.546	180.691	152.64	79	96	87.6215	83.5815	64.2513	37.283	96.0374	64	176.54
A130010J15Rik	294.001	350.561	322.413	471.792	350.057	435.432	404.264	455.122	450.002	454.914	490.194	430.677	292.426	291.952	473.018	535.742	362.828	332.327	366.44	453.88	557.487
A130077B15Rik	15	9	16	7	12	7	18	2	23	16	32	24	10	9	8	10	8	3	12	6	19
A1bg	1	0	4	3	3	0	2	0	0	0	2	4	0	0	1	3	2	0	0	4	4
A1cf	1	1	3	0	1	5	2	2	0	1	0	1	3	4	1	0	0	0	1	0	1
A230006K03Rik	33	21	56	36	49	44	61	61	26	27	20	35	52	29	48	48	32	13	26	36	36
A230020J21Rik	0	0	4.35834	3.90857	1.16782	3.38371	2.233	1.16676	0	2.53956	0	3.24278	1.02e-30	0	5.7727	3.67783	3.24e-35	3.07953	2.23986	0	1.07342
A230028O05Rik	2	3	0	3	0	2	1	0	1	6	2	3	0	0	0	0	2	2	0	5	1
A230051N06Rik	30	32	43	33	26	31	50	32	57	106	102	75	39	33	40	37	25	42	26	29	47
A230056J06Rik	5	19	20	13	14	28	16	8	12	18	28	6	24	20	11	19	12	3	5	10	24
A230056P14Rik	31.3767	23.6025	38.7223	17.6798	24.5806	13.3697	50.082	31.4367	73.3547	87.7504	102.187	78.8608	19.7719	15.7456	33.138	31.7151	4.72713	11.3581	16.1767	14.6157	44.4214
A230057D06Rik	59	49	97	99	116	90	113	137	18	29	22	28	87	63	85	104	83	49	63	110	92
A230070E04Rik	15.9699	18.7374	37.6275	26.4813	21.7441	38.5231	33.9611	31.5449	24.5327	34.9035	19.1326	43.8588	53.0568	14.7067	31.8014	34.4273	18.0999	36.9395	40.9457	34.4372	64.4655
A230072C01Rik	134	148	230	124	137	153	242	156	173	208	223	159	187	145	140	167	92	148	164	118	286
A230072E10Rik	1	0	4.0396	2.0498	1.03559	3	1.02735	5	1.02106	5.13708	3.10599	2.11903	2.05084	0	1	0	9.12241	2	3.11316	1.01466	4.03606
A230077H06Rik	114	137	187	101	122	200	201	142	143	183	147	172	126	105	120	175	93	86	139	117	182
A230083G16Rik	9	5	8	12	5	4	4	4	4	4	4	6	0	3	5	4	11	1	4	5	14
A230103J11Rik	30	42	47	42	57	65	62	81.0581	43	39	55	53	29	37	55	37	57	34	48	60.1181	59.0278
A230103O09Rik	1	2	3	1	0	2	3	2	1	1	0	0	1	1	0	0	1	3	1	1	0
A230107N01Rik	20	19	34	34	10	18	36	34	51	62	59	55	37	20	22	20	22	20	21	39	40
A230108P19Rik	0	0	2	0	4	1	3	1	4	7	4	6	0	6	0	6	6	0	2	1	12
A2m	922	1253	1038	1237	1351	1565	1382	2371	191	264	248	202	852	872	481	1927	1040	739	1306	1020	1352
A2ml1	20	45	59	21	26	35	37	25	47	29	25	30	43	28	26	33	32	31	47	35	81
A330009N23Rik	3	6	4.99835	5	6	10.3126	14	10	7	14	25	10	15	3	9	2	6	5	13	5.14883	9
A330015K06Rik	1	1	2	0	1	6	0	1	0	3	0	4	1	1	0	0	1	1	3	0	3
A330023F24Rik	805	512	948	979	872	979	1394	1547	801	1150	1292	1562	947	642	743	886	810	484	490	949	811
A330032B11Rik	5	11	8	4	11	13	11	10	4	7	1	7	11	7	7	7	3	5	13	3	6
A330033J07Rik	12	19	11	11	9	10	14	14	7	10	11	21	13	1	21	8	2	3	11	15	16
A330035P11Rik	6	19	23	16	22	18	23	21	20	28	34	20	6	11	25	12	25	15	17	20	33
A330040F15Rik	0	8	5	7	3	5	4	8	15	6	14	4	3	4	3	3	4	3	7	4	3
A330041J22Rik	5	8	8	7	12	12	10	9	18	20	18	13	13	9	5	8	8	9	2	7	14
A330048O09Rik	4	1	2	9	0	9	5	8	6	11	1	4	7	8	3	3	2	5	4	7	10
A330049N07Rik	1	1	6	1	3	5	4	11	0	1	1	5	0	3	0	3	0	0	2	6	5
A330069E16Rik	17	27	33	14	14	10	17	9	23	30	42	30	18	21	12	22	6	20	15	8	40
A330074K22Rik	158	182	248	188	195	200	202	164	243	287	356	304	68	129	174	140	144	59	139	155	176
A330076C08Rik	0	0	0	0	2	2	0	0	0	1	0	1	0	4	0	0	1	1	0	0	0
A330076H08Rik	47	54	102	45	79	63	96	68	51	76	87	81	64	56	45	70	40	54	71	64	126
A330093E20Rik	12.5485	11.2045	9.15516	5.16986	6.07214	5.10505	17.2312	3.09619	4.04258	8.29268	9.21006	4.07793	2.11858	4.26386	25.7822	27.7296	8.31228	6.73039	3.0691	9.38626	16.4258
A330094K24Rik	252	306	517	397	258	358	480	325	946	1045	818	1041	404	299	419	320	293	462	393	394	465
A330102I10Rik	7	14	16	7	17	8	23	22	14	13	14	29	19	14	14	11	5	15	13	10	27
A3galt2	53	38	76	121	74	86	63	112	6	31	18	27	103	24	68	84	114	43	40	127	43
A430005L14Rik	285.999	413.999	413.999	356.001	267	357	384.001	375.001	419	432	461	408	533.001	306	573.998	406.001	338	516	447	347.001	571
A430018G15Rik	15.7781	57.3674	16.7542	20.2036	53.2564	29.7091	33.9802	29.6038	57.014	81.5513	48.1711	88.4996	41.4826	37.6295	23	17.3636	8.68033	40.8749	34.9904	26.2268	44.9881
A430033K04Rik	390	476	617	500	444	572	585	550	559	628	602	620	365	380	590	505	490	430	577	449	657
A430035B10Rik	203	191	419	199	155	206	332	240	805	903	1087	1072	286	183	235	247	157	196	217	188	427
A430046D13Rik	130	139	240	110	130	127	207	147	170	203	212	219	168	116	176	180	78	138	130	108	201
A430057M04Rik	11	4	12	23	16	19	12	32	6	13	7	11	18	11	11	23	18	30	8	23	21
A430078I02Rik	0	2	0	0	1	0	0	1	1	1	5	2	1	1	2	1	0	0	5	2	2
A430088P11Rik	0	0	9.86e-31	0	1.18052	2.12499	0	1.18939	1.0451	0	1.27155	0	0	7.46e-40	5.73716	0	1.11219	0	0	2.2764	1.07788
A430093F15Rik	0	0	2	0	2	0	1	1	9	1	3	1	5	0	8	0	4	1	1	1	1
A430108G06Rik	12	12	9	12	13	3	17	5	27	24	31	21	18	10	18	16	4	23	9	12	20
A4galt	9	16	12	27	25	18	16	52	15	17	21	17	42	15	30	18	34	27	36	39	14
A530013C23Rik	0	3	3	3	7	6	0	3	2	0	0	0	12	9	0	1	3	2	4	8	4
A530016L24Rik	2	0	0	1	1	0	0	0	0	1	0	2	0	1	1	0	3	2	0	0	1
A530040E14Rik	2	3	0	0	0	1	9	2	0	0	0	1	1	0	2	0	2	1	7	0	0
A530058N18Rik	329	381	501	296	344	422	476	259	655	795	722	776	445	352	409	444	237	429	469	306	943
A530064D06Rik	1	0	1	0	3	2	0	0	0	0	0	0	1	0	0	0	2	2	0	0	1
A530072M11Rik	9	16	13	9	19	11	18	21	19	12	16	19	15	15	6	12	6	10	10	11	19
A630001G21Rik	4	1	3	0	3	5	8	9	1	3	0	1	10	5	2	7	7	5	8	3	8
A630023P12Rik	0	0	4	1	0	1	5	1	0	0	0	1	2	0	0	1	4	2	0	2	3
A630026N12Rik	115	102	89	185	132	160	206	245	151	211	288	239	95	81	155	76	134	87	110	156	181
A630066F11Rik	32.1165	47.1478	26.1891	40.1935	27.095	41.5625	46.5307	38	50.255	46.0516	40	43.051	26.077	14.0543	39	34.0599	26.0996	52.2141	43.243	23.0775	80.2426
A630072M18Rik	75.8915	70.1001	79.2536	93.767	72.8236	106.437	135.227	120.143	68.5369	119.831	107.024	130.089	75.7413	67.718	91.1037	150.37	98.3251	63.8298	66.9373	118.771	128.681
A630089N07Rik	11	15	23	8	10	19	25	15	33	34	44	41	3	21	6	11	15	5	13	8	8
A630095N17Rik	0	2	1	1	4	1	0	0	0	2	3	6	0	0	2	3	3	0	3	0	3
A730006G06Rik	0	0	5	0	1	0	1	0	0	3	3	3	0	0	0	0	0	0	1	3	0
A730013G03Rik	0	7	7	5	0	6	17	0	5	5	7	2	0	4	2	4	2	4	4	2	6
A730017L22Rik	64	41	79	38	53	49	87	71	65	90	60	76	57	38	46	49	29	19	64	33	56
A730020E08Rik	41	36	70	16	31	22	55	33	84	89	88	80	38	34	31	35	20	33	33	32	70
A730020M07Rik	5	0	2	8	9	17	7	7	11	9	12	8	0	1	2	3	4	0	5	8	1
A730035I17Rik	14.4552	8.04483	14.5059	24.4808	30.7049	17.0477	7.6999	23.7102	9.72329	3.92634	1.48772	8.39767	15.6404	25.2174	20.5542	24.0474	13.9938	8.85584	11.0338	21.5042	20.589
A730036I17Rik	42	59	41	19	42	42	60	28	38	32	30	26	43	46	22	40	17	20	60	19	77
A730046J19Rik	376	552	534	495	412	592	738	561	777	992	932	912	260	396	370	566	354	381	550	436	768
A730049H05Rik	3	7	2	7	17	15	4	9	10	8	6	9	3	9	0	6	10	5	4	4	3
A730056A06Rik	14	30	18	14	16.7801	21	26	8	15	22	18	14	12	14	15	12	8	4	18	8	29
A730063M14Rik	30	30	39	18	26	37	39	28	23	26	31	26	29	20	37	18	13	41	26	30	40
A730081D07Rik	28	28	37.2105	17	21	29	34.6515	23	42	35	34	49	23	28	17	17	16	20.1382	41	16.0913	50
A730090N16Rik	2	1	0	2	0	0	2	2	4	1	0	1	2	1	8	0	2	5	0	2	6
A730098A19Rik	9.62161	0	2.09401	0	3.12394	5.16182	5.16843	1.04023	9.77219	4.16494	7.54138	3.29354	3	0	5.10073	1.02393	0	6.37308	1.01804	0	3.04643
A830005F24Rik	9	7	14	8	7	7	7	3	15	13	23	20	4	13	19	2	5	9	17	6	13
A830009L08Rik	5	5	7	1	5	5	1	2	3	2	6	4	7	1	9	8	0	1	0	4	3
A830018L16Rik	53	60	86	59	50	76	87	54	72	67	87.0001	76.9999	34	58	70	61	36	42	48	54	109
A830019P07Rik	85	127	90	54	55	69	82	76	68	90	77	89	68	54	73	85	47	73	121	59	170
A830035O19Rik	4.24388	9.61134	15.3022	6.59548	18.8935	17.6872	11.3393	16.7498	7.83175	11.9089	8.67637	8.74624	1.03334	14.9016	14.5973	13.4876	16.5592	8.56051	18.7126	23.8788	17.0195
A830036E02Rik	9.34133	6.30356	6	15.5034	4.24663	15.4858	27.1711	23	10.7483	6.62613	7.59144	9.09998	12	6	13.4941	21.1217	16.8229	4.04574	1.06634	7.20213	12.2387
A830052D11Rik	12	2	10	1	5	12	12	13	10	15	13	20	22	13	15	13	14	22	15	10	24
A830082K12Rik	43	75	39	33	36	49	72	42	50	67	53	48	50	42	33	33	18	46	37	23	62
A830082N09Rik	289	340	390	335	346	414	498	432	532	514	586	490	181	289	418	378	339	250	361	403	464
A930001A20Rik	58	81	99	58	53	69	89	55	87	83.9999	100	85	92	66	76	84	55	77	84	48	168
A930001C03Rik	3.75527	8.02e-31	2.36677	4.21e-38	13.8596	0	11.6385	3.46597	5	4.19668	2.21069	3.46462	4.24531	4.34e-39	0	4.83077	2.25052	1.03324	6.70054	3	5.25705
A930002C04Rik	4	4	3	3	3	5	3	10	6	2	16	3	2	1	7	4	1	4	6	7	0
A930003A15Rik	1387	2051.98	2160.98	2155.02	1525.01	1701.01	1813.99	1561	2217.02	2615.98	2648.02	2708.03	2955.04	1478.99	2625.98	2398	1956.99	3174.01	2151.02	2038.01	3641.06
A930003O13Rik	49.4803	30.8937	80.2004	68.229	50.8087	48.0672	48.1567	61.5781	69.5859	78.9098	39.0821	56.1868	29.7302	29.8088	53.1291	56.7495	31.0226	50.4108	59.0488	62.9832	83.0722
A930004D18Rik	216.372	223.479	411.132	248.282	222.027	219.925	351.016	220.735	665.252	844.427	729.373	812.716	238.814	237.483	275.977	273.876	203.862	232.683	193.553	188.315	367.412
A930005G22Rik	67	93	142	82	60	128	132	102	147	175	122	122	155	77	107	110	53	87	86	89	124
A930005H10Rik	84	80	79	73	82	58	68	50	70	133	136	95	96	80	63	70	45	75	65	62	123
A930006I01Rik	623	767	1111	493	451	553	981	507	1967	2514	2031	2326	740	704	771	910	375	514	610	409	1040
A930006K02Rik	11	11	16	5	10	9	10	5	11	10	14	9	11	18	22	15	5	8	14	7	24
A930007A09Rik	58	69	70	67	37	48	63	54	42	48	42	58	51	40	93	47	45	29	56	57	67
A930007I19Rik	1	2	2	6	3	1	2	6	7	4	1	3	0	0	7	2	7	0	1	5	1
A930009A15Rik	22	21	32	19	18	28	30	22	35	26	20	12	13	16	16	32	11	13	21	20	35
A930011G23Rik	11	5	13	12	19	14	19	10	8	13	11	5	1	8	15	10	9	5	14	12	20
A930012L18Rik	14.1581	20.2255	21.6713	9	14.6398	21.3731	20.5641	19.3047	16.546	14.6291	19.4149	18	11.3594	23.1582	6.0745	15.3231	19.1819	19	25.8852	13.7116	40
A930013F10Rik	134	79	227	185	251	210	220	277	27	36	26	30	89	103	128	188	212	65	104	183	95
A930015D03Rik	31.6188	59.2307	83.7358	64.3155	44.9199	49.5429	47.2802	34.3143	57.8699	46.5117	43.9761	58.469	75.6485	10.4556	71.0948	59.174	61.8893	62.51	56.774	69.0704	67.9817
A930016O22Rik	59	87.0001	106.969	39	77	86.9999	91.9999	98.9999	72	66	50	63	82	53	85.0001	61	50	39	31	60	79
A930017K11Rik	118.929	149.584	206.72	129.105	125.936	151.74	163.477	138.88	70.8061	80.6174	97.9096	101.522	64	90.8081	99.906	106.199	70.0584	94	166.839	112.831	149.265
A930017M01Rik	195	204	254	219	209	273	308	252	214	253	234	314	123	214	204	252	217	138	239	180	343
A930018P22Rik	7	6	33	11	10	24	18	16	44	35	9	46	29	17	36	13	7	9	9	13	27
A930019D19Rik	0	3	3	1	9	3	1	3	5	5	1	12	1	1	3	5	1	1	3	7	3
A930024E05Rik	131	110	206	104	89	88	244	132	143	167	136	158	200	91	101	149	73	113	98	89	181
A930027H12Rik	58	81	85	31	59	59	81	42	62	73	70	67	49	66	49	72	37	59	72	24	142
A930031H19Rik	1	2	15	9	9	19	18	5	35	51	25	30	4	2	6	9	2	2	13	6	7
A930033H14Rik	186	131	317	87	134	128	300	164	425	443	418	392	107	147	130	219	75	54	103	79	186
A930037H05Rik	57	52	80	43	37	53	69	51.3518	92	123	58	97	40	56	41	73	37	30	45.4146	56	92
A930041C12Rik	32	46	69	27	43	28	46	25	147	194	146	205	76	34	69	23	11	48	37	28	72
AA386476	74	42	79	111	73	81	96	148	57	65	76	83	74	59	41	85	82	47	52	97	83
AA387883	0	5	5	0	4	9	7	8	1	5	7	1	5	1	0	4	7	0	4	0	4
AA388235	118	163	162	109	96	102	203	159	153	178	178	186	150	89	138	167	83	119	156	81	259
AA413626	8	7	6	4	6	7	14	10	0	9	4	2	4	3	5	12	12	1	8	13	7
AA414768	247	299	311	215	213	270	390	207	264	271	295	280	197	200	255	278	181	267	317	242	577
AA465934	8	1	5	3	1	1	3	5	10	12	12	23	9	4	2	2	1	6	11	2	11
AA467197	17	18	7	6	11	15	16	37	71	61	30	23	13	12	13	16	4	13	21	5	55
AA543186	13	1	11	7	5	12	4	3	7	12	7	18	6	9	4	5	10	0	1	2	10
AA986860	82	86	76	134	102.955	111	107	227	164	137	187	145	136	46	120	47	133	110	93	158	81
Aaas	292	390	385	321	299	288	451	365	338	358	334	356	363	264	342	369	256	316	348	323	427
Aacs	407	505	611	704	520	657	675	636	646	783	696	855	560	421	614	553	570	514	574	603	575
Aadac	0	0	0	1	1	1	1	1	1	0	3	0	1	0	0	1	3	1	2	0	0
Aadat	6	2	0	1	8	1	1	1	2	2	1	0	6	2	0	1	2	3	2	1	0
Aagab	881.993	1035	1121.99	985.005	1005	1173	1340	1176	1101	1345.99	1317.99	1254.99	1181.99	1008	1134	1130	851.004	1175.99	1137.01	1104	1334.99
Aak1	4747.94	4674.92	7073.11	6248.08	6046.07	6389.96	7066.92	6734.88	5959.09	6744.95	6646.23	7125.67	3439.01	4051.92	5731.13	6321.13	5293.05	2885.97	4737.95	5839	5875.01
Aamdc	240	334	332	218	210	246	390	227	329	388	371	399	403	279	281	265	157	346	334	257	526.001
Aamp	2166.05	2610.03	2887.99	2911.05	2310.97	2785.99	3248.08	2978.06	2747	3364.07	3474.96	3295.02	3303.08	2393.98	2695.97	2934.05	2321.96	2968.94	3179.01	2704.99	3709.07
Aanat	1	2	2	1	0	0	1	5	0	0	4	0	0	0	0	9	3	2	0	1	1
Aar2	748.003	962.006	809.005	978.994	845.996	1092.99	1060.99	1094.99	978.003	1168.99	1083.99	1150.01	833.004	730.004	985.007	795.999	843.996	1008.01	1128.01	959.008	1084.01
Aard	17	26	19	10	11	30	24	14	15	34	21	14	18	11	22	23	6	19	13	29	23
Aars	3632	4108	4482	6100	4705	5107	5253	5909	4970	5210	5712	6618	4033	3246	5281	4294	5181	4046	5438	5453	5575
Aars2	397.999	421	602.998	536.002	390.001	437.999	563.002	565.002	436.001	523.999	460.999	499.998	544	397	436.001	464.999	433	370.001	377.999	473	495
Aarsd1	635	754	910	723	636	664	914	757	710	770	747	810	1285	784	840	820	576	828	860	714	1133
Aasdh	171	136	253	172	201	162	254	217	203	277	258	287	150	163	190	193	131	126	147	166	207
Aasdhppt	514.999	578.999	659.003	611.999	533.999	611.999	797.001	659	785	956.995	950.005	1008.01	727.998	538.997	587	567.998	435	653.998	568.998	537.002	1185.01
Aass	136	116	81	94	119	121	161	120	97	142	104	112	100	96	80	139	73	86	97	68	128
Aatf	310	443	502	403	338	423	551	443	384	512	476	425	505	356	475	453	390	442	395	395	568
Aatk	1478	2004	2395.01	1928	1979.98	2372.98	2309.02	2042.02	1448	1618.01	1465.01	1697.01	1112	1345	2276.01	2121.99	1576.01	1396.99	2456.96	1770.01	2484.01
AB010352	123	136	169	109	123	159	182	183	192	262	246	221	102	118	141	154	123	111	115	138	195
AB124611	9	15	16	11	13	12	23	24	1	8	3	2	19	11	0	13	4	7	16	5	24
Abat	2272.95	2646.01	2698.06	2136.94	2588.96	3079.99	3269.95	2769.05	2818.04	2999.01	2946.05	3114.96	1271.99	1895.04	1947.03	2605	1878.98	1554	3015.08	2222.04	3162.94
Abca1	666	636	858	1070	1154	1520	1154	1723	618	753	812	741	328	626	474	1020	734	672	1020	1053	1012
Abca12	0	2	0	8	3	2	3	1	2	5	4	5	0	1	4	1	3	0	1	0	1
Abca13	93	128	168	136	92	93	135	137	211	290	210	318	145	105	127	156	90	96	99	127	140
Abca14	0	0	0	0	1	4	4	1	0	0	1	0	0	0	0	0	0	0	3	0	5
Abca17	0	0	2	0	2	2	0	0	1	4	2	1	2	2	0	0	0	0	0	0	1
Abca2	1456.02	1457	1844	1835	1883.97	1875.01	2001.97	2173.02	1553	1851.03	1848	1632.01	1071	1206.99	1435.01	1742	1523	875.999	1421	1715.99	1453
Abca3	814.804	876.003	1223.08	1058.06	1030.02	1181.99	1154.65	1230.01	946.279	1094.09	1037.2	1091	674.988	658.091	851.542	1055.89	854.923	517.356	941.48	991.224	860.007
Abca4	9421	8689	15065	14892	11259	10860	12384	11343	19662	22478	22354	23646	9363	8746	11994	12580	11526	5762	8263	11427	8740
Abca5	890	944	1102	1334	1166	1354	1378	1656	1465	1842	1815	1801	715	933	1230	1222	1178	721	1027	1328	1251
Abca6	73	85	127	92	65	112	94	123	218	251	246	266	29	60	142	73	76	90	78	104	101
Abca7	602.004	723.997	889	882.001	772.001	794.998	782	860.999	563.999	574	652.999	690	601.003	420.999	867.002	872	624.002	386	564.001	725.998	622.998
Abca8a	4682	5471	6696	4712	5193	5445	7328	4973	6281	6420	6567	6675	3009	4213	6583	5327	3715	3523	5386	4441	6332
Abca8b	623.001	821.001	892.008	641	729	775.002	967.009	681.998	810.002	960.991	956	854	500	505.997	940.996	782	563.997	454.999	571.002	603.998	889.005
Abca9	37	50	43	37	43	55	85	54	54	70	85	30	19	45	19	37	43	17	31	26	39
Abcb10	547	679	705	644	614	641	682	705	789	795	737	742	462	390	789	644	560	645	766	636	785
Abcb11	18	32	33	21	29	10	38	29	19	25	14	25	29	27	38	31	17	16	21	18	45
Abcb1a	250.046	267	304.474	211.734	234.495	304.81	379.361	285.229	226.852	192.422	204.357	214.752	124.98	134.728	221	222.369	186.788	109.973	198.535	197.193	333.425
Abcb1b	50.954	69	24.5255	60.2665	66.5052	60.1905	46.639	82.7709	33.1483	65.5777	64.6426	16.2481	54.0199	83.2725	29	66.6314	42.2122	48.0269	50.465	41.8068	68.5748
Abcb4	69	38	64	53	46	53	54	55	50	64	125	65	29	32	61	76	41	28	39	50	70
Abcb6	320	379	412	567	382	452	481	550	535	556	538	599	421	318	440	367	407	392	489	533	414
Abcb7	922	953	1360	1041	1009	1026	1439	1096	1461	1691	1555	1661	724	970	982	1272	804	641	969	879	1581
Abcb8	472	533	589	489	447	592	738	644	670	727	608	686	515	423	420	448	385	405	657	468	648
Abcb9	287	401	403	347	329	428	439	393	381	369	429	360	332	307	396	378	289	283	428	346	449
Abcc1	577	593	805	956	848	857	887	1099	695	870	876	802	543	548	866	870	904	499	748	929	778
Abcc10	228	196	264	217	184	221	317	286	208	209	199	260	174	150	203	226	197	136	158	219	156
Abcc12	1	2	3	1	1	0	0	0	0	2	0	0	3	0	5	1	1	0	0	0	1
Abcc2	3	9	5	7	5	5	3	5	2	4	0	1	2	3	1	7	1	2	6	6	2
Abcc3	45	26	45	20	53	98.0001	77	78.9999	5	2	5	5	23	43	10	79	13	33	55	37	40
Abcc4	100	130	119	87	122	109	111	172	41	89	89	78	54	76	83	148	107	52	101	88	113
Abcc5	1064	1017	1666	1375	1251	1378	1483	1478	1134	1229	1340	1396	887	867.001	1102	1313	1103	676	1171	1178	1327
Abcc6	2	6	3	1	9	10	2	4	3	3	18	0	1	5	2	9	0	0	2	1	1
Abcc8	173	201	238.001	169	203	227	255	227	164	191	206	208	111	127	211	198	181	100	185	206	215
Abcc9	101	81	169	99.0001	105	173	227	176	89.9999	61	73	91	34	66	148	111	77	70	91	109	205
Abcd1	125	92	145	152	150	109	199	184	112	113	135	147	109	109	106	148	141	116	142	162	125
Abcd2	600	640.002	856.998	641.996	630.998	987.993	1136.98	859.999	1072	1115	1009	1185.99	450	600.001	604.004	745.997	499	554.001	869	613.996	1104
Abcd3	1334.99	1586.02	1710	1383.99	1385.98	1618.01	1950.01	1841.99	1655	1978.04	1730.98	1766.97	1107	1323.02	1467.99	1689.98	1099	1211	1705.02	1308.02	2294
Abcd4	139	211	237	205	173	192	261	212	178	230	191	233	250	200	211	215	134	185	252	197	308
Abce1	990.994	1232.99	1271.99	1286	1162.01	1324.01	1549	1541.98	1351.99	1836.02	1619.02	1609.98	1076.01	1066.99	1190.01	1235	1272	1155.02	1125	1163	1736.01
Abcf1	1740	1801	2209	2219	1726	1946	2444	2342	2186	2528	2942	2705	1859	1644	1995	2005	1835	1494	1828	2115	2137
Abcf2	1482	1664.01	1849.99	1745	1409.99	1786.01	2147.98	1924	1911.98	2235.05	2204.97	2195.98	1604.99	1479.98	1727.01	1712.98	1508.99	1651.02	1932.01	1589.01	2105.99
Abcf3	1096	1215	1441	1345	967	1282	1723	1485	1318	1740	1593	1691	1301	1115	1314	1215	1056	1326	1427	1244	1575
Abcg1	1945	2059	2509	3514	2697	2801	2563	2680	2335	2691	2589	2761	1799	1629	3060	2753	2930	1809	2598	2640	2591
Abcg2	290	395.001	354	250	240	384.999	474	335.001	257	282	278	266	283	276	344	275	227	343	409.999	292	637.998
Abcg3	4	5	6	0	4	4	14	5	2	0	0	0	0	4	0	11	2	2	5	0	1
Abcg4	1575	1585	2524	2306	1831	2054	2405	2227	1831	2178	2179	2425	1523	1457	1858	2005	1876	1314	1691	2128	1839
Abcg5	0	1	0	0	1	3	7	1	0	0	0	0	3	3	1	3	1	1	0	2	2
Abcg8	0	1	0	3	0	2	1	2	0	2	2	0	2	3	0	0	0	0	0	2	1
Abhd1	27.234	24.0999	43.8676	17.0957	19.2671	37.0434	34.5136	21.3367	30.2626	31	24	48.1503	33.3929	20	20.0635	42.3712	17.3547	29.1057	41.2799	12.1515	39.2281
Abhd10	697.001	862.002	924	806	737	933.001	975	793	880.001	970.997	773.001	894.001	738.998	729.999	960.002	909.003	697.002	804	920.004	812.002	1415
Abhd11	310	348	404.999	388	314	425.999	524.001	452.999	223	277	289	276	534.002	303	301	444.001	319	447	402	372.001	486.001
Abhd11os	10	41	24	22	12	24	45	25	31	26	33	38	46	24	25	16	31	23	47	12	40
Abhd12	2294.01	2959.96	3201.98	2417	2596.99	3004.01	3531.92	2860	2635	2861.98	2537.98	2869.02	2555.99	2354	2667.02	2914.01	2019.99	2955.99	3396.93	2435.99	4415.91
Abhd13	797.002	989.001	990.995	999.994	983.99	1103	1027.01	1056	1077	1208.01	1230.98	1283.99	794	660.995	1249	1083.01	939.006	867.995	1073.99	1007.99	1548.01
Abhd14a	366	397.001	704	541.001	538	491.002	664	526.002	481	531	476.999	536.998	651	318	655	496.001	453	527.001	461.999	585.999	590
Abhd14b	443	668	725	575	596	647	651	628	339	343	346	330	597	406	617	625	477	476	566	483	689
Abhd15	16	25	12	12	18	20	24	35	3	4	10	13	5	9	14	14	13	17	27	11	23
Abhd16a	993	1287	1463	1359	1126	1416	1661	1451	1155	1214	1220	1375	1330	1044	1426	1308	1188	1675	1625	1274	1759
Abhd17a	796	1002	1142	1229	1048	1296	1206	1258	841	991	946	925	1304	878	1130	1156	902	1652	1472	1114	1593
Abhd17b	663	737	987	790	706	839	905	814	973	1242	1177	1275	835	732	932	965	644	915	914	679	1542
Abhd17c	283	380	339	329	288	400	401	384	291	381	379	322	333	283	398	445	284	365	375	331	516
Abhd18	360.405	425.449	501.583	510.635	495.318	561.723	457.705	542.663	291.659	270.621	304.242	299.469	272.861	295.338	567.496	444.369	436.299	353.909	331.344	455.295	497.239
Abhd2	122	187	155	150	202	247	213	273	116	102	141	132	73	109	123	168	141	82	170	160	165
Abhd3	223	350	439	372	282	337	433	356	386	436	505	504	333	254	371	356	312	361	312	343	555
Abhd4	964.997	1267.02	1187.98	1140	1097.99	1242.01	1463.99	1320	1198	1354.02	1235.99	1370	1106	871.007	1210.99	1160.01	973.99	1178.99	1390	1083	1605.99
Abhd5	256	411.999	294	384	267	300.001	434	477.002	407	587	548.002	459.002	333.001	278	324.999	339	268	308	319.999	386	459
Abhd6	643.999	816	749.003	693.003	582.003	894.005	1024.99	847.995	917.002	1067.99	1180.01	1150.99	675.001	635.003	646.001	714	538.998	682.003	903.996	576.998	963.002
Abhd8	3014	3495	4556	3730	3128	4037	4274	3755	3096	3289	3436	3541	3957	2930	3801	3881	2903	4143	4449	3439	5519
Abi1	1118.87	1412.2	1650	1583	1369	1535.01	1734.99	1619.99	1637.01	1787	1669.99	1749	1207	1160	1512	1681.01	1204	1193	1515.86	1412	2481.02
Abi2	1467.02	1544	2034.99	1881.99	1649	1953.01	2152.01	2137.98	1725.99	2429	2162.98	2275.98	1328.01	1308.01	1842	2026.99	1637	1196.01	1743.01	1736	2387.02
Abi3	153.099	97.3662	126.111	119.122	112.202	144.879	218.988	205.986	49.6558	113.727	62.12	89.3417	136.76	97.6009	120.738	105.795	74.8752	172.981	113	109.671	176.47
Abi3bp	280	250	82	275	334	187	235	391	194	328.999	391	221	204	266	84	348	251	57	119	243	131
Abitram	266	221	270	279	246	271	314	323	327	457	384	369	204	221	238	240	231	182	215	320	284
Abl1	1091.01	1043	1308.99	1435.99	1164	1341.99	1434.01	1393.99	1125.99	1360.99	1348.01	1180	685	893	1142.99	1270.99	1081	654.999	1090.01	1160.01	1200
Abl2	1002.01	866	1366.99	1796	1452.99	1474.01	1407	1627	1331	1522	1619.02	1470	741	860	1487	1388	1602.99	694.002	1087	1536	1074
Ablim1	3689.89	4043.94	5226.13	3625.96	3989.96	4475.03	5275.94	4026	4444.07	5482.04	5960.98	5740.17	2758.02	3058.02	3956.06	4907.96	3335.99	2344.05	4056.04	3305.03	4916.03
Ablim2	432	687.002	804	557.999	599.999	641	824.999	696.997	531.998	580.001	572.999	675.997	482.001	498	668.001	577.999	532	481	751.001	577.001	820.001
Ablim3	168	215	296	195	217	269	272	260	220	190	244	256	206	159	208	212	181	145	246	205	272
Abr	1711	2175	2475.02	2093	2285.03	2642.99	2734	2586.99	1989.99	2117	2131	2338.99	1076	1541.01	2078.99	2245	1806	1526	2684	2061.01	2687.98
Abracl	54	100	89	47	84	78	141	133	84	84	84	81	78	49	85	74	48	129	77	75	183
Abraxas1	131	190	189	140	122	197	198	171	195	238	203	249	159	113	162	188	127	179	189	145	187
Abraxas2	389	392	470	610	502	542	572	581	432	496	479	447	422	364	585	480	571	442	553	612	620
Abt1	248	333	237	302	267	305	305	288	331	375	345	329	343	194	425	372	281	314	292	296	502
Abtb1	383	506	525.999	662	375	596.001	545	638	595	689.001	530	584.999	580.004	399	616.997	498	492	739	675.001	619.999	657
Abtb2	130	130	146	106	109	135	157	162	89	140	148	92	141	121	112	129	88	76	123	108	189
Acaa1a	1099.86	1446.59	1611	1413.58	1339.85	1411.98	1548.99	1257.99	1205	1271	1377.89	1234	1876.78	1184.94	1636.53	1542.99	1147.89	1452.68	1476.99	1325	1965.8
Acaa1b	6.13407	10.3979	2.01577	13.4151	8.16568	3.01119	1.00684	1	1.00438	1.00666	9.0896	5.00425	11.2316	7.06863	20.467	1.00825	8.10321	15.3181	11.0312	1.00239	14.1884
Acaa2	340	540	490	485	387	552	544	576	350	410	369	416	616	420	438	421	308	544	687	372	683
Acaca	1312	1200	1587	1659	1577	1467	1750	1596	1842	2191	2379	2372	1071	1061	1607	1604	1456	799	1239	1518	1271
Acacb	52	87	56	49	46	80	61	83	39	37	54	46	41	45	45	73	41	47	72	48	55
Acad10	67	65	116	72	58	67	128	84	79	124	114	92	83	52	85	111	70	45	85	81	92
Acad11	430	498	677	419	442	491	693	465	732	976	811	863	379	479	457	588	299	343	483	326	634
Acad12	34	28	67	37	31	31	67	48	71	98	84	72	56	33	30	47	15	29	44	18	36
Acad8	587	703	770	675	607	686	875	700	798	979	986	972	782	521	731	760	609	749	728	653	1025
Acad9	573	668	787	638	585	732	783	749	892	980	940	1018	678	687	736	774	604	649	722	662	947
Acadl	429	601	517	539	479	552	599	698	384	524	446	416	514	412	454	567	332	545	652	403	755
Acadm	1137	1345	1545	1921	1487	1420	1536	1560	2558	3297	3065	2896	2054	1133	1687	1563	1329	1407	1462	1516	1849
Acads	87	168	147	99	134	139	169	130	81	97	75	59	159	133	88	148	104	152	171	128	164
Acadsb	854	1023	1083	988	898	961	1198	1218	1266	1593	1585	1543	1014	1024	849	1112	762	796	931	827	1271
Acadvl	1343	1222	1860	2285	1471	1737	1868	2475	1429	1729	1763	1797	2366	1351	1963	1698	2133	1825	1564	2014	1742
Acan	2	0	5	8	1	5	6	4	4	3	4	2	0	4	0	2	2	0	5	5	5
Acap1	0	1	8	0	2	2	16	7	1	6	1	1	5	3	2	12	2	0	1	0	0
Acap2	766	688	1007	1140	1049	1111	1150	1432	770	1016	940	1010	636	677	966	1104	937	517	724	1077	929
Acap3	637	801	967	910	809	975	1150	1057	621	724	693	786	646	616	872	830	791	665	928	902	971
Acat1	930	1254	1280	1004	903	1169	1535	1154	1519	1732	1570	1718	1063	1150	952	1200	800	1120	1367	887	1753
Acat2	404.958	466.854	418.704	596.508	389.125	519.924	540.952	638.741	773.16	865.128	853.129	827.253	570.988	425.083	608.542	441.744	498.671	517.093	588.571	514.569	492.101
Acat3	9.1844	11.4104	12.6675	24.2711	12.9997	6.87664	24.3216	4.43e-43	2.19493	5.44337	10.0036	7.93771	16.5455	3.34831	19.9856	9.75185	7.73694	6.02374	15.0614	12.6721	11.2393
Acbd3	965	1061	1349	1439	1186	1228	1422	1373	1115	1576	1509	1353	909	995	1241	1392	1256	1100	1211	1350	1676
Acbd4	459	540	581	582	460	595	646	577	417	437	445	448	609	447	614	495	458	680	571	472	720
Acbd5	1345.99	1492.01	1792.01	1856	1494	1734	1932.98	1923.99	2107	2474.99	2354	2397.01	1316	1216.01	1765	1757	1360.01	1261	1507	1618.01	2516.98
Acbd6	577.001	663	814.998	584	598.999	642.001	809	642	601.999	740.999	691	697.998	833.001	533.001	671.999	741.998	508	720.002	891.996	532	1063.99
Acbd7	6	23	16	8	17	8	23	3	17	25	16	32	20	8	22	11	6	19	12	4	22
Accs	110	122	103	76	86	115	159	85.9999	69	109	79	62	86	82	68	99.0001	59	77.0001	95	58	141
Accsl	2	1	15	19	10	13	6	20	10	3	2	8	25	5	17	15	19	17	9	24	11
Acd	425.999	509.999	606.998	705.001	482	593.999	588.998	717.998	462	429.001	495	520.001	658.998	416.001	548.002	549.998	482.001	576.001	513.999	559	696.001
Ace	206	237	184	190	191	208	222	287	166	247	207	187	102	153	158	250	175	137	170	171	229
Ace2	22	13	21	16	19	17	20	16	14	15	6	7	6	17	5	9	10	16	7	4	10
Acer2	281	279	428.001	212	204	275.999	556.002	354.999	410.001	582.999	571.997	541.001	284	258	234	257	238	292	276	243	396
Acer3	146	225	189	176	217	219	287	275	204	261	206	195	143	144	191	217	163	151	205	192	351
Ache	1016	1228	1492	1560	1335	1584	1641	1478	868.002	869.003	889	1147.99	1130	953	1471	1298	1360.02	1105	1604	1431	1873
Acin1	3382.94	3335.96	4204.22	5032.6	3713.76	4237.16	4734.96	5052.93	3950.24	4768.11	4827.02	4821.56	3799.65	2875.12	4447.07	4148.13	4108.38	2641.06	3479.71	4285.33	3540.83
Ackr1	756	823	1164	1037	902	1131	1137	1067	751	849	756	894	765	587	1140	996	803	665	1002	818	1082
Ackr2	0	1	7	0	0	3	0	0	15	3	3	3	0	0	1	3	1	2	0	1	2
Ackr3	79	127	53	95.0001	97.9999	94	152	182	114	122	116	115	73	87	57	88	65	104	92	90	138
Ackr4	8	21	1	43	32	38	12	40	9	23	2	1	14	18	0	24	22	5	8	36	15
Acly	4207.13	4620.79	5867.8	5542.29	4994.76	5647.1	6329.03	5814.1	6227.4	7105.26	7568.05	7272.35	3713.11	4184.03	4870.92	5403.86	4661.94	3846.01	5601.33	5419.82	6079.89
Acnat1	1	14	9	2	3	3	1	3	0	0	0	0	0	4	2	7	0	1	7	3	2
Aco1	670	855	873	1215	872	973	947	1412	957	1093	1166	1165	702	656	1047	860	990	774	1090	1079	913
Aco2	4508	5442	6326	5524	5204	5804	6707	6154	5553	6471	6286	6653	4905	4704	5318	5555	4833	4965	6180	5222	7282
Acod1	2	0	0	4	5	3	7	2	0	0	0	3	1	0	0	2	1	5	1	9	0
Acot1	101.111	140.337	123.622	110.358	114.496	109.631	140.054	147.291	68.7721	69.9066	66	65	133.951	55.1385	126.431	107	70.6429	116.382	166.491	64.1357	144.3
Acot10	1	0	0	3	1	0	0	3	0	4	0	0	0	0	0	1	0	0	1	1	1
Acot11	539	591	732.996	470.002	574.998	767.997	905.998	675.001	670.001	760.993	819.005	742.002	387	466.999	478	688.997	398.001	309.999	703	378.998	669
Acot12	6	4	4	5	8	5	6	15	6	5	1	5	2	3	13	2	2	4	0	5	3
Acot13	334	389	497	421	329	376	604	385	554	657	599	621	666	426	513	430	274	527	533	377	695
Acot2	60.8891	98.663	66.3784	73.6422	69.5042	90.3688	90.9456	48.7091	67.2279	78.0934	53	55	40.0492	58.8615	81.569	70	55.3571	60.6179	101.509	68.8643	103.7
Acot3	5	9	3	4	7	4	11	11	9	13	4	6	4	3	8	4	2	3	0	3	6
Acot4	12	2	0	0	8	6	4	2	2	4	0	4	3	3	1	6	14	4	5	6	3
Acot6	25	34	34	18	25	29	34	30	41	63	39	34	18	23	16	30	28	19	20	19	35
Acot7	1853.99	2552.01	2980.01	2212.03	2353.01	2681.99	3140	2565.01	2264.01	2415.03	2247.01	2690.99	2532.96	1972.02	2675.96	2345.97	1852.01	2669.02	3233.05	2098.99	4217.07
Acot8	163	186	191	187	136	166	292	178	152	194	169	197	274	150	168	233	161	209	191	173	274
Acot9	236.999	324.999	325.001	284.001	206	327.999	306.999	410.001	232	281.001	233.001	224	347	223	347.999	264.999	232	340	343	300	512.002
Acox1	3366.03	3624.95	4176.06	4291.11	3638.02	4149.84	4670.05	4572.05	3478.07	4120.09	4219.11	4120.96	3144	3028.01	3893.04	4027.92	3641.1	2835	4256.91	3841	4855.9
Acox2	0	4	1	3	0	6	0	3	1	0	1	1	2	2	1	1	0	0	4	1	3
Acox3	485	479.999	581.002	617.999	601.999	680.775	693.879	785	516.999	599.808	514.09	575.789	464	499	480	533	483.999	481	590	644.999	553.797
Acoxl	47	29	40	11	26	29	28	16	79	100	66	107	48	23	22	38	18	19	49	18	40
Acp1	851.99	1261.98	1309.98	939.995	1043.97	1094	1339.92	1190.98	1212	1462.97	1316.94	1426.97	1288.87	1036.97	1245.92	1074.83	975.971	1499	1331.79	1044.97	2077.98
Acp2	912.14	976.744	1159.45	974.665	988.51	1253.45	1314.08	1277.29	1240.67	1443.55	1244.42	1406.8	804.036	849.354	1044.36	1169.47	882.925	797.867	1139.55	1138.93	1291.69
Acp5	36	48	20	6	34	59	47	54	8	4	1	2	1	40	0	74	2	23	50	8	83
Acp6	128	180	214	199	167	163	229	233	135	158	193	175	309	118	149	167	140	149	112	132	144
Acp7	2	0	0	1	0	1	1	0	1	1	1	0	0	0	0	0	0	8	0	0	2
Acpp	11	9	0	10	11	14	16	19	21	16	18	19	4	11	7	7	2	2	12	9	22
Acr	2	6	11	3	3	1	5	4	3	3	0	1	8	4	4	6	3	1	9	4	1
Acrbp	87	77	157	122	81	108	111	135	49	60	57	67	176	78	143	121	86	77	64	100	98
Acsbg1	5	10	5	6	4	2	5	3	2	1	2	0	4	6	2	0	0	0	2	2	0
Acsbg3	2	2	0	2	0	6	4	1	0	1	0	0	1	0	3	0	0	0	1	1	0
Acsf2	159	178	143	146	144	184	212	180	111	96	112	96	137	134	132	178	133	127	174	115	208
Acsf3	265	289	392	259	279	284	426	318	318	362	253	276	322	328	356	369	212	273	347	253	416
Acsl1	1670.99	1600	1915.97	2906.91	1872.04	1927.04	2326.03	2363.96	1506.99	1870.04	1986	1800.04	2537.04	1522	2196.04	2205.04	2401	1410	1794.97	2474.98	2207.98
Acsl3	8040.51	11475.6	12198.6	10400.8	10195	13804.2	12581.6	11451.7	8650.9	10119.1	10865	11752.4	6404.03	9011.09	11235.7	12624.9	7662.86	9535.8	15476.5	9543.83	17013.8
Acsl4	549	618	761.996	794.003	738	884	815.006	1053	986.995	1201	1094	1079	424	479.999	672	717	615	552.001	702.999	668.997	1028
Acsl5	391	435	472	310	407	476	569	465	321	428	409	414	412	323	379	401	329	437	486	349	773
Acsl6	2178.01	2801.01	3372.93	3131.06	2577.94	2973	3159.03	3166.93	2853.04	3208.95	3264.02	3515.97	2578.01	2241.97	3096.99	2960.96	2724.97	2246.01	2874.02	2806.03	3359.04
Acsm1	0	5	0	5	2	9	2	6	66	5	11	6	4	5	0	5	0	2	0	0	1
Acss1	12	32	28	30	26	29	40	58	16	13	14	3	19	29	14	33	11	22	30	20	30
Acss2	755	990	1021	782	673	803	916	851	971	951	1018	940	718	765	1015	831	671	729	977	696	1270
Acss3	178	180	108	139	135	127	143	163	76	148	142	99	131	162	83	193	90	93	110	115	215
Acta1	34	33	46	22	36	48	32	31	29	44	35	44	30	27	30	24	31	36	30	29	64
Acta2	628	389	300	683	543	153	182	1088	44	959	1070	71	850	330	75	485	191	377	195	426	384
Actb	8723	10739	9521	9060	10000	10094	11950	10099	7119	8905	7613	7106	11003	7961	8971	11164	7881	8367	10240	8288	13633
Actbl2	4	0	4	0	2	3	0	1	3	0	3	4	1	1	1	0	1	0	0	4	1
Actc1	33	41	31	21	24	37	55	21	24	46	38	42	24	38	27	37	8	20	37	8	36
Actg1	11921	16884.6	14819	14634.1	14927.1	15387.2	16917.2	14747.2	15333.6	18025.2	15373.5	14718.4	15016	11966	15211.4	15899.5	11616.9	12584.6	16622.6	12674.2	20998
Actg2	0	0	3	37	2	2	3	40	0	0	0	1	2	0	0	6	2	7	2	1	3
Actl6a	941	1047	1149	1176	886	1018	1337	1191	1128	1465	1249	1480	1260	949	1358	1214	1008	1255	1234	1102	1513
Actl6b	418	475	595	434	429	515	592	426	422	441	425	554	423	324	486	446	348	451	647	384	787
Actn1	648.998	709.002	764.998	1206	819.999	895.001	886.997	1242.99	529.002	597.998	685.997	660.001	729.996	591.001	685.999	816.999	924.999	424	640	865.001	716.001
Actn2	2	3	10	7	3	5	6	4	9	4	14	11	1	0	8	6	2	10	10	2	10
Actn3	12	8	5	3	8	8	4	4	10	23	9	12	20	5	1	10	12	4	7	4	8
Actn4	3039.71	3385	3619.81	3800.81	3314.85	3898	4595.87	4404.97	3005.99	3404.06	3773.76	3570.98	3057.89	2875.97	3209.93	3952.91	3214.01	2606.96	3678.02	3406.69	3788.92
Actr10	2328	2959	3223	2968	2675	3191	3483	3121	3228	3551	3541	3521	2992	2433	3215	3131	2521	3139	3409	2759	4759
Actr1a	2914.92	3509.06	3841	3896.97	3420.11	3714.08	4291.94	4121.05	3643.11	4354.11	4196.08	4613	3604.9	2951.05	3777.87	3300.92	3333.92	3344.11	4125.87	3592.85	4601.02
Actr1b	1492	1944	2121	1965	1762	1998	2329	2228	1663	1977	2050	2030	1690	1442	1849	1795	1605	1682	1948	1818	2547
Actr2	2857.02	3160.99	3741.05	3275.98	3022.06	3799.99	4232	3635.97	4187.98	4857.93	4680.17	4566.88	2769.93	2715.03	3197.96	3724.96	2710	2926	3664.96	3233.04	5490.06
Actr3	2770.98	3252	3814.95	3336.07	3024.07	3381.01	3941.06	3569.09	3865.92	4693.79	4355.21	4285.15	3297.05	2795.95	3386	3623.9	2728.01	3342.05	3538.91	3195.03	5301.82
Actr3b	609	756.003	770	689	537	654	768.003	767.003	680	826.999	821	822	932.002	624	748.999	764.999	609	867.003	779.999	677.001	1134
Actr5	175	207	204	230	150	229	253	222	179	186	181	179	183	168	207	244	171	174	227	211	263
Actr6	362	418.001	585.001	412	359.001	425.999	508.001	473.001	637	785.004	708	793.997	480.002	382.001	572.998	453	315	548	492.001	343	796.997
Actr8	722	845	1076	959	803	939	1091	1132	1073	1351	1314	1287	888	711	1024	1054	915	938	1061	1007	1174
Actrt3	10	23	14	18	15	11	15	13	22	12	19	17	14	8	33	11	8	17	25	26	37
Acvr1	320	402	402	393.999	371	445.999	443.001	629.001	286.999	376	348	331	230	320	397.001	436	347	270	388.999	390	585.997
Acvr1b	1817	2024	2283	2569	2165	2672	2661	2738	2265	2623	2732	2742	1405	1741	2388	2162	2252	1681	2547	2431	2283
Acvr1c	0	5	0	1	3	0	3	5	3	6	3	0	1	7	3	5	2	0	2	9	1
Acvr2a	671.824	643.319	843.228	950.78	885.355	876.829	978.634	1043.93	956.272	1266.78	1147.45	1139.83	554.737	599.774	913.765	867.76	814.474	561.296	792.378	858.267	1080.75
Acvr2b	1370.02	974.002	1694.99	1913.02	1334	1499	1859.01	2020.01	1251.02	1460.01	1417.99	1304.02	1412.98	1090.99	1691	1622.99	1771.97	834.003	1074.01	1778	1177.99
Acvrl1	140	120	153	135	175	222	192	166	79	72	58	88	120	80.9999	204	141	79	99	210	118	227
Acy1	153	276	255	184	146	211	261	176	198	226	211	216	287.001	152	286	212	154	196	193	154	204
Acy3	25	46	22	17	35	24	34	29	19	23	14	16	34	14	25	44	28	22	46	26	49
Acyp1	300	416	396.999	205	275	292	463.001	221	496.001	561	496	461	399.999	340.999	349	326	204	388	324	214	559.997
Acyp2	200	234	297	206	191	249	273	198	224	240	248	301	277	196	221	307	131	347	405	172	559
Ada	0	11	2	7	4	5	7	14	2	2	3	2	17	1	15	3	8	7	11	8	14
Adal	846.012	1018.54	1508.21	844.769	889.038	898.492	1385.42	998.52	1305.79	1555.55	1470.08	1520.24	968.944	1003.28	946.067	1126.22	764.721	830.557	902.199	853.957	1565.79
Adam10	1278	1142	1468	1236	1156	1347	1729	1394	1465	1770	1683	1505	1016	1131	1210	1495	1026	999	1163	1228	1656
Adam11	700.005	910.003	1209.99	907	1070	1069	1085.99	1197.01	549.999	592.999	565.999	682.999	683	649.001	959.006	1086	806.995	698.996	781.997	831.005	1056
Adam12	30	17	25	34	22	33	36	37	15	32	25	25	20	23	22	34	33	15	36	35	17
Adam15	613.002	936.995	809.001	716.002	709.004	921.001	911.999	749	405	437	408.999	439.999	554	639	763	812.001	602.997	703	930	623.999	1016
Adam17	383	395	335	465	401.001	425	490.001	537.001	317.001	558.999	432.999	435.999	378.001	352	441.999	432	385.001	311	357	468.999	470.002
Adam19	52	43	79	49	70	72	106	60	71	75	66	90.0001	24	48	75	67	53	40	56	55	70
Adam1a	211	217	365.429	323.77	290	292.61	317	388.923	167.169	195.249	162.659	258.762	226	167.679	306.623	300.331	306.95	162	203	307.33	285.64
Adam1b	1.21e-27	3.31e-25	8.57164	8.23015	4.17e-27	1.38955	5.82e-33	4.07626	3.83098	3.75149	1.34079	1.23814	7.45e-37	7.32082	1.37667	2.66915	4.04979	4.47e-37	9.43e-25	2.67026	1.35979
Adam2	0	1	0	1	1	0	1	1	0	0	1	0	4	1	0	2	0	0	0	1	0
Adam21	6	17	13	28	19	19	13	8	14	10	8	13	16	4	17	16	22	10	21	26	15
Adam22	1176.01	1109	1613	1235	1436	1715	1815.97	1490.99	1410.01	1734.99	1618.99	1575	611.998	948.003	1392	1397	1095	679.003	1298	1251	1760.98
Adam23	573	600	818	668	816	918	974	879	616	623	599	719	409	533	719	739	543	534	831	608	1066
Adam28	4	7	3	0	1	10	6	3	23	4	7	4	0	0	0	2	0	1	1	0	1
Adam3	7	0	1	1	1	0	5	1	0	3	0	0	0	0	0	1	0	0	0	0	0
Adam32	37	6	13	17	18	26	14	18	26	27	7	19	21	11	28	12	0	21	21	21	24
Adam33	1	9	2	4	1	9	11	4	3	0	0	0	5	2	3	3	1	3	3	6	6
Adam4	15	9	11	12	1	1	10	8	3	9	8	3	11	8	4	11	2	1	1	4	10
Adam5	9	1	4	2	2	1	9	10	5	12	1	3	4	5	1	11	3	2	6	1	7
Adam7	9	21	18	5	3	6	8	27	4	0	4	1	1	2	2	18	3	21	8	2	8
Adam8	84.9999	76	144	65	217	215	168	203	43	35	27	40	69	65	45	153	61	84	134	98	141
Adam9	2165.04	2314.01	3058.07	3020.92	2637.06	2742.94	3281.96	3000.04	2614	3252.08	3478.06	3494.14	2178.03	2252.01	2759.97	3358.93	2480.01	2068	2441.05	2723.07	3483.03
Adamdec1	3	3	3	9	9	3	9	3	4	0	5	2	1	9	4	3	0	2	2	3	4
Adamts1	1395	2760	2426	2809	3544	3253	3123	3594	435	609	460	452	1267	2638	2158	3224	3654	1364	3749	2819	3941
Adamts10	234	301	339	269	366	397	365	438	161	207	228	196	290	195	305	386	271	187	255	353	339.999
Adamts12	5	7	13	3	8	24	16	5	8	4	5	4	6	15	20	11	10	5	3	3	17
Adamts14	0	0	1	4	0	3	5	4	0	1	0	0	2	2	0	1	2	0	0	0	0
Adamts15	19	32	62	56	29	49	72	47	41	48	54	55	18	17	28	33	43	28	41	55	35
Adamts16	11	14	23	7	15	14	7	14	44	32	19	24	6	9	18	18	9	12	5	7	24
Adamts17	11	12	15	15	11	4	15	28	9	18	11	8	12	7	6	19	7	5	11	7	10
Adamts18	342	311	115	261	186	107	119	248	90	501	538	88	231	260	98	353	217	147	96	238	142
Adamts19	1	0	1	9	26	2	6	3	10	6	12	3	7	1	9	2	1	0	1	16	0
Adamts2	22	29	8	22	39	30	25	30	13	21	21	25	13	24	13	17	34	16	28	37	21
Adamts20	20	18	14	23	29	16	22	15	17	16	16	10	14	6	10	13	17	14	13	13	20
Adamts3	840.001	921.005	1162.99	1919.97	1461.99	1410	1243.99	1263.98	866	1029.01	1122	1115	1132	680.002	1532	1624.99	1574	600.999	887.995	1560	972.003
Adamts4	216	222	59	605	391	132	72	512	47	273	258	39	197	360	75	301	278	106	159	372	64
Adamts5	701	701	703	545	627	927	1263	1273	700	877	802	825	545	703	567	1002	623	477	1007	698	1078
Adamts6	42	55	68	69	73	73	56	81.9999	46	47	62	50	46	69	34	82	62	55	42	61	48
Adamts7	20	19	23	19	27	34	20	25	7	11	4	3	13	15	26	18	15	10	12	38	20
Adamts8	3	3	16	4	10	12	12	27	10	12	5	7	2	5	9	5	6	4	8	20	10
Adamts9	20	65	28	109	125	159	48	170	39	52	43	61	43	28	88	62	77	34	82	82	54
Adamtsl1	253.999	283.999	341	301.999	439	400	452	417	298.001	328.999	269.999	336.999	150	239	229	356	243	186	373	343	374
Adamtsl2	118	118	137	131	139	134	147	157	92	102	87	133	146	97	121	123	109	49	119	136	176
Adamtsl3	10	12	8	16	10	23	31	24	7	8	9	13	8	9	5	26	11	13	25	22	22
Adamtsl4	261	269	165	223	204	197	255	389.001	70	134	110	86	225	236	122	350	260.999	168	171	230	203
Adamtsl5	287	425.999	381.001	321.001	360	306	421.999	313	181	210	147	194	401	279	414.999	421	281	277	281	253	420.001
Adap1	361	504	543	360	408	497	595	486	363	422	466	455	385	357	485	423	329	498	546	342	788
Adap2	9	15	13	7	12	19	32	32	0	1	1	7	5	13	2	22	2	12	10	17	16
Adar	1752.97	2087.99	2448	2194	2335.96	2609.01	2940.99	2693.97	2198.97	2383.98	2163.05	2591.98	1196	1515.02	1904.02	2012.02	2154.03	1500.02	2447.96	2333.97	2201.02
Adarb1	3446.02	4264.9	5405.05	4270.05	4386.05	5104.95	5637.16	5263.92	5426	5836	6152.15	6191.88	2340	3129.93	4491.9	4098.09	3780.99	2718.98	4691.01	4113.97	5712.99
Adarb2	114	123	146	144	143	150	219	177	175	212	188	173	85	103	145	157	130	108	152	181	174
Adat1	57	71	106	58	68	71	90	112	100	112	82	93	62	77	43	83	65	32	51	68	76
Adat2	63	66	53	64	66	55	78.3594	66.3226	69	67.5355	74.3628	59	38.2562	34.103	94	55	50	33	66.1589	62	65.1166
Adat3	43	29	39	74	42	49	44	72	31	36	28	34	43	42	34	34	37	40	29	70	50
Adck1	302	416	444	366	327	404	450	331	391	496	390	407.001	380	365	357	411	277	309	461	351.949	600.001
Adck2	303	363	504	359	253	377	483	417	365	438	392	446	427	372	339	321	301	343	335	340	400
Adck5	153	185	268	222	162	200	240	217	199	199	175	178	264	169	188	251	157	236	194	189	305
Adcy1	3562	3125	5093	6318	4936	5066	5053	5757	6793	7910	8968	8709	3243	3245	4214	4876	5772	2583	3580	5980	3850
Adcy10	0	0	3	4	2	1	8	1	0	0	0	0	0	1	0	1	0	0	2	3	0
Adcy2	1208	1575	1874	1363	1419	1784	1955	1681	1796	1895	1844	2054	930	1172	1461	1545	1122	1237	1946	1410	2242
Adcy3	306.001	310.999	320	240	261	343.999	423.001	321	340	318.999	284	354	154	195	270	294	218	182	322	225	341
Adcy4	11	21	26	29	21	38	23	43	11	18	4	3	20	5	20	5	10	31	14	28	25
Adcy5	750	881	1167	860	963	1056	1157	891	994	1035	1001	1019	543	621	1034	960	736	529	888	849	1052
Adcy6	1862.98	1346	2474.08	3459.88	2344.95	2505.03	2474	3038.95	1559.02	2114.04	2004.02	2118.94	2009.03	1431.01	2279	2304	2694.07	1514.99	1614.99	3021.05	1748.02
Adcy7	82	84	70	51	92	149	162	151	51	43	58	49	72	66	67	89	54	28	102	100	122
Adcy8	206	262	363.001	299	297	350.999	330	348	313	409.001	426.999	457.002	154	201	369.001	211	240	192	367	259	334
Adcy9	358	329	394	384.001	460.001	466	478	495.999	504	556.001	464	506.999	148	276.001	390	350	366	245	410	454.998	433
Adcyap1	67	61	70	68	78	78	101	75	93.9999	127	110	123	59	61	67	56	42	57	97	46	117
Adcyap1r1	158	214	179	189	231	206	246	205	181	199	217	199	114	118	189	165	156	105	233	169	289
Add1	5907.05	6646.24	8273.32	7164	6693.81	7398.08	8452.09	7375.98	8706.21	9821.24	9410.22	9859.31	5258.91	5443.12	7264.98	7041.13	5639.1	5247.93	7331.03	6516	8396.22
Add2	1311	1437.01	1672.99	1286.01	1429	1604.01	1765.99	1690.01	1635	2009	2165.02	1872.01	856.998	1061	1346.01	1486.01	1279.99	803.997	1559	1325	1774.99
Add3	3319.03	4043.96	4268.91	4129.02	3723	4167.96	4785.08	4257.97	4370.94	4753	4720	5138.9	3253.96	3157.01	4034.01	4817.18	3322.02	2952.03	3771.96	3558.91	4868.02
Adgb	1	2	3	6	3	7	3	10	4	0	0	1	6	4	0	4	3	0	7	6	7
Adgra1	500	590	818	478	493	701	828	711	614	619	682	702	318	464	474	495	471	383	686	540	790
Adgra2	574	659	628	538	529	727	1106	778	579	670	619	660	440	554	422	703	390	328	631	462	714
Adgra3	274	348	249	295	390	401	371	462	312	384	334	274	181	300	185	350	249	162	285	272	366
Adgrb1	1170	1711	1878	1393	1536	1767.99	1917	1868	1400.99	1515	1395	1588	1107	1228	1557	1429	1114	1182	1849	1263	2009.99
Adgrb2	675.003	893.001	986.999	806.998	816.001	859.002	945.999	930.003	629	757.002	747.002	795.001	595	678.998	832	925.996	614	591	955.007	761.001	1070
Adgrb3	598	764	859	808	824	1002	1053	951	996	1110	983	1089	452	550	920	895	654	625	998	815	1018
Adgrd1	0	1	3	0	3	3	4	0	0	1	0	0	0	4	0	2	2	5	0	7	2
Adgre1	158	157	179	89	365.001	294	488.001	224	19	20	11	6	78	156	34	288	54	139	188	105	273
Adgre4	0	0	1	0	2	0	0	1	3	2	2	0	0	7	1	0	0	1	0	0	0
Adgre5	63	43	63	64	58.3114	98.8049	104	136.262	41	36.824	30	34	33	53	33.5814	31.356	43	22	51.7326	46	54.3734
Adgrf1	3	7	4	3	4	10	8	4	23	5	14	17	1	1	4	0	0	0	3	1	1
Adgrf2	12	4	16	18	17	22	13	4	5	7	9	6	4	3	9	4	14	6	10	15	14
Adgrf3	3	2	1	9	7	4	0	4	0	0	0	0	0	1	4	7	17	2	1	3	0
Adgrf4	23	42	65	52	46	30	39	37	20	10	20	19	24	24	22	32	32	16	29	54	45
Adgrf5	163	209	285	253	205	357.999	315	358.001	182	166	171	222	81	113	130	167	169	79	197	241	273
Adgrg1	185	205	217	247	261	397.002	256	324.999	170	195	178	221	138	131	206	187	231	148	305	228.001	197
Adgrg2	29	17	13	7	22	12	37	26	31	39	26	30	9	20	20	34	20	12	20	19	37
Adgrg3	3	4	1	1	1	5	17	6	0	1	1	1	2	5	1	9	0	1	8	6	7
Adgrg5	0	0	0	0	1	2	1	2	1	0	3	0	2	0	0	0	0	0	3	0	6
Adgrg6	89	84	83	117	81	109	114	139	51	58	54	78	59	75	72	137	94	71	117	133	140
Adgrl1	2524	2451.58	3264.66	3303.6	3161.83	3612.87	3628.92	3730.88	2452.63	2803.71	2977.03	2779.74	2018	2066.83	2963.84	3160.94	2697.76	1901	2698.9	2981.64	2700.48
Adgrl2	984	1026	1193	994	1198	1417	1444	1291	746	926	1006	939	639	699	958	1360	966	491	1078	989	1302
Adgrl3	855.001	902	1099	939.999	1098	1252	1292	1280	1270.01	1398	1363	1434.99	507	737	1111	979.003	852.001	588	1079	974.999	1377
Adgrl4	252	232	277	298	255	408	340	392	91	123	107	132	131	110	393	250	237	225	275	285	626
Adgrv1	1384	1534	1960	2103	1848	1574	1837	1856	2044	2250	2240	2288	1360	1269	1753	2017	1745	995	1317	1833	1592
Adh1	25	53	9	13	11	67	37	43	215	34	114	38	26	5	19	20	12	17	23	7	18
Adh5	1308.99	1746	1796.97	1393.98	1314.01	1599.99	1940.98	1712.98	1661.01	2025.04	1799.01	1736.03	1895.02	1403	1697.99	1635.99	1154.01	1957.02	1803.99	1421.01	2544.02
Adh6a	8	2	0	3	1	5	14	4	44	22	28	15	0	0	3	0	5	1	3	0	0
Adh6b	11	25	21	16	11	19	16	10	19	12	18	10	10	15	16	19	14	8	25	5	31
Adh7	1	9	0	4	9	9	14	18	38	14	37	14	10	5	8	13	3	2	6	1	12
Adhfe1	122	162	123	132	179	150	208	158	126	125	159	126	113	134	88	201	73	110	186	131	202
Adi1	441	541	467	417	410	467	580	438	428	548	593	434	547	443	489	573	317	465	521	405	725
Adig	1	1	1	0	0	0	0	0	1	1	0	0	3	1	3	0	0	0	0	0	0
Adipoq	0	0	1	2	1	0	2	1	3	2	0	0	4	0	0	2	1	2	1	1	0
Adipor1	6370.99	6788.99	9545.35	9452.46	6786.2	7583.94	9519.02	8556	12467.5	15325.9	15331	15695	10834.2	6901.06	8209.08	8637.91	7064.13	7958.86	7664.09	7871.03	9275.01
Adipor2	1094.01	1164	1386.02	1792	1331.01	1497	1548.02	1942	1424	1774	1842	1885	1139.99	1065	1484.01	1335	1441.99	1203	1426	1627	1321.01
Adk	483	669.999	723.995	519	532.002	727.999	775.001	640.999	627.002	707	710	661.999	540	542.999	665	730.999	366	696	826.001	556	1107
Adm	1	13	10	45	21	18	38	67	13	5	11	5	19	13	4	8	11	8	7	28	12
Adm2	3	4	5	3	5	3	4	2	1	1	11	10	2	1	2	1	0	8	14	0	9
Adnp	348.961	406.068	597.492	549.625	634.327	512.128	521.113	1061.89	406.144	424.538	627.585	459.804	221.971	214.26	434.42	638.454	723.098	174.437	336.077	650.936	244.106
Adnp2	407	482	520	584	498	585	630	638	603	619	720	668	346	345	580	472	572	323	517	531	426
Ado	772	767	1032	913	811	988	1054	956	1111	1220	1139	1272	798	673	1107	1066	790	789	931	942	1511
Adora1	1475.94	1898.96	2085	1517.96	1845.94	1944.9	2329.74	1844.91	1674.95	1885.96	1967.91	1978.91	1367.87	1468.97	1706.79	1773.82	1353.99	1202.98	1814.89	1587.95	2501.93
Adora2a	6	1	16	10	7	7	15	4	11	8	4	7	5	6	5	11	16	12	5	12	12
Adora2b	36	58	40	35	49	83	76	97	38	48	49	47	37	48	30	36	10	47	54	44	69
Adora3	8	3.83077	0	2.28e-06	11	14	9	15	1.14e-06	3	3	0	12	0	4.10416	13	2	16	4.56e-06	3.83077	7.99986
Adpgk	285.001	328	372	275	240	274	341	339	325	459	475	504	293	281	312	292	293	219	303	282	363.001
Adprh	1423	1800	1942	1617	1565	1893	2159	1827	1588	1926	1593	1771	1808	1438	1928	1793	1421	2004	2214	1557	2631
Adprhl1	7	17	32	14	4	18	19	17	18	12	13	13	10	14	15	6	14	17	26	18	30
Adprhl2	228	360	371	395	289	403	389	450	349	416	378	387	407	264	463	318	388	557	389	391	561
Adprm	172	236	272	174	158	223	250	237	245	304	279	324	231	166	243	199	176	219	261	148	304
Adra1a	7	10	12	10	2	21	7	8	10	17	12	14	11	13	0	14	4	4	2	7	7
Adra1b	48	66	120	98.0001	95.0001	75	93	141	73	91.9999	74	102	66	39	114	63	55	75.9999	75	79	94
Adra1d	99	127	145	122	107	142	164	168	96	131	103	120	101	101	114	112	130	96	181	132	158
Adra2a	264	283	314	269	266	322	391	346	410	434	459	549	242	238	253	329	234	227	370	291	422
Adra2b	16	16	14	11	11	15	28	18	15	15	16	7	6	7	11	6	8	2	16	8	24
Adra2c	160	180	178	100	98	113	183	165	171	237	256	168	216	142	133	154	66	176	171	86	184
Adrb1	382	652	881	618	466	622	678	495	440	492	537	565	391	413	758	722	411	399	685	566	781
Adrb2	17	22	27	37	26	27	27	29	42	38	48	28	28	14	18	22	14	24	22	15	27
Adrb3	1	5	4	0	0	4	0	1	5	0	10	0	2	1	1	0	8	1	8	1	5
Adrm1	925	1041	1149	1221	1090	1288	1162	1463	908	1172	1120	1077	1316	838	1268	909	1144	1375	1441	1155	1380
Adsl	518	801	749	571	531	642	813	572	602	725	690	725	655	619	543	639	508	618	721	564	869
Adss	605	774	652	769	648	826	895	872	971	1005	987	1050	686	595	712	680	663	723	791	701	1377
Adssl1	488	648	581	654	695	760	820	897	552	612	504	610	831	574	735	707	653	704	821	690	848
Aebp1	148	191	121	253	259.999	233	199	301	108	176	162	110	200	169	84	208	148	52	102	172	132
Aebp2	1195.01	1274	1380.99	1825	1448.99	1615.99	1747	1973.01	1643	1892	1734.01	1758	1352.99	1277.99	1684.99	1594	1586	1098	1461.99	1704.99	1946
Aen	477.999	686.997	656.999	584.001	598.001	668.999	745.002	688	626.998	704.999	598	658.999	690.998	485	778	567.998	536.001	795.999	585.001	664.001	848.997
Afap1	368	406	436	444	516	582	470	574	361	507	443	429	263	241	505	455	371	268	424	456	449
Afap1l1	115	193	159	126	120	172	195	188	156	192	131	171	128	99	159	92	141	121	165	114	192
Afap1l2	63	35	47	79.9999	24	28	71	74	32	68	50	32	59	61	14	30	22	43	38	46	28
Afdn	1264.01	1296.01	1817	1722.01	1751.99	1594	1850	1867	1348	1709.99	1665	1721	976.004	1149	1576	1789	1529.99	757.998	1295	1399	1677.02
Aff1	2798.99	2310.96	3802	4271.13	3215.04	3215.98	4095.96	4148	2783.02	3858.99	3481.94	3200.98	2740.98	2297.01	2806.94	3766.99	3017.95	1566.01	2082.01	3619.11	2994.01
Aff2	18	48	52	36	50	57	75	60	36	51	34	51	9	41	36	40	37	18	69	49	39
Aff3	383	475	573	465	466	498	634	610	468	455	544	588	246	331	512	426	350	249	491	468	623
Aff4	4163	4037.96	5561.99	6055.9	5681	5847.29	5620.18	6495.06	5468.06	6691.96	6798.02	6698.97	2642	3526	5052.98	5531.98	5189.14	2994	4646.06	5479.99	5437.95
Afg1l	257	325	409	231	293	342	370.999	279	372.001	391	381	418	306	289	308	308	206	284	361	202	448
Afg3l1	807.004	726.004	818.995	844.993	778.996	808.996	1030.99	958.991	865.003	1027.01	954.993	917.996	916.997	708.002	850.997	909.999	717.998	721.002	781.995	834	903.001
Afg3l2	967	1091	1264	1417	1165	1402	1371	1602	1103	1472	1377	1320	1181	1083	1215	1154	1313	1207	1590	1439	1388
Afm	0	2	0	0	1	0	1	0	0	0	0	0	3	2	1	5	2	0	0	0	0
Afmid	46	70	69	74	63	66	113	91.0001	52	67	49	41	71	46	94	80	91.0001	60	100	78	100
Afp	14	10	16	34	19	13	51	30	0	0	4	0	4	6	0	5	5	1	2	1	1
Aftph	1318	1532	2044.01	1829.97	1416.97	1717.02	2023.96	1849.97	2048.94	2277.97	2294.02	2273.99	1317.98	1327.01	1933.99	1724.96	1539.99	1373	1714	1668	2169
Aga	216	196	155	102	174	167	188	213	125	198	188	121	245.001	163	120	203	92	144	217	128	276
Agap1	3550.99	3844	5232.01	4200.02	4239	4991.8	5164.08	4701.9	4598	5413.86	5082.15	5224	2101.98	2983	4473.03	4793.12	3662.98	2504.01	4416.98	3928.95	4345.02
Agap2	811	1019	1397	1075	919.999	1221	1437	1192.01	988	1026	1196	1156	645	726.998	1098	1133	921	706	1043	1038	1211
Agap3	1505.01	1629.99	2083.01	2120.98	1733.99	1997.01	1984.98	2103.01	1518.99	1712.01	1729.98	1904.01	1702.01	1402.99	2039	1913.01	1616	1809	2119	1848.01	2263.99
Agbl2	17	15	11	20	6	9	15	16	9	11	3	11	8	20	12	16	10	7	11	17	21
Agbl3	168	192	288	173	144	170	292	196	277	296	344	309	171	197	228	220	138	194	254	156	305
Agbl4	35	27	27	24	22	36	17	31	23	14	17	21	19	9	30	16	17	30	21	18	44
Agbl5	421.001	444.999	701	446.999	467	406	711.002	482	525	551	516	573.002	433	394.001	472	549	425	341	446	464.999	515
Ager	31	34	12	60	49	50	35	32	10	18	13	11	59	15	43	51	31	44	26	53	30
Agfg1	1169.99	1124.99	1467.99	1566.99	1348.01	1335	1549.99	1750.99	1225	1755	1662.01	1638.99	1200	1077	1214.01	1466	1343.02	898.997	977	1470.99	1471.99
Agfg2	209	298	282	362.001	284	330.001	368	355.001	365	404.001	392.999	386	255	241	294	276	241	277	391	343	344
Aggf1	1427	1507	1951	1835	1522	1849	2356	2019	2674	3238	2899	3030	1804	1505	1740	1747	1517	1583	1908	1803	1989
Agk	236	295	322	250	177	357	381	416	371	417	410	440	295	225	289	339	185	231	316	262	388
Agl	561	464	536.001	723.999	570	769.999	790	910.998	695	909.001	794.999	730.999	487.999	475	589.999	694.001	588	382	606	705	603
Agmat	1	1	0	2	6	1	2	0	0	5	2	0	0	1	7	2	0	6	5	5	5
Agmo	20	23	28	23	18	24	29	17	20	20	10	15	8	26	18	15	10	24	26	10	47
Ago1	1211.99	1151	1442.01	2190.98	1639.02	1912.02	1755.99	2352.05	1380.01	1674.99	1733.03	1511.01	980.004	1135.99	1556.99	1486.99	1793.99	945.997	1516.99	2141.03	1358
Ago2	589	421	729	777	720	787	872	866	545	680	772	723	280	422	467	661	715	245	476	727	406
Ago3	132	91	172	181	177	200	219	205	134	162	173	153	97	110	146	166	127	75	175	197	110
Ago4	331	366	478	460	465	420	528	447	492	570	522	555	320	277	443	457	413	246	393	476	501
Agpat1	1045	1201.01	1453.01	872.998	891.002	1185	1578.03	1167	958.003	1249	1233	1201	1193.01	1022	1011	1121	766.005	951.992	1238.99	912.996	1504.02
Agpat2	59	85	66	67	61	59	70	94	33	56	44	32	71	63	43	67	61	49	78	35	72
Agpat3	10699	10485	14686	17366	11885	13032	14900	14999	18470	21553	22678	24212	13009	10897	14436	13044	13312	9725	12065	14749	12027
Agpat4	141	207	171	177	170	210	218	235	187	193	230	185	157	153	178	201	87	133	243	167	279
Agpat5	1232	1296	1712	1399	1199	1406	1996	1618	2406	3048	2760	2866	2500	1393	1704	1597	1155	1512	1511	1326	2384
Agps	809	623	890	986	726	914	983	1141	912	1184	1043	1168	645	720	895	884	787	535	627	887	931
Agr2	18	17	36	14	17	28	30	9	46	45	42	55	38	30	23	37	10	16	16	11	46
Agrn	2245	1920	2421	2690.95	3040.99	3104.98	2893.04	3763	990	1077	1012	1124	2033.99	1681	2303.02	3006	3248	1675.01	1974	3601.01	2345.98
Agt	221	434	329	270	506	413	429	328	170	252	198	214	245	311	227	443	405	341	675	290	577
Agtpbp1	5516.03	5657.08	6582.97	5602.97	6140.88	5925.94	7665.21	6463.03	3647.98	4079.98	4315	4323.98	5987	4910.02	5759.96	8274.1	6069.97	4214.02	5232.94	6023.97	8083.93
Agtr1a	2	2	2	11	4	3	1	10	0	4	0	0	4	4	0	3	3	1	5	1	1
Agtr2	7	7	11	5	10	6	8	13	12	10	10	23	3	18	4	6	8	7	9	7	22
Agtrap	791.006	1017	1105.01	903.995	874.995	1051	1122	964.99	1073.99	1286.99	1292.01	1322.01	744.996	753.995	1028.01	1035	783.999	901.992	1025.99	851	1205.01
Agxt	2	3	1	0	3	3	0	0	0	0	0	0	2	0	0	0	1	0	0	0	0
Agxt2	0	1	3	3	0	1	1	2	0	0	0	0	0	0	2	0	2	0	0	0	0
Ahctf1	953	907	1126	1573	1195	1280	1446	1617	1207	1607	1636	1534	823	824	1227	1268	1305	742	1039	1350	1001
Ahcy	853.358	928.243	1068.68	939.964	776.187	922.7	1054.46	936.292	924.811	1117.49	1168.44	1038.67	1253	826.997	1003.26	906.746	779.919	969.84	999.79	830.99	1289.49
Ahcyl1	5019.94	5407.19	7404.13	7971.34	6389.06	7062.78	7254.83	8469.17	7492.18	9130.53	8756.68	9213.48	5714.09	5292.85	6427.99	7194.19	6414.91	5240.97	6653.55	6824	8230.96
Ahcyl2	1352.99	1398.01	1672.01	1582	1454.99	1749	1892.01	2085.04	1387.01	1783.01	1790.01	1633.02	917.997	1209	1474	1668	1126	1060.99	1459	1329	1778
Ahdc1	831	731	937	1136	842	1098	1265	1301	628	831	843	760	694	665	887	916	772	478	911	974	808
Ahi1	2636.02	2608.97	4028.06	3077.98	2971.03	3232.98	3959.95	3468.06	3351	3767.99	3609.02	3824.95	2541.02	2151	3197.93	3301.95	2663	1940.02	2834	3023.96	3732.96
Ahnak	695	499	397	1226	1019	802	678	2047	404	922	1011	335	550	664	441	597	599	346	393	997	442
Ahnak2	356	298	482.999	364	521.001	488	506.001	482	338	322	381	389	208	250	357	335	329	240	430	404	462
Ahr	1220	1127.01	1491.02	1835	1377.99	1414	1418	1720.01	854.001	1077.99	1018	1101	1456	1013	1639	1734.97	1629.03	960.002	1166	1776.03	1606
Ahrr	208	200	252	396	163	256	310.999	435.001	652.997	910.004	792.003	990.002	322	211	227	208	350	227	313.999	368	156
Ahsa1	1047	1286	1500	1172	1036	1255	1599	1394	1525	1863	2063	1824	1696	1083	1177	1195	824	1323	1305	1071	1923
Ahsa2	556.38	576.919	851.516	616.931	652.474	605.547	793.835	754.301	746.137	865.042	858.062	793.562	1114.63	629.154	850.307	745.482	490.349	637.229	515.993	689.111	1086.03
Ahsg	42	46	30	67	87	84	86.0001	77	0	0	0	0	143	85	82	110	115	0	0	0	0
AI182371	2	3	3	8	4	9	2	8	5	1	6	0	12	10	3	9	3	8	2	3	7
AI197445	8	3	20	6	8	12	19	10	4	10	12	11	4	10	5	3	3	4	11	4	16
AI413582	221	314	344	249	216	257	353	252	269	238	244	271	408	260	263	231	219	471	284	233	485
AI429214	67	97	93	63	42	87	84	61	133	186	96	181	44	41	92	80	44	75	58	56	136
AI450353	47	30	59	96	47	66	58	74	51	22	65	33	87	31	116	55	60	46	51	55	108
AI463170	3	8	11	4	10	5	4	8	6	13	12	11	6	4	10	8	8	4	18	3	4
AI467606	24	16	14	6	7	21	23	23	11	21	16	15	7	20	28	8	14	23	27	9	31
AI504432	438	392	626	474	537	651	745	540	666	726	708	654	255	341	572	572	398	294	492	515	731
AI506816	0	0	0	0	1	0	6	2	0	0	0	0	5	1	5	2	0	0	0	0	2
AI507597	0	2	0	0	0	1	1	2	2	0	0	1	1	3	0	0	0	3	1	2	2
AI593442	852.001	876.999	983.001	926	869	1146	1257	1024	1061	1301.99	1409	1409	551	697.997	924	1025	806.999	589.003	1102.99	910.001	1745
AI597479	833	946	1186	938	804	1069	1188	1169	1394	1681	1575	1560	757	834	943	892	898	808	1122	937	1324
AI661453	12	10	19	10	12	52	15	28	129	59	94	39	6	6	4	17	18	3	6	11	6
AI662270	7	2	8	1	1	12	26	8	2	2	0	1	8	8	0	16	1	19	9	7	12
AI837181	792.003	1040.99	1198	1200	999.007	1118.99	1155.99	1096.99	765.998	971.003	953	908.003	1316	824	1151	1106.01	1033	1129.01	1280.01	1098	1583.98
AI839979	7	8	8	10	3	7	15	5	9	9	5	19	9	3	12	9	9	11	4	11	18
AI847159	604	587	1149	637	482	537	1027	677	1706	2067	2008	2241	1144	683	799	746	401	580	494	442	1070
AI854703	153	246	265	251	146	246	297	239	217	240	203	253	163	124	247	208	127	214	271	181	328
AI987944	200.758	197.821	262.335	161.63	168.687	252.356	296.983	286.549	322.762	369.065	341.81	380.714	191.467	195.267	211.081	190.318	161.024	258.315	232.118	162	355.665
Aida	831	1048	1072	888	870	1002	1159	1032	972	1121	1074	1082	937	812	943	1084	798	924	1058	900	1707
Aif1	93	124	98	46	74	99	184	123	14	21	15	16	196	88	61	125	39	204	142	92	215
Aif1l	219	317	305	185	243	301	383	226	260	308	317	300	312	297	245	333	153	256	270	204	436
Aifm1	536.997	615.996	649.002	717	526.002	583.001	720.001	612.999	663.999	762	766.004	791	715.995	561.002	704.998	625.001	587.002	580.002	653.997	553.999	897.001
Aifm2	196.098	321	243.073	262.254	252.027	353.02	265	449.058	254	304	315	254	274.19	217	272	307	267.102	223	303.141	348	261
Aifm3	63	78	99	54	103	81	108	77	88	72	51	78	64	70.0001	55	84	65	88	82	60	138
Aig1	848.997	1135	1082	837.003	845.002	1112	1182	857.002	1087	1294.01	1203.01	1269	1127	837.003	1105	1133	657.999	1090	1162	815.002	1947
Aim2	37	39	34	30	27	63	49	52	52	34	38	51	41	20	26	35	29	47	21	46	63
Aimp1	727.006	1019	1098.01	1000.99	815.003	1044.01	1114	998.99	969.005	1254.01	1173.01	1127.99	1326.02	850.997	1001	942.007	643	1553.98	1157	874.005	1546.99
Aimp2	230	341	282	223	188	281	330.001	264	312	334.999	347.001	327	421.001	262	274	292	214	307	273	234	381.001
Aip	1455.32	1741.11	1919.39	1693.57	1407.1	1663.34	2098.57	1696.7	1668.92	2046.57	1908.17	1944.76	2701.9	1657.11	2019.59	1807.9	1345.56	2125.59	2196.98	1611.95	2627.09
Aipl1	13187	13573	18751	19016	13042	14504	16882	15708	15409	17633	17166	18611	21472	13926	18550	17791	15325	16375	15589	15520	20187
Aire	0	0	2	0	4	1	0	1	0	0	0	0	0	0	0	0	0	0	0	0	3
Airn	19	27	13	18	6	9	16	11	23	31	26	23	24	16	14	6	13	21	22	14	21
Ajap1	154	177	216	185	171	206	239	232	146	154	133	163	131	114	176	180	110	151	270	171	303
Ajm1	343	379	561	450	481	563	573	547	265	228	297	299	382	248	527	427	364	275	436	468	490
Ajuba	125	99	93	86	89	105	229	251	140	228	235	140	161	152	71	131	66	104	80	108	113
Ak1	916.006	1322	1233.99	949.005	1008	1169.99	1512.99	1089.01	1177.01	1341.01	1176	1340.01	1107	960.005	1312	1072	774.993	1215.01	1406.99	933.006	1695
Ak2	515.001	551.001	678.001	501	619.999	526.001	647.998	783	425.999	768.999	763.999	455.001	822	464.001	519	630.001	508	522.001	448.999	541	560.001
Ak3	831.794	858.967	987.594	954.273	781.526	883.873	1073.85	1252.99	864.639	1066.5	1142.01	1065.27	901.695	806.916	699.721	914.009	671.518	727.445	870.503	777.536	1124.98
Ak4	653	884.997	1044	539.001	598.002	696.004	1145	665.002	1087.01	1276.99	1435	1327	743.002	706	1149	895.994	398	487.001	571.998	455.001	960.001
Ak5	129	137	127	93	91	155	176	124	133	154	150	144	95	86	110	107	114	88	155	100	273
Ak6	239	251.39	307.729	251	133.136	216.186	371	349	260	412	388	411.031	529	253	227	216.174	209.408	384.098	220	249	360.162
Ak7	4	3	21	11	14	7	11	8	2	5	1	0	0	4	7	1	5	11	4	7	6
Ak8	8	9	6	3	3	2	6	8	7	4	9	8	9	9	0	6	6	9	3	1	7
Ak9	1	0	2	1	0	0	0	0	0	5	2	1	0	4	0	1	3	1	0	0	2
Akain1	267	393	377	291	294	378	427	380	456	587	429	493	348	254	429	341	242	430	449	334	769
Akap1	1254.01	1184.01	1817.99	2085.97	1245.01	1417.98	1833	1806.99	1112.99	1513.02	1560.01	1553.01	1821	1188.01	1621	1393.01	1598.99	1136	1146.99	1680.99	1383
Akap10	508	469	595	562	465	535	747	614	541	694	689	584	366	409	443	512	486	403	504	568	638
Akap11	3139.06	2934.95	4536.91	3869.93	3606	3923.01	4641.01	4264.87	4052.97	4744	4550	4928.18	2446.97	2938.07	3562.98	3868.07	3114	1965.99	3122	3561.96	4049.98
Akap12	1153	1806	1398	2242	2415	2299	1499	2544	1071	1301	1299	1332	619	919	1910	1606	2543	925	2206	2250	1884
Akap13	495	516	576	898	918	834	755	814	467	619	740	587	383	432	652	750	666	272	547	699	602
Akap17b	327	355	430	492	412	426	467	501	491	531	570	487	242	302	493	389	369	282	452	418	363
Akap3	3	1	1	0	1	4	1	4	6	0	2	7	1	0	0	2	2	0	0	3	0
Akap5	60	20	59	92	94	76	66	121	76	95	59	62	44	39	63	66	76	47	77	77	62
Akap6	941	968	1334	1126	1198	1248	1429	1099	1680	1953	1838	2080	539	815	1189	1181	907	630	1169	1075	1466
Akap7	573	748.001	1034	623	802	814.001	1007	827.998	561	697.999	599.001	750	594.001	518.999	847.999	926.001	639.001	633.999	709.001	721.998	1234
Akap8	2203.98	2441.96	3089.95	3871.92	2941.94	3436.02	3286.01	3912.05	2073.99	2522	2418.99	2385.97	2850.99	1929	3307.01	3323.99	3431.02	2191.99	2731.03	3717.93	3473.93
Akap8l	1067	1202	1641	1549	1394	1551	1442	1671	776	1024	977	959	1633	817	1556	1476	1386	1290	1352	1383	1801
Akap9	993	951	1453	1293	1263	1236	1624	1353	1808	2183	2248	2221	717	1049	1144	1360	1077	584	856	1161	1020
Akip1	98	82	78	77	77	45	83	62	80	119	100	62	155	75	65	80	53	92	65	84	112
Akirin1	1008	1159	1099	1242	1172	1148	1301	1370.97	827	1389	1418	1107	1197	895	937	1217	928	1304	1111	1073	1702
Akirin2	878	974	1159	997	768	965	1325	1170	1448	1563	1409	1551	1208	928	1091	967	827	1036	1074	939	1606
Akna	461.001	427.002	607.002	1053	618.002	738.005	772	808.994	611.998	700.996	753.007	755	378	512.999	717.001	633.995	723	443.002	509.001	839.993	491.997
Akr1a1	5125	6398	6488	5813	5570	6824	7260	6535	5716	6829	6465	6287	7240	5400	6307	6429	4672	8039	7677	5622	9685
Akr1b10	128	116	173	115	128	162	189	117	114	135	100	127	121	126	115	141	96.9999	137	153	103	264
Akr1b3	839.437	994.355	965.542	887.634	763.59	891.933	1100.37	1067.27	783.722	1206.51	1010.77	905.728	1306.56	892.646	801.508	1094.66	729.764	1082.75	1102.36	1006.75	1326.9
Akr1b7	2	12	4	4	3	19	14	25	44	22	43	10	7	4	3	1	2	4	15	2	0
Akr1b8	133	122	69	108	90	86	153	127	17	25	31	41	238	126	69	137	121	168	145	118	168
Akr1c12	5	0	0	0	1	1	0	1	0	1	4	0	1	3	0	3	3	2	0	0	0
Akr1c13	10	14	5	5	8	26	16	10	14	17	11	4	28	10	2	22	8	8	9	9	15
Akr1c14	26	21	1	15	10	8	35	22	31	18	23	27	28	22	4	30	8	1	3	10	6
Akr1c18	0	0	1	0	0	8	1	4	1	1	1	3	2	1	0	0	5	2	1	0	0
Akr1c6	6	3	2	0	1	0	1	0	0	0	0	0	4	3	4	3	2	0	0	0	0
Akr1d1	0	0	0	0	1	1	3	1	0	1	0	0	8	6	0	2	3	0	0	0	0
Akr1e1	704	782	971	466	563	656	1013	615	1146	1295	1262	1344	791	749	695	899	428	655	759	498	1354
Akr7a5	270	368	360	255	251	298	434	319	235	243	268	279	544	264	357	354	216	354	394	309	436
Akt1	2203.97	2778.99	2725.99	2490.03	2488.98	2936.99	3169.05	2979.95	2037.01	2642.01	2367.04	2463.99	2382.98	2067	2585.97	2801.05	2160.04	2537.97	3094.95	2513.98	3668.95
Akt1s1	509.001	692	631.002	670.999	616	641.999	694.999	702	436.999	529.001	488.999	474	742.997	543.999	790.003	770	573.999	686.999	791.999	580	913.995
Akt2	1031	1195	1154	1184	1137.01	1162.99	1559.99	1335.02	995.004	1286	1183	1061	1099	1002.99	1153	1297.99	1051.01	1065	1320	1111.99	1467.02
Akt3	2414.14	2645.52	3545.48	3240.28	3140.39	3356.81	3805.88	3207.82	3721.36	4492.51	4660.46	4611.26	2011.04	2534.25	3266.15	3149.2	2827.69	2259.69	2827.79	3089.46	4121.32
Aktip	2052.29	2356.38	2778.55	2403.37	1976.96	2240.08	3016.07	2481.86	2652.58	3418.68	3571.2	3396.71	3045.65	2155.96	2671.24	2532.61	1841.16	2486.39	2385.78	2134.03	3711.73
Alad	759.998	833.004	555.001	919.999	613	640	632	1020.01	422.999	1016.99	1122	481	1180	801.004	587.002	922.994	783.998	665	617.998	935.994	634.997
Alas1	522.001	689	698.003	732.001	640.001	887.002	796.004	925.002	551	626	588	665	569.998	545.002	756.994	609	663.001	619.001	863.003	611.002	806.994
Alas2	6	70	10	8	7	12	13	11	17	36	16	27	12	1	54	8	1	2	4	5	27
Alb	204	164	244	271	201	162	253	248	0	0	0	0	460	242	213	358	378	2	1	0	1
Alcam	383	414.999	516.002	442.001	459	507	587.999	438.998	545.001	554.003	605.998	605.003	217	294	414.998	453.001	328.999	270	425.002	377.999	734.999
Aldh16a1	317	283	329	354	253	331	305	369	226	255	252	243	386	247	314	340	293	309	330	296	303
Aldh18a1	514	619	647.996	951.002	527.003	629.997	780	804	506.998	780.001	879.998	852	653	464.998	578.997	598	655.999	564	483	646	614.005
Aldh1a1	4090.24	5149.12	660.998	3545.15	2994.11	2987.04	3357.92	4305.15	1863.99	5339.93	5089.03	1889.94	4510.8	4065.1	1359.99	6342.08	2941.4	1746.97	3814.86	3583.02	3197.8
Aldh1a2	8	18	7	5	11	19	4	30	1	14	15	3	3	0	5	9	9	1	12	1	9
Aldh1a3	56	42	13	62	152	51	67	74	59	69	65	58	34	35	7	48	41	38	19	60	19
Aldh1a7	188	212	95	123	108	99	123	157	91	377	353	167	214	217	89	196	84	95	112	154	105
Aldh1b1	41	49	28	34	72	62	58	50	45	56	44	43	36	34	59	67	25	47	67	62	97
Aldh1l1	557	700.997	562.001	654.004	647.003	798.999	868.999	717.998	330.001	382	318	301.999	757.001	477	627	581.003	587.002	685.995	751.999	476.001	843.996
Aldh1l2	76	88	57	96	129	119	127	168	70	98	92	79	63	79	82	108	92	101	75	88	77
Aldh2	1115	1577	1188	1308	1455	1588	1898	1722	876.004	1022	975.002	898	1256.99	1161	1076	1448.01	971.001	959	1482	1003	1551
Aldh3a1	1225	1382.01	65	1137.01	648.998	160	48	1379	799.001	1022.01	1319	140	2071.97	1243	41	1904.01	1125.99	541.999	108	1293.01	122
Aldh3a2	881.997	1099	1215	997.006	973	1190.99	1419.01	1156	1096	1344	1429.99	1401.01	839.003	855.002	950.996	1100	820.999	913.004	1287	1019	1620.01
Aldh3b1	62	111	77	57	92	110	121	99	28	36	37	39	113	67	68	101	98	94	120	70	114
Aldh3b2	1	5	3	0	1	1	2	6	32	8	8	16	5	1	1	0	1	7	2	1	4
Aldh4a1	317	373	375	416	334	470	488	445	333	453	417	371	405	305	413	392	333	284	387	378	426
Aldh5a1	585	801	814	662	677	882	1166.86	883.573	960	1037	997	1032	426	594	801	722	527.907	516	849	732.936	1158
Aldh6a1	623	614.001	728.001	656.998	718.997	787.998	909.992	832.993	742.004	939.004	848.991	725.004	495	550.996	601.003	713.001	561.997	451.998	747.996	651	988.006
Aldh7a1	957	1302.99	1118.99	956.004	1054.01	1107	1319.01	1006	1357	1808	1755	1602	1169	949.999	1001.99	1223	763	754	1117	852.999	1393
Aldh8a1	3	3	6	12	5	5	9	13	6	0	0	0	4	4	2	2	15	4	1	19	0
Aldh9a1	741	1070	926	930	781	975	1003	972	696	900	932	829	843	699	922	840	777	832	829	897	1111
Aldoa	39651.2	48500.8	55291.6	44934.3	41705.3	46467.2	57182	45764.7	48970.6	52944.2	51659.6	57792.9	63952.5	39007.8	59502.3	51944	36041.6	43352.5	52886.4	39433.4	67079.8
Aldoart2	0	0	0	1	3	0	2	2	1	0	1	1	0	0	0	0	0	0	1	2	4
Aldob	21	16	14	22	22	26	29	35	4	2	1	4	43	17	33	28	27	16	12	12	8
Aldoc	10705.6	15405	13170.4	12217	11134	13006.6	13957.3	13655.5	10936.3	15309.2	14678.5	13583.6	14221.9	11611.7	13115.2	13473.4	10374.2	11948.4	14799	11901.9	17577
Alg1	515.724	631.67	655.382	624.094	516.02	598.497	709.163	599.779	541.175	707.501	532.602	623.784	650.747	459.127	587.443	611.757	542.001	666.071	650.328	616.728	831.726
Alg10b	635	594	746	923	849	908	879	946	1081	1168	1262	1149	286	542	793	739	849	391	739	921	833
Alg11	790.005	788	964.005	836	755.998	988.004	1069.01	1065	1395.01	1625.01	1501	1558.01	628.999	774.999	1021.99	784.998	844.997	734.997	938.997	1022	1245
Alg12	216	230	337	213	244.001	247	347.999	234	278	336.999	277	302	205	193	298	274	206	253.001	272.001	235	314.001
Alg13	122	139	135	133	98	132	175	134	119	162	192	146	107	100	143	141	90	133	85	108	198
Alg14	240	349	335.999	262	240	276.001	367	308.999	348	516.002	438.999	420.999	367.001	201	277	277	196	278.001	254	237	501.003
Alg2	2358.93	2650.01	3016.09	2836.99	2394.07	3077.02	3218	3158.01	2703.97	2970.92	2784.94	2845	1819.03	2076	3011.04	2750.96	2389.05	2228.97	3144.9	2718.93	3916.9
Alg3	79	111	112	99	76	117	129	151	133	148	122	139	104	85	97	109	109	93	117	128	164
Alg5	274	370	313	333	300	370	401	365	268	307	320	273	393	312	433	348	305	501	412	419	588
Alg6	240	325	471	269	265	300	376	299	397	512	426	488	272	258	321	316	211	200	310	254	474
Alg8	53	75	94	64	68	78	125	109	75	142	93	93	88	47	85	93	58	54	65	73	124
Alg9	273	364.999	389	239.999	265.001	347.001	494.997	339.001	352	454.998	402	440.001	239	272	299	349	225	293.999	338	250.001	449
Alk	64	116	137	133	134	148	175	159	176	163	192	173	93	110	94	124	108	66	126	79	123
Alkal2	1.01005	2.02303	6.01874	2.00437	3.02371	5	13.0789	6.0206	3.01018	9.02509	5.05693	2.03013	10.1274	5.0306	5.07723	9.17273	1.02447	6	16.2202	2.02875	2.02688
Alkbh1	258.732	283.874	323.801	342	299.78	320.695	305.71	322.404	233	272.964	260.969	237.979	264.16	204	344.881	359.935	383.948	295	350.99	340	510.924
Alkbh2	50	112	77	87	78	72	98	102	38	75	62	74	124	58	79	72	74	105	74	75	117
Alkbh3	342	302	322	333	299	319	365	320	285	396	268	328	375	232	342	344	298	332	314	336	445
Alkbh3os1	0	5	3	2	5	5	8	5	3	4	4	8	0	1	8	3	2	0	5	12	0
Alkbh4	154	208	213	265	206	277	225	262	177	219	195	222	249	149	319	227	223	265	241	261	304
Alkbh5	2542	2470	3451	3293	2807	2919	3467	3407	3588	4157	4240	4075	2627	2404	3299	3725	2856	1854	2559	2951	3303
Alkbh6	540	679	689	570	477	594	671	581	662	810	752	827	786	545	702	626	395	726	629	521	982
Alkbh7	323	371	429	339	328	436.001	435	355	405	492	467	432	607	401	481	451	288	499	445	306	543.999
Alkbh8	53	79	98	109	107	158	127	110	124	168	133	122	40	71	96	111	84	73	136	105	101
Alms1	430.624	357	664.637	591	547	578	629	629	709	828	814.403	825	296.709	371	640	594	504	303	450.462	613	497.557
Alms1-ps2	30.3758	27	44.3629	40	34	57	38	38	40	38	40.5969	12	14.2913	44	31	31	41	17	11.5381	71	46.4434
Alox12	9	13	6	2	4	9	5	10	12	10	11	9	1	3	9	10	3	3	12	1	5
Alox12b	34	48	38	23	34	58	48	46	21	45	22	37	40	47	26	50	23	28	43	42	41
Alox12e	9	9	5	7	5	57	28	28	104	38	111	35	8	9	11	0	6	0	5	4	1
Alox15	1	7	3	7	1	3	2	3	3	1	4	2	0	0	0	0	2	0	2	5	3
Alox5	4	20	5	6	10	16	8	9	7	4	6	8	2	2	9	19	1	12	12	5	21
Alox5ap	84	93.9999	82	61	85	138	111	99	86	101	64	108	68	64	67	110	51	107	115	68	160
Alox8	13	19	16	2	10	14	24	9	5	14	17	9	6	16	13	23	6	9	33	9	25
Aloxe3	51	82	54	54	57	59	48	64	32	39	31	38	30	34	75	31	38	96	50	65	50
Alpi	0	2	1	5	6	8	2	3	0	0	0	0	0	4	0	0	0	1	3	4	0
Alpk1	44	76	42	106	95	141	94	115	32	35	21	20	40	46	49	67	68	53	78	98	88
Alpk2	63	77	24	196	72	75	116	92	94	139	133	137	144	66	8	133	162	36	104	136	52
Alpk3	5	1	3	9	14	8	9	37	9	8	1	1	0	2	5	1	9	1	8	14	3
Alpl	2302.05	2172	3181.04	3419.08	2518.07	2782.94	3209.08	3156.92	3714.14	4306.89	4467.02	4606.09	2818.94	2270	3010.03	2967.11	2721.96	2383.02	2771.96	2787.97	2961.94
Als2	1235.54	1299.45	1648.65	1596.75	1109.14	1249.89	1739.94	1539.48	1585.23	2070.8	2036.29	1924.91	1146.6	1210.76	1334.03	1461.62	1113.99	784.583	1078.2	1304.91	1334.91
Als2cl	20	23	22	28	27	38	37	79	14	21	25	27	26	13	19	35	30	24	31	28	17
Alx4	8	2	10	13	9	11	2	6	0	4	7	3	1	0	3	2	1	0	1	5	3
Alyref	314	407	372	399	304	414	512	491	475	690	684	596	588	412	430	412	355	569	508	451	558
Alyref2	125	166	143	137	87	127	162	134	188	257	233	215	148	86	158	105	122	130	138	104	163
Amacr	373	389	422	270	245	305	531	324	323	389	328	399	532	352	445	343	259	414	397	290	554
Ambp	7	2	3	9	8	1	12	15	0	0	0	0	12	1	3	5	5	0	0	0	0
Ambra1	954.005	868.002	1182	1371.01	1192.01	1353	1326.98	1416.01	1093	1257	1337	1272	848.995	895.994	1103	1126	1232.99	702.005	1228	1237.99	1206.01
Amd1	2321.94	2552.22	2816.19	3153.61	2159.75	2706.66	3638.49	3445.07	3795.08	5311.43	5337.48	5019.45	3249.29	2510.55	2883.48	2746.36	2468.68	2628.98	2721.37	2807.59	3963.15
Amd2	105.065	107.795	81.7853	106.381	74.2424	104.337	126.489	155.908	170.889	233.591	246.476	222.589	90.7391	104.44	93.5027	120.628	99.3214	95.0342	112.633	117.4	129.87
Amdhd2	160	205	219	167	162	206	249	166	131	136	146	134	236	130	133	218	102	170	199	144	240
Amer1	343	275	411	535	411	449	411	505	294	353	363	343	241	278	539	388	387	221	300	360	395
Amer2	3590.02	2611.02	4461.97	4754.09	4005.96	4190.93	4849.98	4952.85	3762.9	4355.01	4046.95	4085	3066.06	2923.91	3585.88	4332.91	4014.05	2315	2803.07	4394.77	3596.93
Amer3	57	82	122	63	93	101	100	84	145	137	123	118	38	69	76	60	65	48	131	75	108
Amfr	3434	3947	4427	4357	3918	4439	4454	4638	4296	5323	4625	4598	3549	3291	4444	4379	3739	3715	4797	4067	5504
Amh	29	22	29	22	24	28	27	44	2	19	15	21	34	14	31	19	27	22	27	26	20
Amhr2	6	23	16	12	13	9	18	26	11	11	15	11	14	11	11	22	11	19	9	10	16
Amigo1	946.004	1198.01	1292.99	1019	985.995	1252.01	1454.02	1321	1328.99	1457	1499	1419.99	835.004	867	1134.01	1143.01	845.999	797	1194.01	1027	1522.01
Amigo2	1435.99	1742.99	2009.01	1739.02	1780.02	2189.01	2357.99	2163.98	1723	2008.99	1943.98	2093.96	1641.99	1310.01	1796.01	1969.03	1414	1550.98	2298.04	1817.02	2790.96
Amigo3	73	85	85	129	121	124	96	135	70	61	48	60	80	47	110	121	131	62	75	141	97
Ammecr1	451	409	724	814	550	576	573	671	759	856	765	907	362	393	617	753	539	305	398	599	568
Ammecr1l	577.571	538.986	664	963.997	743.003	823.004	848.88	1033.99	596.685	748.826	804.508	741.395	491.002	553.537	797.003	769.998	796.005	614.999	710.417	914.993	767.75
Amn	5	7	10	7	7	4	14	4	4	5	1	2	2	3	13	12	1	11	7	3	3
Amn1	168	211	194	158	129	159	243	241	250	274	311	292	252	209	222	176	154	270	266	194	379
Amot	124	100	134	116	107	173	180	136	150	156	177	130	91	104	64	132	60	68	107	70	151
Amotl1	504	546	567	642	627	706	743	785	456	545	665	571	309	423	461	578	549	292	560	571	571
Amotl2	719	687	739	964	732	900	981	1176	693	877	890	763	773	656	661	865	770	577	761	932	817
Ampd1	2	0	0	3	3	0	1	0	0	1	0	0	0	0	1	0	0	0	0	0	0
Ampd2	880.103	1012.34	1406.29	956.507	1039.91	1276.51	1578.2	1273.94	943.852	1115.18	1185.3	1246.08	881.675	799.647	905.881	1099.03	836.572	720.676	1195.43	937.116	1255.83
Ampd3	199	178	233	229	160	223.999	353.001	240	224	240	225	291	122	162	123	161	177	106	182	195	204
Amph	2915.03	3322.08	3908.03	3409.98	3438.96	3899	4322.9	3660.96	3665.98	4367.95	4624.98	4644	2946	2665	3597.99	3497.99	2861.05	2705.04	3835	3300.99	4144.03
Amt	303	359	393	326	246	364	424	384	225	302	302	291	359	201	371	340	293	256	275	338	412
Amy1	967.998	849.998	1577.97	1111	1232.01	1398.01	1509.97	1431.02	770.998	1234.01	1007	1521.97	1274.01	711.998	1320.01	1447.02	1042	833.998	815.998	1156	1307.01
Amy2a2	1.73486	9.87e-18	0.666667	1.73486	2.60044	1.55e-17	1.08955	0.578285	1.15657	4.48e-18	9.83e-18	0.41794	0.578273	3.25e-18	1.15657	1.73486	5.71e-18	0.578285	1.05e-17	2.89143	3.44515
Amy2a3	1.73486	9.87e-18	0.666667	1.73486	2.60044	1.55e-17	1.08955	0.578285	1.15657	4.48e-18	9.83e-18	0.41794	0.578273	3.25e-18	1.15657	1.73486	5.71e-18	0.578285	1.05e-17	2.89143	3.44515
Amy2a4	1.73486	9.87e-18	0.666667	1.73486	2.60044	1.55e-17	1.08955	0.578285	1.15657	4.48e-18	9.83e-18	0.41794	0.578273	3.25e-18	1.15657	1.73486	5.71e-18	0.578285	1.05e-17	2.89143	3.44515
Amy2a5	13.7954	19	67	16.7954	14.1987	33	36.7313	18.2651	5.53029	11	25	18.7462	32.2652	10	24.5303	18.7954	11	16.2651	24	39.3257	18.6645
Amz1	22	42	43	17	36	42	64	30	14	8	9	3	20	24	19	42	20	47	27	22	39
Amz2	841.002	848.006	1057.99	934.004	771.998	917	1131.01	1018.99	1232	1554.01	1488.97	1502.99	1217.99	849.007	796.002	915.001	774.004	853	863.001	883	1187.01
Anapc1	1715	1498	2285	2011	1987	2233	2316	2546	2460	2864	2745	2861	1106	1540	1745	2148	1806	1116	1763	1923	1943
Anapc10	251	374.999	430	264	225	293	414	253	468	601	535	506	379	270	319	317.999	187	407	399	239	675.001
Anapc11	568.999	848.004	892.999	708.003	638.002	783	913	716.996	806.995	838.002	799.999	869.003	1124	619.003	783.001	783.997	485	871.001	838.001	651	1205.99
Anapc13	534	615	617	503	551	587	669	590	680	897	828	717	1095	500	587	659	450	816	695	512	991
Anapc15	131	161	167	144	124	138	191	170	159	216	210	217	200	152	200	210	129	172	183	155	207
Anapc16	1015	1226	1316.99	1146.01	980.008	1261.99	1474	1279.99	1377.02	1774	1676.99	1751.98	1404	1069	1208	1110.01	988.998	1392.99	1423	1128.99	1743.01
Anapc2	1142	1244	1508	1480	1288	1351	1624	1806	1355	1474	1533	1478	1332	1084	1332	1257	1070	1313	1492	1292	1606
Anapc4	757	915	928	1204	869	1089	1120	1326	1143	1308	1191	1234	1065	802	1189	953	966	1053	1199	1139	1231
Anapc5	1696.01	2103.01	2214.01	1923.02	1927.98	2098	2325	2290.02	1517.01	1993.02	2008	1837	2086	1491.01	2042.02	2265.98	1588.01	1668.01	2091	1910.99	3127.98
Anapc7	676	709	809	995	742	968	960	1046	963	1120	1074	1062	870	696	1025	870	887	889	1015	973	1070
Ang	49	48.8704	42	15	45.3404	71.6528	83.3252	58	14	8.45916	16	12	43.9777	31.0011	24	46.2352	24	50.7817	77.4878	41	76.6903
Angel1	374	361	464	350	328	415	568	483	435	451	403	396	337	330	436	441	345	339	404	431	485
Angel2	1001	1337.01	1423.01	1458.01	1223	1420	1510	1586.99	1268	1484.99	1459.99	1468	1273	1010	1508.01	1368	1256	1159.99	1381.99	1419.99	1650
Angpt1	30	32	54	33	52	44	56	38	30	21	31	28	31	23	50	47	36	18	36	22	92
Angpt2	55	70	89	69	39	75	71	79	60	77	43	67	56	41	66	61	46	63	67	83	104
Angpt4	4	4	1	8	11	4	5	24	17	18	21	15	2	4	14	18	3	1	4	9	4
Angptl1	3	1	5	4	1	0	5	4	0	3	2	6	0	3	0	2	1	3	9	5	5
Angptl2	101	239	51	289	309	352	158	371	65	88	128	105	99	121	47	189	200	34	190	166	70
Angptl3	10	10	16	4	8	5	10	2	3	5	10	5	9	1	20	6	6	23	5	1	19
Angptl4	22	74	22	201	85	122	27	239	7	26	18	8	31	27	59	33	78	114	123	104	62
Angptl6	85.1426	104.703	95.824	89.6758	73.1882	83.6217	122.126	63.9613	120.313	130.106	139.2	130.05	120.058	70.8392	117.698	95.3221	79.2139	118.255	76.7136	73.743	178.473
Angptl7	8	13	0	8	1	0	1	9	0	3	21	6	0	7	2	9	4	2	1	7	9
Ank	1670	1874	2333	1846	1808	2159	2310	1987	2089	2463	2403	2478	1360	1613	1980	2041	1426	1523	2160	1765	2692
Ank1	930.697	1018.67	1324.76	1126	1144.9	1269.45	1393.91	1250.75	1052.57	1244.89	1250.67	1349.78	505.158	762.861	1097.72	939.628	958.76	603.489	1123.08	1047.87	1370.01
Ank2	5035.97	4525	6220.99	6197.97	5694.02	5804.97	6582.99	6598.08	6065	7842.86	8272.86	6949.03	3341.01	4525.05	5315.06	5874.99	5345.94	3059.93	4920.96	5578.91	5138.1
Ank3	1838.99	1907.01	2567.03	2529.02	2479.01	2736.04	2985	3128.01	2119	2391.98	2432.99	2538.02	1359.99	1585.01	2371.02	2521	2171	1261	2304	2427.98	2558.99
Ankdd1a	3	1	2	5	2	7	4	0	1	2	1	4	0	6	1	7	1	0	4	8	3
Ankdd1b	137	149	201	139	105	158	160	215	205	279	224	249	171	132	180	142	149	147	158	220	182
Ankef1	3	21	25	9	7	10	8	7	20	35	18	13	7	9	11	13	8	16	4	11	18
Ankfn1	5	4	9	6	11	6	8	17	4	10	12	15	0	5	3	10	5	0	16	10	9
Ankfy1	866	786	1088	1081	949	1179	1348	1361	916	1202	1161	1103	687	751	941	938	1033	614	825	1096	952
Ankhd1	1121	995	1405	1831	1330	1478	1576	1906	1451	1938	1936	1943	867	981	1155	1432	1526	685	1024	1557	1314
Ankib1	583	605	759.001	766	616.998	690.001	863.996	913	763	1057	875	860.998	527.999	601.003	633.999	743.004	663.001	530.999	660	685.999	785.001
Ankk1	5	1	2	0	2	4	1	11	22	35	11	7	2	0	2	4	1	1	4	2	0
Ankle1	0	1	15	2	0	0	5	6	0	2	1	0	16	5	9	6	2	4	2	6	1
Ankle2	692.006	669.005	721.996	931.007	827.005	867.007	891	937.994	861.005	1056	1050.01	974.006	578.996	616.999	920.992	915.005	794.002	595.997	798.999	849.001	916
Ankmy1	9	7	10	7	10	5	11	3	14	8	19	1	4	14	4	11	6	3	18	10	9
Ankmy2	713	869	1036	884	747	1004	1092	1034	1028	1134	1277	1162	913	612	952	1028	706	780	970	846	1271
Ankra2	665	745	909.997	756.996	727	833.001	834.999	897.001	1085	1263	1040	1109	785.999	709	773	934.998	623.999	799	873	769.002	1200
Ankrd1	0	1	1	15	4	0	6	7	0	0	1	0	2	0	0	0	0	0	0	1	0
Ankrd10	873	855.001	1131	1046	1129	1118	1204	1256.01	620.002	758.998	748.003	793.001	946.998	804.998	1176.01	1198	1015.01	987	1055	1049	1419.01
Ankrd11	2321.04	2181.05	2919.01	3521.06	3150.04	3035.1	3181.04	3486.08	2183.02	2438.97	2973.95	2605.04	1488	1957.99	2732.95	3157.99	2978.1	1359.01	2430.97	3015.94	2254.94
Ankrd12	1698	1488	2252	2530	1880	2079	2755	2519	2217	2793	2888	2934	1707	1641	1925	2287	2083	1187	1368	2125	1930
Ankrd13a	912.995	966	1118	1151.99	1037.99	1258.99	1353	1438.99	808.997	1097.99	1021.01	1023.01	971	823.003	1046.99	1096.99	1061.01	930.008	1189.01	1203.99	1293.01
Ankrd13b	399	511.001	624.002	653.998	553.002	614	718.998	688	382.001	418	429.001	529.998	532	401	631.998	548	512.999	502	591	542	642.999
Ankrd13c	948.002	1007.99	1242	1158.01	981	1224.99	1414.99	1384.99	1346.99	1614.99	1693.98	1624.98	874.007	967.006	1188.99	1125.99	964.006	964.999	1174.99	1097.01	1639.01
Ankrd13d	214	219	301	189	214	253	337	212	232	217	207	257	234	190	235	214	191	184	284	226	354
Ankrd16	308	247	419	524.001	392	421.999	449	606	185	268	218	223	408	218	423	422	511.999	330	281	536.999	432
Ankrd17	1713.97	1556.99	2151.03	2287.06	1970.03	2303.99	2361	2562.98	2359.02	2799.05	2893.98	2845	1200	1381	1973.97	1836	1859.01	1185.99	1796.99	2126.96	2032.01
Ankrd2	1	2	9	2	2	3	0	1	2	1	4	5	5	5	2	2	2	9	13	2	1
Ankrd23	128	146	199	172	163	192	175	224.999	134	155	134	141	164	101	188	200	149	153	127	196	198
Ankrd24	512.001	657	803.994	657.999	602.998	673.997	718.996	774.006	452.001	479.003	532.002	552.999	565.997	448.999	676.004	591.002	523.997	492.002	580.999	632.002	750
Ankrd26	303	278	358	394	342	371	499	437	420	554	541	505	290	266	391	368	324	189	213	328	324
Ankrd27	650.002	589	963.996	777.001	620.998	697.998	1039	952.998	717.998	947.003	953.008	997.997	714.999	541.999	699.997	893.994	595.998	431	524.998	679.999	738.996
Ankrd28	843	837	888	1472	1321	1261	1049	1644	699	772	833	760	671	696	1050	1072	1256	929	1132	1400	1184
Ankrd29	203	301	322.001	157	211	275.001	353.001	252	314	343.999	329.999	385.999	167	232	229	277.999	171	195	264	180	533.001
Ankrd31	7	7	16	6	13	5	6	3	2	5	7	5	3	7	9	11	1	2	2	6	7
Ankrd33	1426	1699.01	2523.01	1803.01	1293	1529.99	1984.99	1640	3113	3292.04	3111.03	3560.95	2019	1565	2086	1867.01	1189.99	1692.01	1578	1585	2101.99
Ankrd33b	7341.04	6757.77	10297.1	16872.4	12155.5	11513.3	8917.43	11494.9	7602.65	9140.87	8824.3	9676.2	7125.62	6459.24	10999.2	11796.1	14561.2	6998.87	9383.75	14466.8	10675.5
Ankrd34a	353	375	500	393	362	498	544	489	462	410	498	495	330	358	370	375	352	376	459	440	496
Ankrd34b	31	37	59	32	32	42	47	39	68	73	68	71	35	50	43	43	21	28	69	36	95
Ankrd34c	47	56	59	31	35	52	42	58	46	57	74	58	13	17	48	59	26	30	56	37	64
Ankrd35	66	62	114	46	79	85	119	114	96	100	91	71	51	45	54	71	69	51	89	59	63
Ankrd37	196	308	336	197	202	229	325	284	261	350	307	283	421	244	423	304	134	303	173	217	400
Ankrd39	207	274	314	312	263	305	375.999	359	258	271	243	295	228	218	402	304	236	324	356	293.999	439.999
Ankrd40	2992.98	3341.02	4170.98	3825.05	3301	3949.05	4566.02	4297.03	4121	4860.99	5001.07	4871.02	3673.02	3150.98	3575.99	3479.03	3243	3122.02	3651.04	3536.03	4459
Ankrd42	73	75	104	85	102	69	91	87	83	95	81	92	78	100	84	77	77	58	66	79	83
Ankrd44	210	202	219	365	325	316	304	406	237	312	294	292	129	176	237	289	194	127	210	270	211
Ankrd45	170	285.001	288.001	212	212	198	364	200	253	263	259	293.001	128	198	258	280	167	196	300.999	200	383
Ankrd46	2102.03	2675.94	2969.91	2458.96	2154.94	2699.97	3209.06	2642.99	2969.91	3323.98	3324.07	3203.01	2142.04	2132.04	2565.03	2689.05	2014.96	2396.98	3106.03	2352.96	3953.89
Ankrd49	197	237	185	167	186	250	236	275	249	339.001	294.999	289.001	178	133	235	220	218	232	218	236	365
Ankrd50	605.999	666.002	796.003	849.002	724.003	807.996	874.997	984.002	900.005	1045	1170	1107.01	465.999	555.999	748.002	783.001	582.001	491.002	785.996	776	826.995
Ankrd52	1198	666	1542	2013	1477	1561	1531	2079	780	876	927	871	973	917	1267	1309	1886	622	892	1961	817
Ankrd53	0	0	13	12	8	7	10	5	6	4	3	4	0	4	14	7	7	1	0	10	9
Ankrd54	346	410.999	436	574.001	334	430	536.001	502	497	565.001	609.001	513.999	611	402	515.999	506	417.999	626	515	498.999	516.001
Ankrd55	125	116	213	167	145	165	204	169	189	226	238	223	137	121	131	135	144	127	176	137	239
Ankrd6	580.998	609.002	683.999	659.999	652.003	757.997	904.994	840.997	581.998	616.999	639.998	705.997	521.998	529	615.998	754.996	622.003	535	900.998	712.998	900.999
Ankrd61	3	7	12	21	1	0	7	13	4	1	6	4	8	2	15	6	12	3	2	10	4
Ankrd66	0	2	1	2	5	1	5	5	1	1	0	10	3	0	1	2	7	1	0	2	0
Ankrd7	0	0	1	0	2	1	1	3	0	0	0	0	3	0	0	1	0	0	0	0	7
Ankrd9	87	102	85	132	135	124	113	131	48	78	74	53	124	82	105	115	103	95.9999	129	88	183
Anks1	1218.99	1355.99	1697.97	1661.99	1307.01	1632.99	1940	1654.02	1506	1831.99	1719.01	1836.99	1092.99	1092	1558.01	1590	1279.01	980.002	1518	1446	1450.99
Anks1b	574	723	845	518	597.001	806.999	773.999	736.999	839.001	880	844	922	438.001	466	660.999	651.999	505	463	919.002	608.998	1004
Anks3	549	610	821	734	542	661	805	809	739	821	754	831	759	635	672	685	590	679	683	733	661
Anks4b	3	5	4	7	2	5	2	1	2	1	0	0	4	0	1	2	1	3	8	2	1
Anks6	92	96	121	76	92	115	141	180	90	90	88	71	100	72	90	107	54	72	91	82	107
Ankzf1	371.885	437.263	628.444	549.901	465.29	574.869	652.429	650.832	370.018	512.495	408.747	479.721	662.538	435.988	582.596	535.107	443.036	399.407	356.078	411.614	536.916
Anln	39	37	17	64	41	64	47	92	41	35	14	30	42	44	67	47	42	46	51	67	60
Ano1	66	75	65	55	89	104	134	106	45	43	45	36	51	57	55	91.9999	54	18	79	81	84
Ano10	287.999	355	328	332	277.999	326	357.999	353	262	332.001	280.001	278	295.999	258	278	366	221	278	334	285.999	457.002
Ano2	1132.99	1241.01	1644.02	1466.99	1284	1299.99	1549	1277	2046.02	2408.04	2154.01	2282.98	1122	1077.99	1840.97	1560.01	1171.01	1034.99	1330.01	1443	1627
Ano3	208	233	349	249	299	292.001	301	292	377.999	430	347	452.999	136	186	231	194	217	183	272	197	426.998
Ano4	140	138.965	151	144	146.936	198	207	177.944	188	205	198	196	112	119	150	136	84	87	213	184	174.922
Ano5	12	5	5	4	4	11	6	5	11	20	14	9	1	8	1	2	6	6	11	13	4
Ano6	333	407	350	493.002	474	603.001	531.002	670.003	248	361.999	342	376.001	216	256	317	413.999	334	208	426.001	422.001	441.001
Ano7	5	6	17	16	13	19	10	19	4	11	8	7	20	9	19	11	16	0	7	18	8
Ano8	589	595	755	759	621	776	812	787	596	580	690	595	539	550	667	683	568	562	647	641	769
Anp32a	9977	11504	13439	11715	9614	10840	14015	11097	12687	14869	14463	14106	14643	10555	12892	13290	10275	12283	12313	11193	17495
Anp32b	2154	2616	2705	2626	2096	2360	2813	2654	1975	2421	2635	2304	2963	2035	2763	2927	2027	2964	2685	2389	3949
Anp32e	12245.9	12676.4	17407.5	15086	12194.6	14441.7	16893.4	15157.8	20867.9	23299.4	22929.1	22753.9	11709.3	12520.6	14882.2	17835.9	12509.2	11898.3	14992.6	13828	18414.8
Anpep	56	25	28	24	66	98	111	73	26	12	9	4	1	56	18	110	8	25	49	17	39
Antkmt	324	407.001	479.001	275	283	378	503.001	311	285	408	336	341.001	598.001	390.001	375	418.999	260	461.001	388.001	248	602
Antxr1	689	861	689	761	745	773	893	830	453	753	784	521	444	686	574	1000	679	417	661	707	782
Antxr2	366	369	439	393	382	419	517	443	259	314	250	305	454	287	354	585	361	225	301	362	530
Antxrl	1	1	1	0	3	0	0	2	0	0	1	5	1	0	0	0	0	0	4	2	1
Anxa1	2644	3284	813	2460	1522	1040	1185	2901	714	4388	4459	616	3448	2978	932	3573	2193	1701	1468	2736	1762
Anxa11	199.485	248.517	179.952	227.856	197.998	234.263	272.73	250.819	191.62	224	173.965	141.852	164.711	198.113	178.03	234.302	155.117	125.826	233.815	199.971	303.933
Anxa13	0	3	2	0	3	1	3	0	0	1	2	0	0	0	0	1	0	8	7	3	0
Anxa2	620	794	418	920	705	709	689	1408	923	821	987	458	967	777	446	777	634	720	700	794	775
Anxa3	180	126	113	120	181	171	249	221	55	241	282	78	317	123	106	188	77	152	138	148	235
Anxa4	220	327.999	194	204	258.001	309	321	361	134	188	202	128	240.999	250.999	165	362.001	170	267.999	279	210	404.999
Anxa5	1536	2153	1725	1594	1648	2040	2343	2283	1445	1878	1694	1481	1893	1713	1789	1930	1318	1668	2155	1603	3156
Anxa6	1162.01	1403.01	1370.99	1063	1251.99	1318.01	1580.99	1325	1029	1080	1234	1231.99	1103	1104.01	1161	1424.99	890.006	1031	1602	1007	2104
Anxa7	1015.99	1395.01	1418.02	1343.99	1275.01	1296.98	1509	1461.98	1047.01	1234.98	1117.99	1150	1276.99	937.001	1283	1280	1100.01	1247	1366.01	1359.01	1918.02
Anxa8	14	14	0	7	11	10	14	10	63	23	33	16	11	8	5	7	2	13	8	2	2
Anxa9	17	20	18	15	20	19	27	25	47	28	26	21	15	13	11	29	9	21	7	17	23
Aoah	8	14	14	6	15	25	27	6	3	0	0	1	3	8	1	8	4	4	13	9	21
Aoc1	0	0	1	1	6	2	3	7	0	0	0	0	0	0	0	0	0	0	2	0	0
Aoc2	67	56	82	95	91	80	84	99	44	51	49	55	67	45	61	62	56	49	47	84	71
Aoc3	13	32	37	30	28	35	42	44	13	18	19	26	15	5	14	31	31	25	14	24	40
Aopep	359	475.999	535	546	517	535	517.999	683.999	396	428	442	527	424	305	489	523	451	476	528	516	644
Aox1	71	101	72	57	92	80	110	107	15	46	53	32	121	100	64	91	97	67	64	113	115
Aox3	0	3	0	2	1	0	3	17	0	0	1	1	1	3	0	1	0	2	1	0	2
Aox4	1	4	0	2	0	1	0	0	0	1	3	6	0	1	0	0	0	2	0	4	1
Ap1ar	725.998	769.999	999	931.999	712.997	882	1118	1071	1218	1439	1278	1319	786	772.001	931.999	931.002	691.997	899.999	864	979.999	1171.99
Ap1b1	5513.5	5224.75	5759.66	9635.88	6581.66	6771.36	6436.29	8692.88	4038.45	4958.18	5026.24	5004.25	7116.23	4433.17	6945.83	6197.78	9774.9	6061.9	6336	8674.94	5974.08
Ap1g1	1611.01	1524	2028	2289.04	1896.01	2178.97	2183	2600.95	2344.99	2836.94	2705.93	2696.99	1429	1403.01	2111.01	2021.02	2123.99	1199	1667.03	2147.02	2155.99
Ap1g2	47	35	41	37	54	43	59	51	22	25	19	23	36	24	31	42	23	18	40	28	53
Ap1m1	999	1270	1542	1232	974	1193	1734	1232	1133	1351	1219	1403	1175	1026	1199	1193	973	1067	1303	996	1696
Ap1m2	1	2	0	1	1	4	1	0	9	3	7	4	8	0	1	10	4	4	5	1	4
Ap1s1	829	1170	1231	914	929	1187	1378	1059	1014	1220	1180	1143	1187	988	1090	1071	744	1325	1338	953	1946
Ap1s2	794.002	953.003	1165	946.002	890.999	1048	1189	1233	850.999	969.998	926.96	977.999	959.002	838	915.998	1108.98	870.999	843.999	1001	951.001	1929.99
Ap1s3	53	58	39	70	81	68	67	93	49	112	63	52	34	37	43	52	76	40	58	76	57
Ap2a1	1942.28	2122.28	2452.85	2495.64	2179.33	2601.57	2734.57	2866.87	1803.93	2009.26	1972.42	1842.04	1710.66	1757.2	2191.37	2171.68	2051.76	1753.02	2415.93	2313.57	2647.16
Ap2a2	3825.12	4813.02	6446.78	5668.71	4929	5490.96	5649.79	5851.25	8403.46	9755.17	9103.67	10125.4	3635.95	3854.98	5574.21	5325.82	4584.92	3809.11	5313.99	5177.82	6039.1
Ap2b1	2577.93	2715.97	3382.93	3141.01	2886.05	3243.02	3903	3482.05	3462.08	3988.85	3683.97	4051.15	1985	2078	2988	2814.99	2554.96	1730.99	3327.95	2960.09	3434.88
Ap2m1	5904.12	7189.09	8835.13	7334.02	6650.16	7741.51	9277.18	7670.56	8235.41	9486.96	9275.23	9164.91	7977.98	6305.83	8285.78	7819.89	6119.01	7285.28	8976.97	6837.18	10789.4
Ap2s1	1199	1468	1621	1336	1161	1435	1649	1326	1321	1642	1574	1531	2143	1255	1479	1376	963	1896	1907	1241	2294
Ap3b1	680	785	741	674	648	665	900	801	784	1047	959	867	531	594	593	809	561	396	749	559	849
Ap3b2	1474	1634	2225	1538	1566	1856	2372	1833	2314	2712	2590	2851	1381	1420	1796	1792	1328	1157	1736	1422	1968
Ap3d1	2577	2987	3669	3601	2968	3664	4014	3584	3410	3620	3752	3830	2506	2347	3143	3187	2895	2157	3183	3149	3345
Ap3m1	492	574	627	649	583	748	797	765	887	1145	996	1074	538	526	718	612	571	645	733	714	914
Ap3m2	1720.97	2001.01	2267.03	1996.03	1847.02	2371.07	2691.08	2317.96	2951.93	3086.11	2941.08	3237.02	1559.01	1711.03	2243.96	1976.02	1614.99	1868.02	2487.07	1905.01	2586.01
Ap3s1	787	1067	1153	911	843	1000	1080	980.004	969	1156	1209.01	1140	1100	794	1045	1106	723	1151	966	908	2112.01
Ap3s2	2045	2339	2869	2256	2082	2638	2979	2606	3164	3615	3392	3573	1891	2140	2247	2666	1943	1647	2301	2230	3036
Ap4b1	281	337	444.998	365.999	326	367	477.998	479.997	433.001	471.001	487.998	451.001	317	284	464.999	358	365.001	281	369	338	473.999
Ap4e1	389	315	515	601	475	529	473	701	408	542	564	492	414	316	483	478	542	314	392	623	416
Ap4m1	113	121	188	146	107	137	194	132	155	189	166	161	112	97	108	134	97	115	89	167	152
Ap4s1	656	788	900.003	636.997	680.999	782	1013	754.001	913.998	1071.99	1047	1071	1020	706.002	797.999	902.002	530	1026	855.002	548.001	1454
Ap5b1	68	49	27	85	61	55	53	61	32	47	32	38	22	43	46	48	56	33	54	60	38
Ap5m1	549	567	888	897	660.999	768.998	755	880	812	1020	921	924	539	575	817	758.001	780	495	686.999	826.001	954
Ap5s1	248	326	391	243	258	292	387.001	285	294	386.999	304	307.999	310.999	215	323	258	255	279	369	270.999	432
Ap5z1	246	242	311	208	197	273	287	270	189	262	205	203	246	128	199	218	244	180	217	230	269
Apaf1	285	241	358	374	294	306.999	406	384.001	344	455.999	369	393	239	256	331.999	304.001	305.001	179	214	346	285
Apba1	1759	2068	2624	2050	2071	2616	2831	2470	2413	2803	2828	2813	1180	1627	2182	2009	1698	1190	2214	2010	2624
Apba2	676	814.001	1064.01	720.997	753.996	901.996	1096.99	864	836.003	861.005	946.001	948.996	521.002	626.999	872	687	658.001	581.001	996.009	707.999	943.007
Apba3	284	353	404	458	280	353	406	466	293	452	474	419	431	277	419	336	289	364	310	396	401
Apbb1	3369.06	3716.02	4748.9	4162.09	3413.04	4376.02	5172.02	4242.01	4347.04	4482.03	4977.05	4913.9	4038.07	3604.02	4343.99	4211.07	3373.01	4033.95	4903.93	3844.03	5554.05
Apbb1ip	60	25	45	11	40	44	103	39	8	13	12	15	40	55	21	50	18	15	49	26	56
Apbb2	536	643.001	748.995	707.003	812.005	737.998	938	770.999	787.003	894.994	835.999	815.001	420.999	531.998	702.003	768	557.999	462.002	688.997	695.997	843.994
Apbb3	469.001	491	627.999	512	463	532.001	707	622.002	563.998	623.998	590	622.998	582.997	389.001	506	513.002	503.001	531.001	580	533	613.997
Apc	2313.99	2032.03	3516.04	3563.89	3221.96	3627.95	3532.01	4162.1	4151.98	4882.08	5006.9	5020.93	1745.02	2071.02	3247	2963.98	2832.02	1532.01	2483.99	3081.94	3003.96
Apc2	1182.99	1237.01	1790.99	1378	1525.01	1736	1936.99	1720	1207	1399.99	1532.01	1430.01	714.998	1023	1298	1496.02	1143	803.005	1570.01	1245.01	1476
Apcdd1	439	405	484	306	330	518	757	527	504	587	552	538	439	334	361	423	301	291	426	341	392
Apcs	0	0	1	2	0	2	3	6	0	0	0	0	2	0	3	3	6	0	0	0	0
Apeh	790	1059	1210	962	772	932	1318	1124	1225	1467	1570	1518	1360	843	1064	1142	817	960	981	948	1133
Apela	105	126	143	129	104	96	206	133	126	165	201	170	238	113	116	151	71	106	130	80	175
Apex1	459	588	541	727	630	690	678	745	481	570	503	474	574	461	756	644	636	926	892	666	947
Apex2	131	109	180	247	126	106	219	167	131	206	196	185	316	148	175	177	187	123	167	141	178
Aph1a	1245.32	1501.09	1529.39	1527.38	1361.9	1634.89	1584.66	1739.73	1041.06	1278.68	1238.03	1322.66	1390.15	1242.27	1442.11	1586.12	1274.56	1674.83	1721.37	1537.13	2020.14
Aph1b	383.523	485.634	454.646	528.528	419.246	503.979	525.521	497.99	489	551.558	473.716	469.844	237.343	350.431	469.651	481.547	375	400	471.478	464.886	713.607
Aph1c	82.477	112.366	111.354	80.4722	110.754	129.021	113.479	114.01	85	108.442	89.2843	99.1565	75.6566	89.5685	108.349	105.453	93	81	80.5221	100.114	131.393
Api5	2014.98	2455.03	2854.03	3093.04	2543	2958.08	3145.94	3036.99	3262.96	3618.94	3544.01	3421.02	2051.03	2107.02	3253.05	2750.98	2636.97	2490.01	3098.03	2887.99	4008.01
Apip	207	283	274	152	186	230	272	231	220	275	331	238	342	223	201	239	143	283	234	230	391
Aplf	177	119	187	148	116	130	226	158	209	247	234	190	201	127	151	149	132	141	98.9999	154	159
Apln	16	21	25	10	13	18	25	16	58	74	77	70	16	30	35	20	11	11	37	9	17
Aplnr	0	0	0	0	2	6	1	3	1	0	3	1	0	1	0	0	0	0	0	1	0
Aplp1	3701	4279	5745	4365	4073	5158	5666	4683	4657	4931	4694	5385	3445	3607	4956	4579	3611	4603	5971	4172	6972
Aplp2	16444.8	19225.1	23420.9	19929.1	19379.3	22533.2	24528.5	22434.1	25684.2	28921.8	29069.7	30842.2	13201.1	15012.3	19608.7	20922.4	16845.8	12155.8	20838.4	17690.6	23625.3
Apmap	678	881.997	905.003	789.004	751.997	899.996	945.004	1010.01	959.996	1168.01	1003	1042.99	602.999	803.004	910.005	817.997	628.001	955.003	1036.01	816.993	1388
Apoa1	24	29	35	43	37	47	35	52	3	1	5	4	26	54	26	40	46	30	21	19	2
Apoa2	21	25	37	4	19	26	35	22	17	31	26	20	31	20	19	27	29	24	23	11	37
Apoa4	27	7	20	18	40	45	28	7	0	0	0	0	1	72	0	2	0	38	30	27	6
Apoa5	11	0	6	5	3	2	3	9	0	0	0	0	2	3	3	2	1	2	0	0	0
Apob	14	16	10	29	22	23	31	21	0	0	0	0	25	25	12	21	14	6	10	8	3
Apobec1	93	134	120	60	143	204	237.999	203	24	32	36	44	78	103	52	170	67	151	167	127	259
Apobec2	51	90	67	55	32	61	78	39	73	113	78	83	67	54	62	62	32	53	51	54	62
Apobec3	79	61	34	51	70	73	107	129	23	31	50	22	62	63	43	53	42	67	99	88	73
Apobr	24	13	21	29	56.409	60	58.83	50.5144	10	24	9	9	22.2531	28.5971	11.1973	30	25	13	33.1468	19.5171	34.3914
Apoc1	52	105	59	37	44	78	138	43	15	34	29	14	60	86	35	58	22	70	108	50	90
Apoc2	31	23	12	2	19	60	30	24	0.996454	0	0	0	7	19	1.99291	36	4.99854	29	30	1.99291	36
Apoc3	2	2	2	1	3	2	1	2	0	0	0	0	2	0	0	3	2	0	1	0	4
Apoc4	3	9	0	4	2	5	12	2	0	0	0	2	8	6	2	5	3	0	0	3	0
Apod	57	186	133	83	94	99	140	191	17	15	28	30	60	65	62	78	56	109	107	76	227
Apoe	28933.5	36139.8	28762.1	18791	35035.2	44085.1	52849	37826	19463.6	22376.9	19334.3	20272.5	27000	29303	18746.4	41855.2	16669.5	31090.7	45913.6	21825.9	53566.2
Apof	2	5	6	10	6	5	2	11	3	1	0	1	5	2	9	5	11	6.03944	5	4	3
Apoh	6	9	8	3	10	10	14	17	3	0	1	4	12	8	8	10	6	0	2	7	3
Apol10a	0	1	0	4	0	11	0	4	2	4	1	0	2	4	9	4	0	3	1	2	3
Apol10b	1	6	4	3	7	7	13	5	0	1	3	6	6	0	1	8	3	3	1	4	10
Apol6	2	4	3	5	6	4	5	2	2	3	2	12	6	1	1	6	6	2	5	2	4
Apol7a	5	7	3	0	1	1	2	4	16	12	3	4	0	4	1	4	1	1	0	1	0
Apol7e	0	1.5	2	1	12	0	1.5	4	5	3	5	3.33333	0	1	0	0	1	1	0	5	2
Apol8	64	94	107	50	75	74	91.0001	63	72	101	86	109	38	51	52	59	34	46	83	30	121
Apol9a	12	38.0476	22.4814	2.36801	19.0072	17.8665	20.3747	27.6453	8	2.28921	9.78136	13.6054	19.676	14.9617	16.5844	16	15.925	40.8645	20.1923	10.1142	39.3007
Apol9b	22	24.9524	23.5186	10.632	47.9928	20.1335	35.6253	23.3547	4	5.71079	1.21864	3.39461	15.324	8.0383	4.41559	6	9.07499	25.1355	13.8077	17.8858	44.6993
Apold1	139	222	537	58	109	75	514	81	59	54	76	52	275	201	111	140	74	64	125	45	333
Apom	3	8	4	2	2	4	2	0	0	0	2	1	6	5	2	1	3	1	2	0	0
Apon	0	3	0	1	1	0	4	1	0	0	2	0	0	0	0	1	1	0	0	0	2
Apoo	542.999	742.005	779.997	671.002	582	700.999	767.996	623.998	679.001	845.008	766	823.994	892.003	604.999	913.994	790.002	503.998	883.992	819.995	611	1752.01
Apoo-ps	12	6	12	9	8	10	27	14	11	16	3	13	11	6	13	7	16	18	13	22	23
Apool	152	179	202	140	141	135	163	159	267	360	325	302	185	177	115	151	130	188	160	166	341.001
App	9601.56	12225.6	9737.39	10827.7	10870.5	11864.9	12415.7	13581.9	8740.15	12187.6	11894.9	9966.62	6590.18	8846.63	8579.62	11967.2	8867.44	5952.81	10833.2	9587.54	12063.3
Appbp2	375	432	427	582	524	566	605	561	496	620	747	614	333	392	437	461	540	279	516	555	482
Appl1	1512	1617	2091	1859	1661	1909	2299	1995	2297	2679	2313	2425	1274	1455	1876	1968	1589	1220	1897	1672	2310
Appl2	1587	1965	2147	2173	2046	2377	2374	2762	1620	1933	1952	2109	1757	1339	2417	2295	2085	1652	2063	2158	2578
Aprt	229	261	263	250	250	325	346	340	183	267	223	213	384	260	216	248	181	381	231	229	359
Aptx	487.001	557.999	614.999	527.001	486	528.001	677.003	554	627.999	843.006	675.001	798.005	611	457.001	535.999	495.999	453	451	532.001	536.999	692.002
Aqp1	1642	1640	2030	1410	1105	1096	2359	1848	2805	4045	3817	3504	2438	1823	930	1986	1130	1246	1007	1254	1362
Aqp11	123	99	156	97	99	130	189	144	121	114	129	106	96	86	126	86	75	113	138	100	164
Aqp2	16	21	14	7	13	16	30	8	4	2	20	6	15	19	17	16	9	5	22	10	40
Aqp3	0	1	2	0	3	7	0	4	132	3	5	10	7	1	2	3	0	4	4	0	1
Aqp4	2997.07	3647.94	4168.89	2073.03	2781.07	3581.08	5157.18	3238.09	3027.94	3372.08	3356.94	3182.98	1882.02	2751.05	2938.06	3406	1790.99	2660.95	3178.91	2364.98	5501.76
Aqp5	290	190	110	133	206	119	157	137	342	218	225	41	448	200	96	189	110	159	131	145	159
Aqp6	15	44	60	37	29	58	68	53	45	32	51	57	25	29	55	65	35	19	55	44	52
Aqp8	6	1	0	5	3	0	1	0	2	0	0	0	0	1	1	0	1	0	1	2	0
Aqp9	10	4	15	6	17	6	15	12	11	7	19	13	6	10	2	14	0	4	9	10	10
Aqr	1219.99	1125	1602	1492.98	1154.01	1497.02	1778.03	1714.98	1899.98	2429.02	2283.96	2331.99	968.007	1081.01	1281.01	1465.02	1270	924.005	1309	1446.02	1380.98
Ar	27	37	47	26	33	26	41	25	39	40	41	46	16	18	48	31	23	22	35	28	53
Araf	2228.99	2754.02	3162.98	2773.02	2598.02	3048.99	3307.99	3028.03	2848.02	3092.98	3089.97	3153	2514	2061	2854.02	2901.98	2334.99	2745.01	2847.98	2627.99	4535.06
Arap1	422.999	398.999	465	400	450.001	502.999	682	580.999	430	441.999	467.001	376.001	341	348	439	568	387	320	390.001	495.001	474
Arap2	197	308	257	260	359	295	334	373	269	330	301	299	141	223	237	325	191	185	223	206	428
Arap3	56	35	38	40	46	52	63	105	12	14	26	25	23	18	53	47	32	29	45	59	40
Arc	50	125	58	176	186	167	88	118	33	63	29	40	81	113	91	194	245	62	179	198	397.001
Arcn1	2645	3190	3562	3608	3036	3502	4172	3926	3753	4770	4305	4477	2383	2755	3389	3609	3003	2771	3532	3565	4726
Areg	3	18	8	15	15	17	3	19	6	3	8	5	8	16	17	20	71	8	53	27	60
Arel1	1174	1161	1556.01	1046	992.002	1303.99	1679	1474	1623.01	1979	1668.02	1796.99	815.997	1066	1030	1197	891	847.005	1253	1103.01	1453
Arf1	6174.92	7696.53	8238.78	7549.6	6516.14	7741.23	8861.39	8015.48	7802.93	8894.58	8563.2	8768.99	7507.24	6340.44	8220.91	7759.7	6011.16	8382.4	9177.8	6973.22	11506.5
Arf2	805.992	992.996	949.002	1065.01	951.001	1110.01	1185	1337.01	1176.99	1494	1299	1343	1080.01	913.999	1025	1016.99	886.005	1170.99	1237.99	1088	1490.01
Arf3	3329.91	3726.92	4518.19	4235.03	3866.89	4698.88	5193.01	4820.12	3809.96	4493.88	4424.1	4253.87	2466.99	3255.12	3853.94	3983.2	3548.95	2792.08	4659.87	4356.82	5056.03
Arf4	1825	2324	2189	2197	2147	2497	2820	2705	1992	2474	2496	2239	2277	2060	2005	2495	1897	2387	2662	2229	4464
Arf5	897	1150	1193	1155	1120	1128	1262	1113	883	1249	1060	1068	1699	1031	1337	1223	1006	1596	1426	1089	1725
Arf6	1173	1521	1443	1705	1478	1615	1664	1835	1702	2115	2022	1890	1308	1197	1607	1724	1331	1462	1670	1449	2319
Arfgap1	843.002	968.001	1165	1219	1079	1379	1303	1383.01	903.001	1115	1005	1068	948.996	832	1155	1084	1095	1040	1243.99	1275	1165.99
Arfgap2	1641.71	1971.68	2090.74	2102.72	1663.76	2070.27	2546.28	2402.21	2057.51	2554.59	2398.14	2364.66	2156.58	1806.79	1958.47	1979.44	1848.22	2090.06	2135.02	2115.58	2359.94
Arfgap3	280	329.999	352.001	329.999	288	371.001	402	327	265	283	306	306	303	254	257	316	247	287	327	287	366.001
Arfgef1	2947	2655	4284	4501	3476	3760	4192	4193	4970	6105	5789	6173	3021	2828	3632	4248	3479	2301	2957	3926	3965
Arfgef2	1140	1060	1593	1690	1350	1571	1525	1802	1441	1633	1668	1623	902	956	1366	1432	1348	792	1187	1438	1143
Arfgef3	144	99	128	112	150	161	180	202	170	161	220	172.924	46	102	92	143	118	60	133	133	99
Arfip1	678.999	737.004	923.866	949.992	713.968	867.998	1052	986.976	928.007	1291.97	1119.01	1079	740.999	745.994	854.006	888.005	676.003	842.999	858.005	816.993	1354.98
Arfip2	1410	1678	1927	1761	1526	1829	2036	2041	1512	1737	1809	1741	2024	1534	1812	1904	1645	1964	2010	1852	2470
Arfrp1	710.997	875.994	1107	831.996	772.001	885.004	1102	960.004	818.997	1063.99	927.001	939.005	1045	776.004	871.001	875.999	757.001	957.999	949.998	968.001	1372
Arg1	10	28	15	13	17	29	37	27	40	12	27	24	21	5	20	9	9	6	12	10	17
Arg2	223.758	237.745	284.556	235.392	190.565	223.246	327.43	256.555	315.063	464.105	438.449	411.172	300.741	239.577	288.115	227.795	203.14	267.919	253.988	216.772	355.328
Arglu1	790	832	1177	1162	840	985	1244	1306	1035	1226	1179	1202	1318	760	941	1038	905	873	805	1018	1238
Arhgap1	1091.01	1207	1265.99	1270.99	1163.01	1409.01	1544.98	1556	1207	1486	1324	1391.99	855.001	911	1168.01	1267.99	1106	1054	1544.01	1230	1610.01
Arhgap10	672.919	842.925	1087.54	996.467	880.503	732.367	957.848	718.581	839.887	918.376	1236.66	1185.35	983.865	618.854	1131.45	1111.94	848.819	586.751	750.055	895.428	1053.79
Arhgap11a	28	35	35	36	68	53	68	73	53	59	38	41	26	37	42	32	40	21	33	42	51
Arhgap12	925.996	926	1152	1119	936	1245	1272	1260.02	1301.01	1432.01	1579	1504.01	849.999	739	1147	1116.99	876.999	775.996	974.996	1024.01	1420
Arhgap15	168	222	186	123	162	168	284.001	157	253.999	220	225	250	130	168	161	189	107	222	214	107	394.999
Arhgap17	361	403	482.001	495.001	386	411.999	530.001	575.999	230	250	229	195	384.999	321	344.001	536.999	393	272	336	400	412.999
Arhgap18	155	174	148	205	226	219	213	349	175	264	269	208	163	188	172	241	189	146	205	225	231
Arhgap19	156	140	170	150	138	158	203	136	83	135	125	91.9999	90.9999	98.0001	149	130	99.9999	90	90	107	152
Arhgap20	327	317	479	385	395	441	606	473	471	458	518	506	154	280	359	323	287	234	412	391	459
Arhgap21	1134	1120	1544.03	1682.02	1562.01	1686	1716.99	1899.98	1186.99	1363.02	1418.98	1395.02	819	983.993	1484	1515	1404.99	831.999	1244	1543.99	1546.99
Arhgap22	41	66	58	43	76	79	90	59	32	38	31	33	76	42	30	82	52	46	72	41	92
Arhgap23	966.941	1050.96	1230.83	1429	1181	1456	1402.97	1643.93	1072	1256	1380.96	1135	677.762	864.973	1174	1350.98	1169	764	1347.96	1318.86	1135.93
Arhgap24	1213.99	1470.01	1785.99	1322.01	1200	1387.01	1637.99	1308	2062.98	2698.07	2546.02	2424.01	1380	1238	1637.98	1568.01	1058.99	1199	1408.99	1180.99	1721.99
Arhgap25	28	20	50	32	42	72	87	57	7	5	10	5	23	38	16	75	21	28	74	14	69
Arhgap26	864.001	895	1348	1317	1255.99	1355.01	1249	1275	1129.99	1315.02	1381.01	1436	596.003	737.002	1241.99	1229.01	929.001	557.999	1112	1086	1360
Arhgap27	148	205	185	172	170	212	255	242	118	160	165	139	151	139	203	175	131	142	175	194	239
Arhgap27os3	0	0	0	0	1	6	0	0	0	0	1	0	0	1	0	0	0	1	1	0	0
Arhgap28	156	188	160	215	132	159	216	227	151	197	165	160	111	131	163	193	140	136	179	197	236
Arhgap29	201	310	283.001	393	214.001	306	331	360	150	242	184	221	262	206	293	272	312	226	204	320	329
Arhgap30	57	33	62	37	57	68	97	84	8	14	12	11	27	56	12	76	21	35	54	46	78
Arhgap31	552	553	664	778	709	801	736	957	616	789	782	836	351	450	603	617	623	353	689	599	628
Arhgap32	1904.02	2092	2965.04	3311.96	2904.01	2806.01	2904.96	2705.03	2456.96	2721.03	3328.06	2957.91	1340.01	1570.98	2942.91	3069.98	2592.02	1130.99	2068.01	2807.01	2542
Arhgap33	471.999	518.999	758	844.002	640.996	779.001	670.001	704.998	392.001	427.001	407.999	530.002	395	417.999	651.999	589.002	667.002	390	593	668.998	625
Arhgap33os	0	0	1	2	0	0	2	4	0	0	0	2	0	0	0	1	0	0	0	0	0
Arhgap35	2209	2064	2831	2811	2422	2648	3083	2799	2868	3428	3386	3307	1478	1924	2306	2624	2302	1393	2338	2444	2564
Arhgap36	5	5	6	1	3	3	4	10	5	2	3	0	6	3	4	4	1	6	4	0	5
Arhgap39	511.998	470.001	854.997	583.003	507	602.001	755.003	688.999	495.997	712.002	697	733.001	493	462.999	624.005	657.999	517.998	412	480.001	597.002	656.001
Arhgap4	38	24	52	17	19	33	52	48	21	24	18	19	26	24	37	43	27	8	28	31	61
Arhgap40	2	0	2	2	0	1	3	5	4	2	2	1	1	4	0	2	1	1	1	0	0
Arhgap42	213.999	224	165	217	259	333	331.001	312.999	164	225	205	193	160	190	208	331.001	191	143	317	215	356
Arhgap44	1078	1341.01	1513.99	1270.99	1151	1540.01	1603	1493	1312	1522.99	1454.99	1567	768.997	874.994	1244	1121	961.996	876.997	1400	1097.01	1765.97
Arhgap45	82.9999	83	78	67	141	158	212	168	27	41	49	43	65	88	43	132	52	90.0001	110	83	100
Arhgap5	1105	1211	1561	1407	1233	1329	1716	1446	1866	2317	2316	2208	647	1273	1326	1573	1181	941	1168	1186	1680
Arhgap6	101	85	89	66	81.0001	113	146	78	58	83.9999	71	59	74	67	93	143	58	83	114	68	156
Arhgap8	10	21	10	6	16	14	18	21	4	4	4	0	3	8	2	14	5	19	16	13	14
Arhgap9	22	14	15	8	16	51	34	26	8	0	3	2	16	37	14	24	8	25	33	12	17
Arhgdia	1943.01	2210.97	1994.01	2293.05	2243.97	2350.02	2730.92	2660.02	1526.02	1939.98	1948.03	1665	2496.01	1690.01	2027.02	2372	1884.95	2236.98	2337.96	2082.02	3100.94
Arhgdib	150	180	192	100	179	274	346	206	151	146	105	140	174	140	112	162	93	164	213	120	334
Arhgdig	101	185	143	122	120	117	158	136	102	116	125	127	178	106	154	134	95	181	198	94	254
Arhgef1	594.999	618.002	828.999	909.002	828.998	798.997	797.002	918.997	372.999	408.001	398.001	416	628.999	567.997	828.998	870.003	671	446.001	704	797.001	714
Arhgef10	293.001	331.001	278	266	279	368	417	365.999	197	364.001	317	253.999	225	284	222	314.999	242.999	204	342	260	352
Arhgef10l	839.005	985.007	1124.01	1461.99	1113.01	1085	1003.01	1233	779.999	862.005	944.007	858.998	751.001	789.999	1181.99	1182.99	978.993	976.001	1197	1288.99	1197.99
Arhgef11	1497.63	1461.84	1863.67	1883.95	1797.73	1993	1977.02	2161.07	1639.99	1887.01	1880.61	1885.03	905.542	1222	1509.48	1801.54	1505.75	979.97	1592.08	1768.01	1535.75
Arhgef12	3008.01	3254	3855.99	4213.01	3986	4036.95	4193.97	4357.99	3569.99	4393.02	5027	4228.04	1937.96	2780	3570	4242.99	3423	1815	3131.99	3740.96	3503.96
Arhgef15	218	370	335	293	269	308	389	272	227	324	317	316	258	236	369	297	193	240	364	212	509
Arhgef16	48	76	87	59	58	50	64	35	46	60	59	77	52	52	55	84	31	36	50	32	75
Arhgef17	2203	2363	2957	2283	2335	2947	3229	3061	2087	2308	2498	2502	1402	1964	2156	2375	1944	1815	2747	2311	3023
Arhgef18	640.005	763.004	887.006	680.003	589.003	729.003	1007.01	888.005	832.002	956.003	868.002	880.003	614.003	614.004	671	712.003	544.002	378.999	668.006	659.999	673.003
Arhgef19	379.985	419.001	312.918	278.952	291.754	348.78	524.666	293.639	228.485	319.973	308.956	232.924	388.46	367.905	221.831	518.957	212.911	186	335.953	227.763	435.889
Arhgef2	1248	992.998	1476.01	2031.03	1434.01	1420	1737.01	2403.97	957.003	1181.99	1373	1101.99	1984.02	1286.99	1126.01	1661.99	1922.02	997.997	1254.01	1973.99	1193.01
Arhgef25	783.996	1117.01	1223.01	945.003	925.999	1116	1236.01	1020.01	758.998	828.999	872.997	900.003	1056.99	742.999	1144.01	1122.99	813.001	849	1107.01	933.992	1402.99
Arhgef26	1674	2034	2957	3030	2327	2509	2821	2382	3227	3842	3495	3839	1980	1804	2661	2914	2177	1488	2255	2485	2866
Arhgef28	130	90	138	140	136	170	202	178	121	108	125	95	66	106	99	128	112	122	211	141	143
Arhgef3	134	140	152	142	107	161	234	209	139	158	190	160	80	138	118	147	111	123	189	144	230
Arhgef33	43.3147	25.3229	27.4249	35.3619	20	43.5914	39.822	45.6089	29.5778	50.1088	18.362	36.4166	13.7622	14.2153	26.6342	31.6218	32.769	13	50.8106	20	33.7702
Arhgef37	43	75	62	115	99	51	48	130	39	37	50	35	17	29	45	42	78	27	72	61	60
Arhgef38	3	2	3	1	3	5	1	4	1	5	5	3	0	1	3	0	3	2	2	8	1
Arhgef39	10	13	6	4	1	7	4	7	2	2	8	8	13	10	4	7	2	10	8	2	4
Arhgef4	731.005	856.004	931.994	658.002	732.003	969.006	1093.99	779.999	821.999	896.996	922.99	949.996	638.998	734.997	746.997	866.997	696.997	627.999	1030.99	696.002	1238.99
Arhgef40	304	240	399	434	318	447.999	426.002	514.999	212	256	287	223	255	320	270	310.001	324	267	389.999	380	395.001
Arhgef5	134	127	100	139	144	142	120	214	79	162	163	65	95	87	56	164	107	54	100	125	95
Arhgef6	96	123	131	81	99.0001	123	206	144	118	103	140	138	46	114	67	128	88	80	109	92	157
Arhgef7	1018	1144	1427	1396.01	1295	1503	1579	1554.99	1261	1384	1317	1292	817.001	926	1455	1176	1200	1006	1389	1339	1416.01
Arhgef9	2195.99	2582	3176.04	2383.03	2429.03	3066.93	3512.98	2744.02	3370.07	3771.96	3770.93	3893.84	1397.01	1960.01	2532.98	2624.97	1935.02	1732.02	3052.98	2318.01	3696.09
Arid1a	2252.96	1866.03	3021.03	3128.01	2762.97	2755.99	3208.07	3516.89	2128	2529.04	2748.92	2666.97	1905.97	1789.02	2484	2883.04	2751.98	1297.01	2201.99	2824.97	2106.03
Arid1b	1510	1489	1822	2003	1902	1945	2030	1756	1624	1919	2057	2048	1094	1314	1998	2030	1715	956	1615	1775	1907
Arid2	1475	1332	1936	2156	1760	1916	1979	1982	1709	2055	2005	1984	1233	1263	1903	2102	1782	1039	1379	1795	1683
Arid3a	225	211	306.001	363	257.001	380	393	369.001	268	280	318.001	315.001	259	228	286.001	311.999	313	211	233	317	304.999
Arid3b	852	626.001	1123	1243	782.001	918.995	1203.99	1183.99	738	986.009	863	941.994	1088.01	631.001	879.993	956.009	767.004	616.998	591	986.991	766
Arid3c	1	5	2	6	0	9	5	4	0	5	1	2	16	5	1	6	11	3	1	8	6
Arid4a	614	488	724	869	694	810	918	1050	1031	1289	1210	1211	505	522	770	745	707	555	723	772	654
Arid4b	1036.01	999	1221	1584.01	1161.99	1231	1440.99	1477.99	1520	1610	1671	1627	671	1033.01	1410	1411.99	1222	808	1063	1252.01	1454.99
Arid5a	219	532	247	422	615.001	532	391.001	443	95	155	152	131	237	424	439	545.999	476.001	285	536.001	418.999	828.996
Arid5b	189	185	233	314	310	270	258	346	138	214	195	194	73	164	237	249	292	81	197	262	225
Arih1	2709	2513	3343	3732	3353	3398	3743	3712	3138	3918	3551	3623	2531	2457	3489	3525	3475	2327	2865	3555	4512
Arih2	1509	1537.99	1889.99	2307	1802	2130.01	1839	2211.99	1685.01	2020.02	1917.01	1930.01	1599.98	1343	2018	1935.01	2015	1692.98	2097.99	2244.01	2192.02
Arl1	770	982	1040	895	834	1099	1148	1075	1179	1440	1270	1313	939	780	906	970	788	1100	1219	996	1841
Arl10	302.001	316	404.999	418.001	347	395	491	555.002	300	381.001	369	324.999	403.001	341	387.999	387	348.999	373.999	445.001	413.001	445
Arl11	35	29	39	14	35	61	71	35	1	4	3	0	16	42	3	59	19	42	41	13	67
Arl13a	2	13	15	1	10	14	13	0	17	16	12	37	6	5	15	14	2	13	16	7	12
Arl13b	712	782	1225	1087	738	891	1092	1012	1298	1559	1345	1567	910	737	1066	1004	761	778	732	1055	1130
Arl14ep	490.999	683.004	727.004	793.001	701	835.002	777.998	916.998	907.996	1023	1071.01	1001.01	529.001	510.999	895	628.002	626.002	634.001	737.997	726.005	918.997
Arl15	514	687	618	572	567	618	584	504	563	759	672	630	403	435	695	715	559	381	607	589	872
Arl16	222	247	282	329	225	265	378	297	281	321	304	307	253	222	235	217	231	337	311	267	364
Arl2	562	777	810	667	520	741	797	730	664	841	796	706	968	577	645	766	564	777	855	576	1122
Arl2bp	2127.98	2490.97	2757.98	2696.01	2404	2807.04	3008.05	2816.09	3007.98	3543.92	3042.04	3318.09	2587	2171.03	2680.03	2835.02	2063.98	2846.99	3053.03	2490.05	3784.08
Arl3	2720.03	3468	3902.08	3432	2803	3199.93	3904	3374	4998	6144.89	5938	5443.85	5121.85	3243.92	3726	3808.11	2653	4136	3738	3071	4749
Arl4a	743	959	854.998	903.998	767	682	852	728	856	1178	1082	1023	1071	757.999	992	1087	709.003	818.004	768.997	791.001	1453.99
Arl4aos	0	0	1	2	0	0	1	0	0	0	5	2	2	0	3	0	2	0	0	2	0
Arl4c	1010	1094	1229	1025	1065	1224	1467	1192	1364	1500	1286	1424	832	943	1133	1194	730	797	1296	990	1778
Arl4d	1714	2594	4225	2923	2338	2170	3161	2191	3025	4039	3597	3726	3819	2341	3362	2791	1949	2595	2663	2246	3552
Arl5a	2172	2128	2681	2864	2450	2738	2841	2863	2178	2859	2654	2733	2404	1954	2838	2973	2476	2061	2367	2869	3923
Arl5b	696	693	831	1201	1285	1061	973	1146	689	822	843	797	460	634	1042	1079	1099	621	876	1246	1334
Arl5c	96.9999	111	87	60	95	97	141	92	55	48	60	75	116	70	102	128	65	72	124	96	166
Arl6	3017.06	2960	3467.99	3319	2645.02	3040.03	3943.99	3462	2884.98	3837.95	3549.9	3190	6186.11	2924	3737.9	4275.97	3268	4878.84	3422.02	3327.99	6444.18
Arl6ip1	4953	6539	7081	5396	5203	6073	7540	6700	6746	7682	7988	7879	5817	5342	5865	7652	4090	6368	7174	5226	9789
Arl6ip4	468	607	624	657	591	650	718	694	513	544	532	537	832	577	648	606	603	789	667	572	826
Arl6ip5	1852	2691	2656	2215	2082	2589	3002	2578	2279	2528	2448	2523	2688	1979	2668	2462	1824	2636	3023	2184	4391
Arl6ip6	416	464	419	510	423	420	564	491	558	626	577	619	467	397	454	500	391	477	505	434	724
Arl8a	1472	1959	2122	1866	1693	2119	2383	2149	1547	1955	1824	1931	1882	1569	2227	2049	1755	1937	2354	1846	2714
Arl8b	1559	1907	2031	1821	1657	2047	2490	1943	2185	2601	2568	2548	1490	1616	2128	1997	1574	1715	2160	1667	3571
Arl9	4	0	0	0	0	0	1	0	0	0	0	1	0	0	0	1	1	2	1	2	2
Armc1	819.996	943.004	1231.01	1110	869.003	1049.01	1296	1246	1377	1602.01	1593	1669	1076.99	915.008	1151	1155	1016.99	1083.99	1040	1080.01	1735.03
Armc10	362	365.999	350	414	314.999	441	415.999	467.998	362.999	437.001	449.002	465.999	407.001	315	502.998	354.002	381.001	423.001	474.998	420.001	518.002
Armc2	43	43	42	33	33	34	71	43	36	50	43	59	41	22	41	52	14	25	36	21	43
Armc3	0	1	1	1	0	2	0	1	0	3	0	0	1	0	0	2	0	0	1	0	0
Armc4	0	2	0	0	0	3	3	0	0	2	0	0	2	1	4	0	0	1	0	0	0
Armc5	398.084	375.698	456.328	432.843	378.108	404.924	473.043	371.289	270.717	337.176	343.794	279.933	389.447	301.917	470.534	483.05	407.79	259.179	404.252	376.83	539.83
Armc6	190	251	302	223.207	169.199	256	313	281.238	266.261	320	343	286.743	329.689	263	238.246	197	186	276	295	201.465	293
Armc7	102	152	83	197	135	146	158	174	185	174	160	193	133	89	232	184	194	155	181	174	225
Armc8	1348	1602	1913	1779	1423	1810	2035	2089.99	1943.99	2291	2074	2195.99	1324	1330	1715	1729	1501	1514	1902	1846	2296.01
Armc9	478.999	455	750.998	773.001	549	539.001	731	637	581.001	662.001	691.002	673.001	580	481.001	613.002	672	593.001	371	506	617	656.002
Armcx1	971	1049	1197	1047	991.996	1151.01	1389	1288.01	1377	1492	1474.99	1420	914	942	1044	1107	819	1026	1231.01	1073	1799.01
Armcx2	1231.01	1592.99	1566	1509.99	1514	1601.98	1866.98	1789.98	1657.99	1955.97	1800.98	1750.98	1248.99	1193.01	1467.01	1597.99	1229	1334.01	1655.99	1381.98	2397.97
Armcx3	1146.99	1246.01	1595.02	1411	1274.99	1498	1845.03	1929	1715	2016.97	1962	1965.97	1366.99	1212.01	1240	1397.01	1172	1238.01	1471	1417.99	2028.99
Armcx4	750	891	1065	1296	1233	1434	1141	1380	1200	1396	1300	1314	519	783	1172	1285	1150	556	1075	1219	1105
Armcx5	194.454	319.47	257.998	390.515	447.711	339.265	295.515	373.16	298.454	331.542	280.145	301.587	227.299	222.315	372.94	389.502	338.408	325.806	458.739	438.256	648.062
Armcx6	234	335	280	358	281	385	327	355	194	293	274	234	266	251	231	347	270	267	360	278	448
Armh1	6	3	0	1	0	0	1	5	7	1	2	4	4	3	0	4	6	0	2	0	2
Armh3	395	448	525	481	346	393	545	526	523	565	500	602	339	332	397	444	338	354	416	332	613
Armh4	229	259	253.999	155	215	249	240	216.999	252	312.001	311	337.999	165	167	273.001	199	150	142	219	184	340.999
Armt1	254	369	399	354	283	379	411	358	465	507	498	506	369	250	417	372	295	280	338	337	440
Arnt	730.999	801.004	979.001	1220.99	1069	1098	1132.99	1272	841.003	1065	1024	954.003	769.003	642.999	1060	1033	1041	584.998	845.004	1111	982.996
Arnt2	453	464	663	536	497	599	647	598	514	543	590	575	243	345	504	485	439	275	522	535	576
Arntl	1709.99	1772	2115.01	2595.96	1914.98	1970.01	2301	2021	1947.99	2268.99	2033	2157.01	1933.99	1545.01	2549	2096.98	2208.98	1847.01	2114	2119.03	2502.02
Arntl2	33	24	44	44	31	40	45	65	20	41	18	17	53	19	39	41	27	19	19	25	50
Arpc1a	1296	1548	1736	1501	1350	1587	1876	1739	1575	1708	1634	1617	1754	1242	1541	1575	1312	1712	1682	1392	2133
Arpc1b	341	399	274	253	386	486	531	537	84	129	132	67	412	336	203	465	245	411	447	300	525
Arpc2	2168	2536.99	2467.01	2572	2376.99	2545	2821.93	2781	2360	2876	2722	2696	2990	2059	2532	2808.96	2016	2953.91	2902.96	2548.99	4236.97
Arpc3	898	1312	1123	1029	1119	1243	1466	1240	1006	1288	1202	1137	1498	940	1174	1277	879	1437	1397	1136	1886
Arpc4	1120.69	1560.72	1614.6	1243.67	1395.73	1510.81	1898.73	1455.36	1463	1732.91	1621.86	1675.67	1853.9	1241.89	1648.34	1626.8	1165.56	1747.63	1761.91	1339.57	2363.8
Arpc5	974	1197	961	1184	1088	1333	1567	1564	1033	1450	1465	1124	1367	1046	1159	1382	1008	1368	1404	1265	1773
Arpc5l	626	800	803	748	739	827	872	805	696	899	853	770	1088	695	1032	834	718	1012	962	746	1602
Arpin	370	410	410	349	384	377	441	443	287	384	372	378	355	321	367	350	290	327	411	401	490
Arpp19	940	1066	1089	1131	1093	1082	1193	1299.01	1178.01	1546	1597.99	1385.99	1283.01	872.999	1235	1130	809.998	1296	1170	1071	1756.99
Arpp21	112	110	175	122	142	144	154	121	144	127	163	142	54	72	112	94	86	80.7552	127	110	225
Arr3	527	620	1048	545	610	572	754	587	1894	2142	1797	2151	619	436	986	963	336	561	883	520	938
Arrb1	2324.04	2627.93	3119.04	2540.04	2624.03	3102.91	3320.96	3012.06	2730.96	3052.01	3182.96	3135.96	1527	1976.99	2615.03	2547.03	2149.04	1593	2865.99	2572.99	3411.94
Arrb2	440.001	563.001	561.999	701.002	546.999	645.001	761.001	659.002	438.999	495	467	515	711.004	458.001	608.998	735.999	424.999	658.999	672	622.002	699.998
Arrdc1	107	123	120	126	89	110	159	166	64	83	97	75	147	53	148	134	109	151	89	132	142
Arrdc2	292	370	624	697	578	839	766	854	148	161	181	180	580	338	470	419	462	557	724	570	467
Arrdc3	1267	2513	2621.01	1771.99	3304.06	2939.97	3713.03	1754.02	2191.99	3502.05	1980.03	2145.96	1432.99	2070.02	2662.94	2914	1749	1346	2671	1971.97	5720.01
Arrdc4	125	204	195	190	182	214	178	214	166	192	217	141	155	111	215	198	140	165	195	166	307
Arrdc5	0	0	1	1	0	0	1	4	0	0	0	0	0	0	0	0	0	5	0	5	0
Arsa	362	473.967	445	332	332	385	486	412	331	386	286	370	296	252	325	383	284	250	384	322	490
Arsb	1008	1019	1418	977	1101	1342	1671	1185	1017	1170	1068	1145	729	984	1024	1259	917	838	1369	961	1521
Arsg	353	267	427	349	308	359	402	323	453	511	394	463.999	351	338.999	433.001	370	328	306	333	360.001	368
Arsi	312	313	68	227	136	42	72	265	69	602	502	94	291	376	29	423	192	106	31	230	35
Arsj	9	4	12	8	10	11	14	5	3	13	14	2	4	7	7	1	2	6	3	7	10
Arsk	164	153	153	162	127	145	209	134	120	163	170	155	157	169	131	133	111	102	165	110	239
Art3	8	11	12	21	16	15	15	30	15	15	13	19	5	3	16	12	22	18	18	13	44
Art5	1	2	0	2	1	0	1	3	0	2	0	0	0	0	0	2	0	0	0	0	2
Artn	7	10	7	10	1	14	12	13	8	4	5	11	3	3	3	4	1	8	2	3	15
Arv1	249	212	262	249	241	266	339.999	346	279	328	290	284	240	204	281	211	273	181	174	282	228
Arvcf	1397.01	1110.99	1011	1047	1177	823.001	1256	1184	734	2263.48	2334.15	913	1949	1127.75	744.001	1284.71	768	673.002	955.997	1024	945.997
Arxes1	613.014	715.994	837.209	609.066	606.619	782.262	896.171	599.252	1128.1	1143.96	969.678	1154.71	643.547	570.706	677.224	733.456	515.174	721.035	891.548	522.898	1256.51
Arxes2	1360.99	1542.01	1843.8	1325.94	1245.39	1479.73	2007.85	1448.74	2065.89	2130.04	1999.31	2353.31	1340.46	1278.29	1611.78	1585.54	1103.83	1463.97	1947.43	1302.11	3196.47
As3mt	653	829	949	596	556	819	1016	826	1010	1223	1137	1147	806	602	795	770	545	788	821	719	1142
Asah1	1302	1593	1530	1523	1367	1513	1849	1866	1365	1614	1472	1513	1344	1290	1578	1783	1240	1341	1549	1378	2529
Asah2	118	144	141	106	138	171	212	162	145	164	128	122	46	87	110	136	84	48	132	112	208
Asap1	1432.99	1740	1835	1991.01	2039	1889	2127.99	1974.99	1657	1986.01	2080.99	2026.97	1370	1244	1930.99	1907.99	1639.01	1152.01	1895	1852.98	2034.01
Asap2	1021.86	1089.79	1202.56	1158.75	1292.14	1474.84	1529.43	1458.81	1047.05	1062	1125.58	1161.65	677.074	790.29	1062.42	1251.74	1111.74	782.284	1305.42	1160.3	1343.67
Asap3	331	340.999	389	313	337	487.001	558.997	611.998	212	221	214	214	371	319.001	404	473.002	384	348	416	434	495
Asb1	432	472.001	401	605	543.999	571.999	494	592.999	377.001	516	493.999	470	382	311	528.999	466	501	303.001	505	574.998	555
Asb10	2	0	0	0	0	3	1	2	1	0	1	1	0	1	0	0	1	0	0	1	0
Asb11	1	1	0	0	1	10	3	4	11	1	6	2	0	1	0	0	0	1	1	1	0
Asb13	652.003	845.996	898.995	758.002	649.003	777.998	1020	793.998	840.997	870.002	851.004	814.003	544	702.998	743.005	764.003	589	716.997	873.998	730.003	1299.98
Asb14	1	3	1	1	1	3	0	2	0	0	0	1	0	1	0	0	4	2	0	2	1
Asb15	6	4	5	6	8	4	17	7	16	10	18	10	8	10	17	5	8	4	7	4	8
Asb16	32	29	29	27	17	42	22	23	42	34	24	32	34	22	39	24	20	27	28	39	78
Asb2	97	122	149	131	99.9999	160	127	150	124	109	118	150	89.9999	84	103	125	110	101	159	112	185
Asb3	191	211	238	189	162	222	298	280	337	329	313	303	197	197	218	253	132	230	267	170	396
Asb4	5	20	35	15	14	15	12	9	0	1	1	2	0	13	27	6	2	4	2	3	27
Asb5	5	20	2	9	10	10	16	29	5	17	3	6	6	4	9	4	12	31	22	15	16
Asb6	319	488	417	500	428	504	448	565	371	407	467	420	407	293	591	427	520	553	626	521	571
Asb7	443.001	489	648.002	735.995	562.997	654	630	686.004	600.002	717.001	703.999	717.004	432.999	421	577.997	575	646	420.999	603.999	675.002	562.001
Asb8	654.997	812.004	779.003	960.004	861.999	994.995	773.999	789.002	759.003	857.997	874	852.004	746.999	513.999	1120	934.997	858.995	788.002	1155.01	921.995	1216.99
Ascc1	617.004	734.998	926.992	527.002	535.001	556.003	852.008	589	767	1010.01	923.006	834	884.007	611.998	730.004	703.003	377.999	653.998	715.998	474.999	946.996
Ascc2	501.998	436	553.999	693.997	615.996	620	741.997	916.005	435.001	587.999	564.004	518.003	506.998	404.001	545.002	626.001	553.001	330	487.999	617.003	503.997
Ascc3	448	492	568	557	479	535	694	428	543	657	756	698	361	436	527	630	476	319	445	447	684
Ascl1	37	35	22	33	28	21	45	40	48	87	48	38	39	30	44	52	28	32	46	38	46
Ascl2	0	0	0	1	0	3	5	0	1	0	1	2	1	1	0	0	0	0	0	0	0
Ascl3	6	1	9	5	8	2	2	3	4	12	4	0	4	5	7	6	3	2	1	7	14
Ascl4	3	11	10	4	6	8	13	10	5	10	8	9	23	11	19	9	5	3	7	11	10
Ascl5	0	4	0	0	0	0	0	0	0	0	0	0	0	0	2	0	2	0	0	1	3
Asf1a	322	507	473	488	363	500	558	575	573	654	637	674	552	423	611	484	408	600	549	506	872
Asf1b	127	146	122	134	106	110	177	170	86	138	104	115	244	123	148	111	122	151	144	142	194
Asgr1	16	20	19	10	12	7	4	12	9	7	8	8	14	21	24	10	7	17	9	14	21
Ash1l	2022	1716	2771	2760	2544	2735	3134	3234	2898	3487	3598	3615	1619	1787	2426	2652	2385	1151	1921	2502	2045
Ash2l	668.003	764.002	823.006	739.002	644.998	765.001	919	954.996	606.001	971.995	858.995	790	696.997	600.997	740	744.998	608.001	598.003	729	776	933.005
Asic1	298	298	415	237	255.999	344.001	441	329	284	339	361.999	330	240	248	301	316	172	207	340.999	223	324
Asic2	403	649	681.998	584	550.999	649.997	657.999	573.999	591	654.003	654	693	360.999	469.002	635.999	578	413.999	414.001	736	591	773
Asic3	379	366.001	597.001	485.998	488.002	623.001	685	620.001	249	344.999	310	380	519.001	377	470.998	566	510.001	382.001	480.001	411.001	500.999
Asic4	1114	1173	1802	1092	1166	1490	1882	1363	1418	1686	1667	1676	1164	1000	1173	1468	921	1027	1678	954	1711
Asl	412	637	542	490	423	539	596	623	413	556	575	554	716	425	705	568	374	549	574	460	648
Asns	843	1221	1163	967	966	1118	1369	998	1321	1481	1358	1488	956	822	1210	964	759	1185	1251	845	1973
Asnsd1	312	499	414	392	346	409	466	467	409	564.999	590	470	575.001	328	451	457	315	445	410	426	652
Aspa	12	9	8	2	7	14	16	6	6	9	15	9	9	8	6	8	5	1	4	2	15
Aspdh	5	1	5	5	0	0	0	0	2	5	3	1	0	3	9	2	0	4	7	1	2
Aspg	4	6	1	5	1	4	8	12	1	0	1	3	3	2	4	9	12	4	2	19	1
Asph	2249.67	2614.8	2532.63	2077.27	2276.96	2696.6	2971.97	2610.11	2414.09	3023.88	2785.23	2904.28	1842.31	2119.14	2141.72	2782.57	1806.99	1862.95	2471.29	2248.33	3693.98
Asphd1	167	169	228	180	158	172	206	220	167	158	118	142	157	101	200	204	178	135	134	128	200
Asphd2	417	650.003	622.002	613.999	559	722.997	601	646	453	492	500	488.001	499.002	421.999	832.003	494.999	489.999	694.002	675.999	527.002	831.998
Aspm	24	8	12	25	18	25	28	46	5	30	7	8	26	20	16	14	47	25	15	43	15
Aspn	14	26	47	19	24	38	51	37	20	30	10	20	15	4	26	17	15	17	17	8	73
Asprv1	64	164	65	71	62	162	135	160	1381	437	682	535	82	32	77	28	61	60	76	25	38
Aspscr1	580	662.999	739	651.002	646.997	649.001	800.003	771.998	571.001	674.002	642.999	602.002	832	542.999	660	707.999	533	723.002	751	664.002	918
Asrgl1	649	729	881	777	663	799	895	891	1568	1791	1539	1599	731	620	752	702	513	644	803	709	1015
Ass1	1369.57	1957.53	1149.88	1431.78	1372.73	1033.32	1209.59	1589	579.767	1791.56	1583.8	736.786	1689	1711.55	1133	1850.69	1111.78	1077.31	1144	1360.13	1547.06
Aste1	79	82	80	141	109	111	103	129	79	124	123	111	68	55	119	120	101	101	136	159	111
Astn1	843.004	969	1325.98	1013	1025.99	1234.01	1381.98	1152.01	1195.01	1339.02	1274.01	1359.98	499.001	739.004	964	1095	787.003	564.002	1070	840.005	1291.01
Astn2	260	312.999	324.001	321	332	365.001	429.999	373	327	385.001	345	420	195	197	322.001	273	244	200	442	326	374.999
Asxl1	798	760	941	1668	1358	1372	1027	1490	748	942	939	845	700	629	1293	1104	1327	647	931	1462	1130
Asxl2	756.001	704.999	1020	1129.99	1139	1130	1141	1202	864	1005	938	944	625	651	1050	1136.99	1136.01	562	789.997	1218	1042
Asxl3	79	57	82	68	91	96	97	78	101	108	105	113	44	52	78	86	40	31	75	87	97
Atad1	2292	2870	3276	2950	2653	3063	3401	3270	3477	4026	3782	3879	2169	2542	3274	3142	2422	2912	3360	2812	5119
Atad2	66	56	85	98	80	86	88	87	79	87	76	69	55	84	74	45	83	47	58	73	69
Atad2b	1074	812	1403	1357	1078	1227	1676	1373	1695	2356	2007	2039	896	970	1321	1521	1204	623	770	1213	1292
Atad3a	438	472	601	632	470	539	606	575	354	470	388	443	579	398	552	596	457	467	522	572	653
Atad3aos	13	29	19	20	13	11	20	13	21	17	21	22	24	11	20	17	7	11	7	13	30
Atad5	163	125	212	297	197	261	172	282	223	269	189	246	129	153	264	217	275	159	165	310	241
Atat1	354.001	428.999	497.001	474	458	451	498.999	511.999	269	298	334	312	454	322	391	463	369	303	382	436	530.001
Atcay	1314	1743	1977	1751	1592	2108	2399	2094	1957	2031	2052	2235	1115	1269	1666	1592	1361	1503	2265	1602	2475
Ate1	2013.98	2019.02	2831.97	2441.02	2013.02	2573.98	3145.95	2900.07	3285.05	3708.02	3528.07	3747.94	1731.98	2036	2280.99	2491.95	1931.98	1757	2364.99	2515.01	2965.98
Atf1	454	583	588	703	482	558	648	591	512	667	595	504	535	408	604	691	549	555	593	620	873
Atf2	1021	1279	1366.01	1576	1354	1559	1714.99	1721.01	1823.99	2078.98	2046.01	1952.02	915.997	1069	1464.99	1403.01	1222	1124.01	1415	1414.01	1822
Atf3	428	658	417	1039	621	563	643	936	121	115	179	193	1008	923	506	723	1102	592	726	1134	861
Atf4	5582.05	6931.4	7339.66	9276.09	6788.33	6976.66	7197.67	6966.35	6037.85	7017.87	7251.36	7336.73	8676.23	5409.14	9715.62	8120.16	7401	8051.84	7816.14	7459.5	10772.8
Atf5	442.999	540	490.999	395.001	499.999	443.998	631	510.001	400.001	429.999	493	401.999	624	394	577.999	439.998	377.001	471.999	541	444	703.998
Atf6	1351	1410	1977	1793	1525	1648	2117	1952	2022	2282	2379	2338	1094	1235	1520	1705	1493	1005	1422	1501	1737
Atf6b	1249	1181	1602	1256	1173	1454	1902	1571	1920	2135	2108	2445	1400	1121	1296	1563	1322	1209	1319	1316	1683
Atf7	1099.01	861.998	1420	1613.99	1204.99	1380.02	1502.01	1758.02	796.005	958.002	989.005	892.999	969.007	912.008	1147.01	1289.01	1455	587.002	872.004	1441.01	918
Atf7ip	794	791	934	900	842	901	1137	1097	938	1101	1209	1123	440	648	752	865	767	428	771	865	713
Atg10	138	156	243	160	185	176	232	149	170	277	219	240	231	190	195	216	114	206	256	135	358
Atg101	284	339	347	340	248	333	376	388	393	424	489	431	561	286	396	292	338	492	417	371	396
Atg12	993	1113	1311	1167	882	1078	1371	1311	1575	2082	1842	1902	1156	1069	1095	1165	970	1079	1131	1119	1503
Atg13	1395	1673	1945.98	1968.03	1493.01	1836.02	2059	2253	1851.99	2346.01	2163.99	2245	1387	1365.99	1624.99	1691.99	1691.01	1492	1812	1792	1997.01
Atg14	400	513	550	567	554	584	582	604	684	734	661	670	442	403	608	469	551	444	648	587	564
Atg16l1	1090.01	1180	1484.02	2014.01	1438	1636	1459.99	1973.98	1087	1199	1281	1354.01	1627.01	1020	1905.01	1512	1989.99	1522.01	1515.98	2040.01	1771.99
Atg16l2	92	184	173	139	117	113	196	142	57	73	74	72	252	101	151	136	160	116	105	129	124
Atg2a	526	450	643	803	634	779	800	910	394	590	453	437	461	404	558	639	706	374	541	659	564
Atg2b	1104	933	1497	1536	1261	1358	1533	1614	1186	1409	1516	1441	859	795	1202	1241	1217	717	1032	1272	1027
Atg3	945.004	1181.02	1250.99	1172	981.003	1140	1520	1177.01	1160.99	1508.99	1650.99	1412	1529	1094	1341	1268	939.995	1481.01	1293.01	1028.01	2162.97
Atg4a	123	139	137	165	116	175	205	220	168	247	201	211	161	149	171	117	162	189	170	146	213
Atg4b	953.006	1280.01	1265	1215	1093	1228.99	1439.99	1379.02	1346	1555.01	1666.01	1566	1147	1032.99	1218	1117	1172.99	1186.01	1349.01	1176	1553.98
Atg4c	603.002	602.001	858.997	741.001	502.998	592.999	897	739.003	943	1072.01	1127	1134.01	700.998	600.999	650.999	749	561	550	554	562.999	813
Atg4d	668.473	701.969	817.878	974.235	710.928	852.966	990.731	889.087	793.867	919.865	833.382	974.252	1028.81	669.487	963.968	918.062	873.549	1005.64	1025.03	901.027	1055.64
Atg5	387.999	517	469.998	504.998	406	536.001	660.997	507.002	574	740.003	613.998	628.998	576.999	428.999	519.999	455.999	407.001	558.001	614.001	464.998	827.003
Atg7	388	432	520.003	400	451.002	491.002	558.002	472.001	465.999	603.998	541	566.998	382	371.001	428.999	547.003	313	365.999	484.001	411.999	563.998
Atg9a	1014	1089.01	1351.99	1451.99	1330.01	1446	1634.99	1635	1225	1422	1362.01	1524.98	961.995	920	1245	1095.01	1265	892	1312.99	1303	1316.99
Atg9b	23	35	44.4378	33	38	46	54.9061	46.2072	49.9491	41.2653	44	49	41	42	50.3206	28.2266	45	30.1925	31	41	67
Atic	402	489	474	407	407	502	638	502	488	552	595	511	401	383	459	439	345	399	547	406	689
Atl1	515	633	758	599	605	704	831	626	743	849	766	866	408	616	685	637	536	572	766	574	1207
Atl2	1166	1288.99	1504.99	1625.99	1423.99	1556	1661.01	1711.01	1316.99	1648	1570.99	1551	1209	1180	1734.99	1566.99	1350	1350.01	1640.01	1577.98	2079
Atl3	517.997	533	594.998	600.004	556.001	750	666.004	822	593.997	806.001	689.002	648	385.999	489.999	542.998	728.003	550	391.999	517.999	655.001	662
Atm	393	371	548	568	527	496	695	629	558	648	634	684	281	400	552	483	484	269	368	480	433
Atmin	667	802	836	842	775	928	919	912	820	991	975	949	607	578	880	928	739	563	814	858	880
Atn1	2161	2034	3184	3325	2616	2933	3206	3050	1664	1839	2011	1801	1903	1863	2477	3148	2674	1394	2268	2679	2326
Atoh7	11	10	4	5	6	8	7	5	14	9	14	6	4	6	10	23	8	5	3	7	8
Atoh8	28	46	19	20	17	26	28	25	7	25	27	21	15	24	16	58	17	13	31	29	51
Atox1	317	472	459	303	335	436	550	421	424	490	503	503	616	388	390	453	281	566	500	336	704
Atp10a	66	107	99	29	46	64	123	60	57	63	72	67	33	77	58	59	39	44	65	50	115
Atp10b	0	0	0	0	0	8	0	1	3	0	4	5	1	0	0	0	0	0	0	1	2
Atp10d	44	89	38	69	110	105	101	118	35	65	54	52	51	59	59	83	83	56	63	85.9999	72
Atp11a	3287.07	3061.9	4617.85	5001.98	4068.91	4394.12	4560.08	4839	4471.05	4854.2	4901.98	5187.03	2798.99	2828.98	4024.07	4520.88	3996.02	2094	3228	4194.95	3694.02
Atp11b	2404.03	2455.95	3676.88	3852.13	2979.04	3145.99	3640.11	3697.95	3937.1	4791.88	4561.2	4697.15	2835.05	2284.03	3744.86	3416	3038	2424.95	2361.02	3447.08	3638.96
Atp11c	282.999	252	332.001	411.999	372.999	427	421.001	541.002	272	355.999	299	339	249.001	244	361.999	396.001	355	195	209	354.999	471.001
Atp13a1	591	561	738	921	668	723	904	958	624	681	612	672	632	584	652	736	764	593	667	888	641
Atp13a2	1513.98	1888.02	2354.98	2142.99	1828.01	2082	2376.02	2237.02	1683.01	1813	1776.01	1952	1541	1475.01	1929	1863.99	1645.01	1581.98	1942.99	1856.98	2398.01
Atp13a3	1706.02	1457.02	2098.99	2688.07	2180.03	2377.04	2637.99	3102.05	2433.01	2874.05	2904.06	2666.02	1632	1627.01	2043	2243.96	2315	1493.98	1849.03	2583.96	2381.05
Atp13a4	0	2	5	3	16	9	1	0	10	1	3	1	0	2	2	6	5	2	4	0	6
Atp13a5	13	8	23	8	12	16	19	6	9	2	3	3	5	3	15	4	9	15	3	9	23
Atp1a1	8442	9731	9062	11345	9506	10234	10222	12657	6491	8646	8520	7453	9043	7655	8622	11229	10926	7219	10287	10731	9606
Atp1a2	2872	2421	663	3188	4411	3683	4136	4192	3560	4315	4531	4114	2584	2175	610	3285	2701	535	1349	2552	1173
Atp1a3	35570.7	38622	54342.5	52326	44754.5	50158.6	50939.2	51937.5	34890.8	38624.2	39810.6	44131.3	28205.9	30315	47403	46370.8	43721.4	27173.2	43431.5	43601.2	44958.5
Atp1b1	7745.62	10125.8	10980.7	9227.73	8798.73	10878.9	12056.7	10549.7	11963.7	13776.5	13495.8	13939.8	5741.86	7479.67	9590.64	9464.81	7693.71	8024.43	11717.7	9040.8	17037.4
Atp1b2	22716	21749	31944	30288	25217	28068	31754	29205	21810	24764	24152	27544	22035	20121	26659	30087	27293	17103	24772	28209	26402
Atp1b3	4432.17	5596.18	2388.97	4399.02	4529.89	3852.1	4218.1	5454.15	3022.95	5614.01	5100.98	2999.92	5174.93	4366.02	2615.01	5409.18	3744.08	3147.93	3588.9	4070.89	4458.86
Atp23	69	93	88	55	53	89	97	71	49	102	58	60	76	53	92	84	46	81	43	35	100
Atp2a1	11	13	10	8	12	10	6	13	2	3	1	3	6	7	5	10	13	9	5	10	6
Atp2a2	5284.95	5765.02	7559.03	7164.91	6458.25	7196.12	7615.56	7781.24	7070.98	8049.92	8759.02	8797.51	3769.07	4561	6289	6947.2	6085.89	4002.02	6671.81	6724.21	7687.2
Atp2a3	51	73	93	70	84.0001	91	118	103	48	57	66	57	21	56	72	60	51	42	69	50	87
Atp2b1	5081.84	4204.13	6535.25	6687.62	5725.81	6875.78	7356.56	7520.58	7966.3	9054.53	9465.74	9817.02	4062.1	4542.91	5679.3	6552.06	5928.03	4041.92	5533.13	6367.89	5991.94
Atp2b2	1648.99	1713	2318.05	1923	2044.99	2488.02	2545.04	2294.01	2067	2546.03	2441	2602.97	885.004	1340	1931	1948.02	1717.98	1045	2092	1909.01	2323.97
Atp2b3	485	500	811	541	611	700.002	792.002	669	738	756	817	741	244	391	520	551	450	320	627	539.999	780
Atp2b4	500.003	553.001	745	626.001	781	852.001	857.003	840.998	761	847.004	900	937.995	329	398.999	639	659	530	264	650	637.003	660.997
Atp2c1	2140	2117	2847.02	2749.01	2020.98	2320.01	3102.06	2539.01	3086	3876.97	3947.97	3856.9	2373.99	1980	2416.02	2628	1945.99	1595.99	1986.02	2306.99	3196.03
Atp2c2	0	0	0	1	0	8	7	4	2	1	0	0	0	0	0	0	1	0	0	0	0
Atp4a	1	0	3	0	1	0	2	0	0	1	1	1	0	1	2	3	0	0	0	2	2
Atp5a1	11340	14444	15392	14662	12891	14899	16662	15352	14753	16875	16439	17142	14918	11898	15328	14882	11813	14854	17899	13447	21392
Atp5b	19434	24228	27145	22828	21308	23886	28801	24021	25535	29448	29091	28726	27283	21041	24900	24589	18124	24547	28842	21309	36755
Atp5c1	3342.96	4453.06	4770.84	3657.07	3651.89	4078.96	5012.02	4160.87	4677.85	5575	4988.93	5054.03	5294.98	3991.97	4356.08	4368.02	3005	5315.06	5102.2	3669.08	7187.27
Atp5d	2247	2811.99	2729.02	2780.03	2486	2847.03	3298.01	2888.99	2397.99	2769.02	2648.95	2739	3671.03	2199.98	2737.97	2540.02	2288.02	3058.95	3361.95	2476.98	3901.94
Atp5e	1018	1353	1371	1001	1104	1221	1493	1156	1283	1789	1744	1441	3021	1216	1307	1481	903	1775	1434	1033	2226
Atp5g1	1027	1091	1225	1268	990.004	1201	1443.99	1309	1314	1672	1669	1658	1849	1053	1248.99	1185	1005	1531	1462.99	1172.01	1788.98
Atp5g2	1738	2185	2316	1590	1744	2062	2492	1975	1995	2330	2083	2034	2423.99	1736	2082	2170	1485	2516.01	2490	1777	3067
Atp5g3	3610.99	4211.95	4476.97	4068.94	3587.98	4316.96	4835.06	4431.04	4107.93	5321.99	4598.05	4714.07	5904.12	3749.01	4728.97	4496.98	3123.03	6078.91	5666.98	3854.96	7536.16
Atp5h	2356	3191	3205	2430	2412	2640	3405	2599	3019	3807	3728	3578	5031	2656	3077	3218	1989	4062	3544	2477	5274
Atp5j	1600.01	2076	2193	1544.99	1534	1823.01	2294.99	1789.98	1911	2508.01	2331.99	2125	2763.04	1635.99	1876	1995.99	1354	2804.97	2337.97	1502	3731.05
Atp5j2	1668	2125	2153	1837	1737	1918	2348	1839	2357	2985	2916	2899	3783	1938	2046	2340	1530	2892	2325	1629	3390
Atp5k	489	525	662	455	509	592	801	511	600	812	811	773	1198	549	600	557	391	979	746	500	894
Atp5l	1883	2428	2606	2033	2084	2339	2997	2205	3084	3824	3827	3429	3872	2375	2302	2862	1716	3568	2867	1889	4153
Atp5md	1142	1666	1756	1365	1253	1537	1554	1458	1677	2046	2023	1988	2536	1393	1716	1724	1076	2605	1912	1340	3229
Atp5mpl	1511	2182.99	2093.01	1671.99	1570	1939.01	2362.02	1808.99	2098	2853.99	2560.99	2515	3632.96	1789	2105.01	2191	1403	3209.04	2400.98	1659	4366.96
Atp5o	1936	2497	2793	2221	2105	2361	2830	2409	2438	3017	2777	2888	4177	2160	2797	2687	1829	3141	2988	2234	4372
Atp5pb	3226	4308	4558	3302	3304	3814	5002	3774	4711	5331	4862	5067	5339	3709	4313	4168	2782	5426	4990	3454	8009
Atp6ap1	4324.91	5062.11	6254.31	5061.12	4766.15	5442.2	6573.8	5497.05	5761.98	6440.04	6087.15	6515.1	4364.91	4628.1	5196.96	5352.84	4282.96	4608.86	6074.06	4522.1	7579.72
Atp6ap1l	28	45	50	32	30	32	47	33	30	46	33	41	42	34	55	31	30	58	56	33	85
Atp6ap2	3664	4896	5365	4398	4233	4672	5729	4839	5505	6372	5944	6295	4046	3816	5100	5071	3612	4375	5453	4134	8379
Atp6v0a1	6517.08	6996.99	9052.43	7900.79	7496	8582.25	9264.84	8889.2	5695.1	6437.2	6149.02	7009.97	4871.95	5178.96	7631.08	7921.18	7054.87	4865.02	8407.1	7516.9	9456
Atp6v0a2	844	815	1036	1262	920	1178	1267	1486	1066	1210	1286	1105	900	821	980	1075	1041	811	997	1212	1040
Atp6v0a4	10.0444	3	3.00998	4.06512	4.05684	3.02415	5.0626	4.0139	5.0837	5.0141	19.1772	13.2441	20.1013	4.04326	8.19403	2.0182	5	8.14057	9	3.04749	5.09958
Atp6v0b	3202	4539	4881	3934	3404	4000	4832	3787	3967	4483	4251	4690	5557	3743	4601	4278	3104	5755	4845	3740	6859
Atp6v0c	10335.5	13015.3	14940.5	12121.5	11362.9	13583.8	15310.2	12837.2	11234.8	12271.8	11669.2	13012.2	13671.6	9914.84	13649.8	12577.5	10023	14074.1	16169.5	11349.1	19426.1
Atp6v0c-ps2	22.9059	45.619	22.3517	44.8471	45.4012	48.9694	51.4674	37.1723	38.2757	25.7652	26.1785	47.3254	89.252	45.2465	48.9908	41.3192	27.7104	50.9381	43.0858	26.5408	60.5554
Atp6v0d1	2903	3941	4049	3293	2888	3678	4451	3497	3009	3706	3669	3995	4084	3051	3755	3518	2667	3753	4459	3074	5596
Atp6v0d2	1	7	0	0	5	8	4	6	0	0	0	0	0	0	0	2	0	0	4	1	6
Atp6v0e	331	474	344	359	354	384	446	426	234	356	339	192	456	364	313	456	248	538	481	286	652
Atp6v0e2	5716.13	7212.73	8695.41	6775.72	6376.19	7369.52	8917.65	7386.52	7919.58	8727.03	8538.2	9502.28	6828.51	6071.66	8492.69	7413.34	5687.13	7431.98	8556.64	6751.87	11485.5
Atp6v1a	6126.01	7183.8	8642.64	7218.03	6657.62	8239.98	9632.89	8078.92	9097.84	9719.37	9621.12	10039.1	4885.17	5951.17	7281.86	7720.11	5923.72	5484.17	8456.15	6779.03	10786.1
Atp6v1b1	5	11	4	2	1	3	7	0	0	4	0	4	1	3	2	0	2	1	0	3	2
Atp6v1b2	9243	11142	13201	10942	10258	12172	14470	12161	14071	15436	15462	15734	8517	9615	11530	11443	9028	10323	13939	10749	16740
Atp6v1c1	2641	3352	3734	3071	2846	3423	4437	3473	4096	4596	4425	4558	3095	2851	3426	3470	2566	3588	4036	2893	5922
Atp6v1d	1978	2418	2654	2193	2018	2497	3047	2456	2603	3078	2929	3114	2750	2138	2515	2480	1947	2996	2933	2163	3827
Atp6v1e1	3290	4269	4534	3748	3469	3886	4726	4033	4166	4783	4527	4846	4543	3560	4538	4178	3010	5184	5118	3455	7005
Atp6v1e2	0	0	2	2	0	0	0	1	0	0	0	0	0	4	0	0	0	0	0	0	1
Atp6v1f	1157	1516	1562	1171	1213	1366	1630	1374	1455	1590	1577	1598	1903	1264	1423	1461	994	1887	1748	1152	2271
Atp6v1fnb	0	0	0	5	1	0	0	2	0	0	0	0	2	0	2	0	1	0	0	0	0
Atp6v1g1	2491	3562	3635	3006	2895	3317	3954	3162	3014	3900	3626	3532	4265	2991	3360	3313	2280	4356	4007	2806	6149
Atp6v1g2	1752.03	2573.3	2923.23	2041.98	2086.05	2642.38	3147.39	2276.13	2328.02	2557.16	2552.05	2943.16	1892.99	1818.03	2471.98	2328.41	1695.03	2246.04	3029.93	2012.03	4165.03
Atp6v1h	1864	2225.99	2680.96	2074	1926	2187.98	2764.99	2324.98	2695	2999.02	2768.93	2840.01	2488.03	2069	2479	2521	1775	2555	2702.04	2107	4148.96
Atp7a	290	358	419	463	470.999	473	471	584.001	300	462	449.999	451.001	220	325.001	401	549.999	336.999	242	343	427	453
Atp7b	123	81	140	207	157	126	180	246	142	144	141	114	74	82	143	137	126	56	111	167	100
Atp8a1	1168.01	1051	1427	1519	1256	1452.01	1520.01	1478.01	1280	1592	1585	1557.99	728.999	827	1333	1464.98	1233.01	710.005	1108.01	1406.99	1305
Atp8a2	360	290	624	365	426	485	510	498	797	887	919	851	270	361	475	493	341	266	346	449	406
Atp8b1	10	14	10	15	11	19	17	22	1	6	3	7	18	4	9	7	6	10	11	6	17
Atp8b2	466	607.999	614.001	882	721.002	911.997	777.002	1002	406.999	458.002	512	523	520	498.001	764	785.994	841	458	768	982.999	741
Atp8b3	10	14	16	7	5	10	11	7	12	6	6	20	14	13	2	3	0	7	8	6	6
Atp8b4	0	0	0	0	2	2	2	1	1	0	0	0	0	0	0	2	0	0	0	0	2
Atp8b5	3	17	30	23	14	27	23	21	6	11	13	16	26	19	41	20	7	19	8	21	10
Atp9a	3003.92	3644.96	3829.09	2979.95	3207.98	3683.97	4415.18	3441.98	2750.07	3044.02	2975	3133.96	2873.05	2776	3396.95	3640.98	2634.95	2727.98	3959.97	3127.96	4729.15
Atp9b	700.001	698.997	852.994	932.997	846.003	1000.01	1006.99	1040.01	814.995	936.994	817.996	937.999	578.003	592.997	797.002	906	852.001	689.002	808.995	871.995	915.998
Atpaf1	416.999	460	368	389.998	428.998	461.001	589.997	451	508	551.998	519	547.001	352.999	399.001	434	454.001	312	465.998	546.998	370	726.005
Atpaf2	354	543	547	437.999	385	519.001	518	471	435	456.999	403	464	439	333	479.999	561.999	439	507	550	456.999	708.997
Atpif1	930	1249	1179	1106	999	1122	1367	1038	1226	1519	1516	1429	1797	1036	1251	1177	779	1548	1403	952	2003
Atpsckmt	96	132	116	90.9999	100	99.0001	148	73	109	131	134	137	117	58	99.0001	120	71.9999	115	91	52	155
Atr	326	289	468	395	399	425	429	492	618	628	559	584	315	292	410	494	287	264	284	385	429
Atraid	925.001	1127	1150	1086.01	1008.01	1084	1254.01	1063.01	1095	1279	1243	1245.99	1534.99	1024	1161.99	1293	864.001	1359	1404.99	1008	1715.01
Atrip	237.827	315.399	370.862	346.518	228.854	332.008	279.843	322.374	191.909	237.179	250.838	205.891	232.827	182.596	331.902	288.641	276.038	245.892	278.732	330.099	240.468
Atrip-trex1	318.861	350.524	498.758	545.588	382.03	532.049	541.89	623.992	547.765	672.245	686.146	726.491	561.94	331.581	539.828	429.828	483.794	346.169	511.886	526.469	548.788
Atrn	1784	1633	2271	2485	2178	2337	2591	2676	2415	3030	2826	3103	1158	1521	1810	2168	1859	1022	1924	2050	1982
Atrnl1	1539	1755	2171	2140	2051	2105	2342	2295	2190	2548	2421	2673	1104	1412	2260	2184	1708	1279	2083	1793	2691
Atrx	2163.74	1797.96	2880.73	3205.72	2808.4	2834.79	3307.74	3454.77	3220.98	4054.91	3789.98	3925.96	1621.96	1931.54	2695.7	2895.48	2475.88	1426.74	2014.93	2978.34	2742.96
Atxn1	1701.03	1300.99	2380.05	2656.98	2212.02	2366.98	2399	2207.96	1980.98	2432.06	2406.01	2336.01	1262	1510	2151	2596.04	2079.97	1094	1680.03	2343.99	2093.97
Atxn10	3152	3925	4354	3174	3486	3848	4811	3847	3927	4658	4269	4349	3549	3089	3657	3839	2571	3585	4638	3033	6387
[truncated: 16,389 more rows]
