# Supplementary material for: Voluntary exercise modulates pathways associated with amelioration of retinal degenerative diseases
Source: Front Physiol. 2023 Mar 10;14:1116898. doi: 10.3389/fphys.2023.1116898 (PMC10036398; doi:10.3389/fphys.2023.1116898)
Supplement: Supplementary file 6 [file DataSheet2.CSV]

Gene	logFC	AveExpr	t	P.Value	adj.P.Val	B
Notch3	-0.734000604633888	2.29624545661153	-5.67612455285401	1.56187430704939e-05	0.204273036027614	2.26071012900899
Krt23	-2.05307423521867	-1.37485168959997	-5.23683443524223	4.1734035491305e-05	0.204273036027614	-0.987307160621246
Prss27	-3.54309315727537	-1.88264626803871	-5.13671665704793	5.23540675559664e-05	0.204273036027614	-1.00789042516141
Tgfb1i1	-0.61497312889533	2.24969057001531	-5.01440576214743	6.91459659174283e-05	0.204273036027614	1.1870692314886
Slco2b1	-0.566821333959304	3.30880772110601	-4.83639717817909	0.00010388520219463	0.204273036027614	1.25729197027984
Reln	-0.443102320892357	7.14057089702796	-4.79651527394672	0.000113842202968583	0.204273036027614	1.3031916278279
Abcb1a	-0.491163497869529	3.64946134092364	-4.73759353793896	0.000130351587444805	0.204273036027614	1.12555023931352
Muc4	-3.15761937553835	-0.783466345959398	-4.60463371622117	0.000177084020690365	0.204273036027614	-1.36021395092082
Fry	-0.345497857485625	5.5622840046574	-4.592815555303	0.000181981871875717	0.204273036027614	0.894045149937749
Krt7	-1.97885174984123	-0.802701228902437	-4.55802556452083	0.000197209016003966	0.204273036027614	-1.44377709345584
Ccdc59	0.266137679078787	5.51389395951195	4.55621609361558	0.000198035307794715	0.204273036027614	0.817108384852692
Grm2	-0.35627403034879	3.45157826177351	-4.5266739214208	0.000212030875040107	0.204273036027614	0.681334838974886
Gaa	-0.247533651705361	7.13045124282012	-4.51440254313715	0.00021813399241618	0.204273036027614	0.685336209297566
Kbtbd11	-0.324160018495892	5.84473052327985	-4.49607324812767	0.000227581668028454	0.204273036027614	0.677538490888023
S100a14	-1.71643789808384	-0.909198295295189	-4.49356954088661	0.000228903830572482	0.204273036027614	-1.58460050667254
Nccrp1	-2.28172928250547	-0.839913152454635	-4.40853467373506	0.000278719061582902	0.204273036027614	-1.58060929716426
Cops2	0.20304444880295	7.14550364762191	4.38938176527401	0.000291369690567528	0.204273036027614	0.409890868818064
Pcdh18	-0.455160142191875	2.88229166437047	-4.38314148721303	0.000295615048426176	0.204273036027614	0.308442664237831
Hmgn1	0.299907412048176	10.0472818043395	4.37231283512363	0.000303130239772299	0.204273036027614	0.349383229352371
Rimbp2	-0.461017877859711	4.76336792761087	-4.36472193514502	0.000308512746825076	0.204273036027614	0.422537252228741
1110059G10Rik	0.418290008305491	4.57612913252149	4.34352665853589	0.000324056348756459	0.204273036027614	0.378517157751873
Pm20d1	-1.07828942383178	0.844667916193157	-4.32032866492657	0.000341973084671005	0.204273036027614	-0.681891160936469
Mrps10	0.364158325168058	5.0106238564962	4.30626407703441	0.000353317314659272	0.204273036027614	0.294401595861729
A930003A15Rik	0.457234332603681	6.88151720443065	4.30172585812014	0.000357057880054511	0.204273036027614	0.224242408134486
Nyx	-0.438020170227803	3.89026831342162	-4.25742911239138	0.000395725078476455	0.204273036027614	0.18395009313583
Fat3	-0.304655558748915	5.33891925899799	-4.25243987113554	0.000400335783877558	0.204273036027614	0.167411177288637
Mterf3	0.294831336837178	4.77383491800677	4.25239144729753	0.000400380797058909	0.204273036027614	0.184533065547211
Exosc9	0.281714564002087	5.21986403162176	4.2503639156469	0.000402270090319182	0.204273036027614	0.168462927334475
Chd5	-0.341392138577108	6.34105826282762	-4.24277499179671	0.000409421386744129	0.204273036027614	0.108080371639229
Yars2	0.428456218071347	3.51998126909047	4.17886375661497	0.000474939086112634	0.219341987064073	-0.00194357902414577
Disp2	-0.319544316476913	7.01966324501821	-4.171294719837	0.000483364391629913	0.219341987064073	-0.0680766252452774
Foxc1	-0.917987119872946	0.687227394623103	-4.1697499956069	0.000485102189926762	0.219341987064073	-0.917156884382456
Mrps34	0.300108261682206	5.34656932092236	4.1230390302687	0.0005407151910359	0.219466724420918	-0.110996978682015
Tmem63c	-0.30621118717618	4.92843755314302	-4.09229914828567	0.000580753487319422	0.219466724420918	-0.159947696374827
Tma7	0.345664530931932	10.1081229117414	4.09095368512378	0.000582572176068471	0.219466724420918	-0.273904158028119
Rbm8a	0.210795098257547	6.62924567435268	4.08978405040111	0.000584157824189616	0.219466724420918	-0.235905839792929
Tcea1	0.184670252733889	7.39913622959159	4.07680402299002	0.00060204710471734	0.219466724420918	-0.283490627390493
Lrp1	-0.41594768235572	7.10720465144312	-4.06254582594823	0.000622330259743648	0.219466724420918	-0.309306883547922
Dyrk3	0.496546331079195	2.6178757543586	4.05670141841819	0.000630840474980476	0.219466724420918	-0.354656679536616
Nsmce4a	0.314596219892374	6.73037519384701	4.05404410583284	0.000634748255067122	0.219466724420918	-0.316911710444903
Hpx	-2.01914059095433	-0.0339077583101206	-4.05144287749111	0.00063859700080584	0.219466724420918	-1.46315977711487
Cobll1	-0.815920651102159	2.22087493087959	-4.02640393367364	0.000676858366942887	0.219466724420918	-0.519858293608333
Krt13	-1.4131003220257	0.371294620423468	-4.0132408719356	0.000697882689380497	0.219466724420918	-1.34529269330044
Rbm18	0.233831921212741	6.49773785443099	4.00285129945107	0.000714936799533539	0.219466724420918	-0.42242365565062
Lamc3	-0.581782173013252	1.43394853077239	-4.00145082935746	0.000717267234015077	0.219466724420918	-0.797120777574655
Tro	-0.319361579086072	5.38701651428784	-4.00054884472913	0.000718772185011865	0.219466724420918	-0.378553127832063
Adgrf5	-0.646344261708543	3.45009964386505	-3.97041636622337	0.000770901392420943	0.219466724420918	-0.42139802719769
Rapgefl1	-0.342971740577566	4.01944681770504	-3.97018019515486	0.000771324527990042	0.219466724420918	-0.401039937517965
Zmiz1	-0.359740317383532	7.01348385737384	-3.96532215583122	0.000780080028703646	0.219466724420918	-0.521008170192286
Cacna1b	-0.333088209637517	4.66173362577931	-3.96275406245083	0.000784748425431539	0.219466724420918	-0.426660395921274
Tgfbr2	-0.537916561009933	3.69474410657448	-3.95904944240846	0.000791532005118731	0.219466724420918	-0.43068229631971
Tenm4	-0.410881960804926	6.17387684804206	-3.95315263646603	0.000802450602133031	0.219466724420918	-0.519144538709707
Adgre5	-0.840302808209358	1.59642728284885	-3.94389420653315	0.000819897531195506	0.219466724420918	-0.840297316537571
Zfp869	0.212908595177072	6.0817749974344	3.93846982052104	0.000830294679178125	0.219466724420918	-0.546825550670325
Palmd	-0.745186296483646	2.66575821153399	-3.91884222611428	0.000869026278247347	0.219466724420918	-0.612961228252573
Nup210	-0.397684844162351	4.16117860922465	-3.91871273141815	0.000869287703431171	0.219466724420918	-0.507280688648632
Clmp	-0.341331642678144	3.47288928814095	-3.90144145858683	0.000904866799920303	0.219466724420918	-0.555818998380572
Jup	-0.29949992577914	5.09612935615167	-3.8974877829836	0.000913213409782938	0.219466724420918	-0.581667836914469
Gpr179	-0.376301766143638	6.75506754198191	-3.88776527381671	0.000934066252271812	0.219466724420918	-0.684034518895436
Ptprb	-0.554368694917993	4.03915681576387	-3.88388723256488	0.000942515586106969	0.219466724420918	-0.578369934218667
Cemip	-0.432997016016572	3.03377682842235	-3.87802813721251	0.000955425752673864	0.219466724420918	-0.633327033434672
Kl	-0.650961709197673	1.30502584344885	-3.8776687904876	0.000956223258389966	0.219466724420918	-1.0546858917024
Tma7-ps	0.433045720703997	5.05369337525518	3.86538864665244	0.00098387883885983	0.219466724420918	-0.648454253468059
Spock1	-0.344410388451286	5.80993520440449	-3.86537227506754	0.000983916235021817	0.219466724420918	-0.692360740001354
Psma3	0.302050780038655	6.58983321967872	3.85006645174427	0.00101950420679868	0.219466724420918	-0.758861437303898
L1cam	-0.335709157101358	5.61729925051966	-3.84734345714822	0.00102596841049718	0.219466724420918	-0.721943991724893
Rer1	0.265352237687324	6.70751960180395	3.84206571997058	0.00103861374055807	0.219466724420918	-0.780633534363719
Bbs5	0.264279887626644	5.93560939987938	3.82610434986099	0.00107780797532704	0.219466724420918	-0.782536681031615
Mrpl46	0.348470920007642	4.65380233954126	3.8157238664716	0.00110408377733849	0.219466724420918	-0.734754163128541
Asprv1	-1.16305384012728	1.96370581380879	-3.81032813705242	0.00111799238302463	0.219466724420918	-1.01056993488764
Fn1	-0.404296897055315	5.76811180026551	-3.8062380430447	0.0011286513695584	0.219466724420918	-0.817325767313826
Nynrin	-0.315257655210051	4.22942381974088	-3.80505195848275	0.00113176121404623	0.219466724420918	-0.744327169802976
Mrps35	0.36949199557757	4.09738090462603	3.79989587267141	0.00114537944708265	0.219466724420918	-0.751738487252616
Nmd3	0.261801511920901	4.74818267726977	3.7961567833569	0.00115535686081063	0.219466724420918	-0.780528826298265
Slfn5	-0.654364979755987	2.66575797077134	-3.79386471036186	0.00116151569278133	0.219466724420918	-0.847822313135871
Bmp6	0.809020214490148	0.348643701247248	3.7936458124242	0.00116210557827877	0.219466724420918	-1.53679775557814
Mrpl18	0.276215763219583	5.34789535447757	3.78840271335983	0.00117632395327306	0.219466724420918	-0.829856023670012
U2af1	0.243870020358822	6.2071017578672	3.78017948183747	0.00119897277545298	0.219466724420918	-0.895600577078642
Smim40	0.338024739506998	7.97401130897035	3.7763951721972	0.00120954072432741	0.219466724420918	-0.953230467955884
Snhg15	0.441051165690068	3.84505072027784	3.77271398117455	0.00121990945665337	0.219466724420918	-0.806003060296059
Cfap298	0.254416523749692	5.61948237396963	3.7368106002645	0.00132578066068965	0.219466724420918	-0.95802458982681
Map1a	-0.329160513252766	7.13374019561035	-3.73459840052987	0.00133259432856791	0.219466724420918	-1.02975938636858
Bcr	-0.258223163826079	6.43209214540241	-3.73205264732858	0.00134047835399735	0.219466724420918	-1.01234606789691
Ephb3	-0.381779264904035	3.46224519035741	-3.73028612090755	0.00134597634216632	0.219466724420918	-0.897341322013599
Vwf	-0.468659561508592	3.7004092498292	-3.72390226136194	0.00136603204030572	0.219466724420918	-0.905563007592579
Cps1	-1.67423387455469	-0.230980263618335	-3.71925419642576	0.00138082070177962	0.219466724420918	-1.94021136436836
Thoc3	0.25616072472734	5.45610741571084	3.71816731633603	0.0013843016462998	0.219466724420918	-0.989038309478242
Polr2i	0.367375651627738	4.15746636161793	3.71297316264013	0.00140105745249656	0.219466724420918	-0.931497625803822
Pou3f2	-0.938434648136699	0.757133510785066	-3.71147945407949	0.00140591312214488	0.219466724420918	-1.53008964778806
Pcdh1	-0.428227115587708	3.73777279454378	-3.70166865575808	0.00143822278338352	0.219466724420918	-0.950194143900642
Rsl1d1	0.22299975690975	6.87638840952918	3.6995538880885	0.00144528313186539	0.219466724420918	-1.09781415294234
Polr2k	0.470127027042903	4.7646479909086	3.69795889393642	0.00145063088157141	0.219466724420918	-0.987315721396352
Rbm7	0.306406453401286	6.75636742065706	3.66763833119532	0.00155610162553072	0.219466724420918	-1.16325364757869
Strap	0.217424968619753	7.23056373836154	3.65744210395903	0.00159324845728458	0.219466724420918	-1.19975725837514
Lmo1	0.391961960995361	4.94337736051601	3.64811552216429	0.00162799497553506	0.219466724420918	-1.10256015555602
Utrn	-0.267516498068007	5.79662863758638	-3.64338285574548	0.00164591245189338	0.219466724420918	-1.17261270531274
Fscn2	0.319756202495272	7.21665244266673	3.64113127167321	0.0016545051203164	0.219466724420918	-1.23510128408657
Pltp	-0.429109143010984	4.5690173677905	-3.63595415142265	0.00167443115261694	0.219466724420918	-1.10538802234408
Ccdc107	0.385549158438346	5.58661574175854	3.62971243545447	0.00169877052011753	0.219466724420918	-1.18385253523853
Cops3	0.240385597926663	6.6209270752127	3.62794466499058	0.00170572724779432	0.219466724420918	-1.24434945057916
Kif1a	-0.289726083362556	8.91956183516381	-3.62588572616856	0.00171386533875676	0.219466724420918	-1.29279892674466
Cul7	-0.335249520298733	4.89403328119426	-3.62463191862238	0.00171883989406658	0.219466724420918	-1.15254526216362
Cst3	0.303794512236021	9.46525591725923	3.6173513972284	0.00174800923246027	0.219466724420918	-1.31449649756301
Ptges2	0.333662472851791	5.54558737028124	3.61447418808306	0.00175967119997392	0.219466724420918	-1.21570607290642
Ubald2	0.26243729837736	5.41023845295196	3.61266447685382	0.00176704573181133	0.219466724420918	-1.21059368240734
Calml3	-1.35973871945488	1.6994665645037	-3.60294187408073	0.00180719116338336	0.219466724420918	-1.41783475972417
Pex2	0.284731242244214	6.23135735637124	3.60209558744827	0.00181072790188184	0.219466724420918	-1.28276663092593
Pdcl3	0.226000764824536	5.64845368195492	3.60115418760401	0.00181467016732121	0.219466724420918	-1.25158159292875
Bcl7c	0.205752192327172	5.33733129918221	3.59832097343677	0.00182658596003149	0.219466724420918	-1.23668020794944
Trappc4	0.303892250870754	5.96389820604791	3.59293765295246	0.0018494402672764	0.219466724420918	-1.28733794803195
Arhgap19	-0.411029290650127	2.87287461495116	-3.58650953658787	0.00187710045346251	0.219466724420918	-1.21036727143151
Cetn3	0.293533950560084	6.71285548783684	3.58482308810507	0.00188442465707099	0.219466724420918	-1.34138245979247
Rbms1	-0.606595187148364	2.2605984868841	-3.57230233681749	0.0019396917908517	0.219466724420918	-1.31369849457956
Pdap1	0.182200938920042	6.924093614063	3.5708342698676	0.00194627582893077	0.219466724420918	-1.3800181760323
Ltbp4	-0.533616853730817	2.91330540297823	-3.56931647785394	0.00195310607408854	0.219466724420918	-1.24546600452028
Celsr2	-0.349788676922818	5.63434405991731	-3.56841553080076	0.0019571716302935	0.219466724420918	-1.32323495836553
Rsl24d1	0.235408882490203	5.43941242928338	3.5650340613138	0.00197250529272383	0.219466724420918	-1.31428076191005
Smu1	0.20806401857048	6.5752075003128	3.56159940080467	0.0019882015472603	0.219466724420918	-1.38634798250869
Chmp4b	0.183678043765088	8.18437658215641	3.55554753734997	0.00201615884360118	0.219466724420918	-1.43871521190113
Gli2	-0.556008814189439	1.86252774855705	-3.54954979146926	0.00204424881021737	0.219466724420918	-1.42686550596536
Pkig	0.335807505676803	6.51058554338232	3.54693667990265	0.00205660755024527	0.219466724420918	-1.41440139915757
Mrps26	0.329629675956586	4.70609268320919	3.54457608638064	0.00206783535816808	0.219466724420918	-1.30636887051052
Zer1	-0.225753431527068	6.2831506451412	-3.54316920721936	0.00207455570338032	0.219466724420918	-1.41326210126145
Wdfy4	-1.29465832314337	0.226116855637892	-3.54086954048932	0.00208558711330236	0.219466724420918	-1.94782753994899
Cbfa2t3	-0.402902127969501	3.84859838891525	-3.54054154198171	0.00208716521669884	0.219466724420918	-1.27726227697227
Raly	0.2393479310355	8.46823086160378	3.53502430290376	0.00211388758995127	0.219466724420918	-1.48647710254339
Sez6l	-0.287599636575906	5.7777435860889	-3.53384967305873	0.0021196202470927	0.219466724420918	-1.40586871745982
Micos10	0.264563005470835	6.400627954734	3.53364826969159	0.00212060471354869	0.219466724420918	-1.43867472020714
Pak1ip1	0.205663490613764	5.89722279762797	3.53181246625498	0.00212959899431466	0.219466724420918	-1.41646085296229
Cntn5	-0.506049327663776	1.31613506571383	-3.52952247955189	0.00214087123059928	0.219466724420918	-1.60824781265083
Ptprk	-0.26770338580138	5.44425249400986	-3.52654928856081	0.00215559428880596	0.219466724420918	-1.39922687613983
Rnf152	-0.338258926465744	5.9238623025432	-3.52468879172159	0.00216485808663436	0.219466724420918	-1.43562708932606
Tmem94	-0.339380572507397	4.88675978424184	-3.52398381228102	0.00216837856932342	0.219466724420918	-1.36304325241887
Rpl22	0.287320967471071	7.63792341870851	3.52018048314651	0.00218746897896125	0.219466724420918	-1.50690151634019
Tceal9	0.261700512262157	7.08292507287166	3.51710372272826	0.00220303359582317	0.219466724420918	-1.50059729008488
Vps13c	-0.354342032068415	4.90967744540574	-3.51660711115959	0.00220555604924919	0.219466724420918	-1.38354070968225
Cbx3	0.195493751843647	7.90419578731999	3.5147450887605	0.00221503924455215	0.219466724420918	-1.52346911246365
Dnttip2	0.256332873573067	7.07629496495923	3.51190883722704	0.00222956141981574	0.219466724420918	-1.51142977127233
Arhgap44	-0.215669062084966	6.09612484667082	-3.50847172082994	0.00224728593464382	0.219466724420918	-1.47822052296698
Syce2	0.427345566283323	2.82212664142612	3.50829985711594	0.00224817583672664	0.219466724420918	-1.36273490640274
Chrnb3	-0.308914893074233	6.16720360297045	-3.50517116268782	0.00226443689578632	0.219466724420918	-1.4891013661871
Nwd1	-0.449109965337483	3.24097290677894	-3.49748959852443	0.00230485413618262	0.219466724420918	-1.3612581439667
Flrt1	-0.459080533405817	2.42570148352421	-3.49524376678637	0.00231680445434716	0.219466724420918	-1.42055817630635
Pop4	0.286588279250667	4.73776255494263	3.48314537438369	0.00238223877686866	0.219466724420918	-1.43835266875322
Slc10a4	-0.516897764516334	1.9977877601811	-3.48294587957656	0.00238333285654628	0.219466724420918	-1.51290613243634
Mlf1	0.454364499382653	3.93240315834573	3.48265507473302	0.00238492858964035	0.219466724420918	-1.39520924279374
Myadm	-0.374306015112462	3.79303706449215	-3.47843029898384	0.00240823018314245	0.219466724420918	-1.40158109125805
Lipt2	0.651484310419639	2.0783429399001	3.47312567705459	0.00243780518751529	0.219466724420918	-1.51413333567354
Tmem17	0.469072677465415	3.04000185201396	3.46234599670169	0.00249901097773107	0.219466724420918	-1.4368706626717
Arpc5l	0.268795170635526	5.5965844026665	3.46129194714892	0.00250507628613977	0.219466724420918	-1.54588084643102
A430005L14Rik	0.344504382415561	4.48416053379656	3.46104744720383	0.0025064852781961	0.219466724420918	-1.46612601666738
Slc25a33	0.24831600804345	6.81223242935484	3.45908311153719	0.00251783358361441	0.219466724420918	-1.61643424002311
Arl6	0.320749417079742	7.69376943203697	3.45857661663288	0.00252076787934011	0.219466724420918	-1.64096480565285
Prickle3	-0.834141880475296	-0.28190712425748	-3.45760830828332	0.00252638698235225	0.219466724420918	-2.19197390514636
Snrpe	0.411144120717969	4.85687397211582	3.45661875937024	0.00253214207435197	0.219466724420918	-1.49987775256658
Psma6	0.276605305780842	6.83494437774067	3.45317351123539	0.00255227999271556	0.219466724420918	-1.62991972566862
Tnrc18	-0.295030357157216	5.77715336293634	-3.45197000890517	0.00255935167712449	0.219466724420918	-1.58184120286369
Ppih	0.381292718905327	3.75743480661859	3.45176278449473	0.00256057125459847	0.219466724420918	-1.45344793057781
Cxcl13	0.698693658572438	0.826729722761328	3.45167272522804	0.00256110145841261	0.219466724420918	-1.85825059954491
Ranbp1	0.237584880430548	5.79692374695911	3.44887173497173	0.00257764567216709	0.219466724420918	-1.58667034274859
Spock2	-0.30617542979911	7.88456459980101	-3.44870359999334	0.00257864210832213	0.219466724420918	-1.66680698814707
Fnbp1	-0.211726173686445	5.92744542750457	-3.44862099623052	0.00257913179052111	0.219466724420918	-1.59810227975253
Sp140	-1.12795811516283	-0.0895659418003266	-3.44814983708885	0.00258192661124223	0.219466724420918	-2.23363173028059
Ncoa3	-0.314274545009304	4.95376963563622	-3.44697838028743	0.0025888883704627	0.219466724420918	-1.53119334205488
Mbip	0.319883522771656	4.26781227363695	3.44412061886388	0.00260594907079452	0.219466724420918	-1.48933517335864
Trmt10c	0.392963914511691	4.50608543719993	3.44194619489431	0.002619004291486	0.219466724420918	-1.50828162916403
Zkscan14	0.307571790039992	4.07451640010194	3.43825750879614	0.00264129834729319	0.219466724420918	-1.49247015683573
Zfp119b	0.348320339273411	3.92596961131801	3.43575387362122	0.00265653625112291	0.219466724420918	-1.49162871198761
Clic5	-1.00519739286903	1.35898130055388	-3.43536668836406	0.00265890048381719	0.219466724420918	-1.75519315950739
Lsm4	0.322026589882122	5.70166536746268	3.43224171280323	0.00267805808759503	0.219466724420918	-1.61457007246689
Dop1b	-0.336505477469001	4.63865026824361	-3.43180038161316	0.00268077457033756	0.219466724420918	-1.54115224549455
Rom1	0.258804095648358	10.4461181859026	3.42924366439897	0.00269656505310892	0.219466724420918	-1.72717423386678
Celf3	-0.241009554389811	6.37567706726993	-3.42448702027962	0.00272618604246987	0.219466724420918	-1.67384757979557
Arfip2	0.158140314551519	6.69541678214175	3.42118374692602	0.00274694434966968	0.219466724420918	-1.69429712036821
Esco1	0.20757280330709	5.73200105186557	3.42072330465976	0.00274985014861457	0.219466724420918	-1.64349668016778
Lmo7	-0.667756228829708	1.438676407606	-3.41274615464639	0.00280067505254248	0.219466724420918	-1.76288937005925
Actl6a	0.208161489719387	6.01562667176909	3.41117346139685	0.00281080351170506	0.219466724420918	-1.68170518851135
Gsto1	-0.868076210448851	5.59627157823437	-3.4104176071677	0.00281568415573716	0.219466724420918	-1.64258744420329
Anapc15	0.305639309514769	3.22105363820117	3.41012190001488	0.00281759583756707	0.219466724420918	-1.53272200181219
Alg5	0.273102713235407	4.39513116367699	3.40938956803925	0.00282233569222511	0.219466724420918	-1.56883541928426
Ipw	-0.990374528127101	0.0865552549292389	-3.39748397120924	0.00290049939889025	0.219466724420918	-2.22037238929928
Ripply3	-1.40069336918023	-0.629565895812626	-3.39421956010401	0.00292229991328345	0.219466724420918	-2.49115599044846
Ube2e3	0.197223777880231	7.22975594848208	3.39113137437638	0.00294307156025201	0.219466724420918	-1.77660007095746
Jcad	-0.332351440031536	5.0098902063619	-3.38987447588126	0.00295156709762348	0.219466724420918	-1.65116835594879
Slit1	-0.509611205120745	3.22334009171194	-3.38979613976935	0.0029520973774409	0.219466724420918	-1.57184695051076
Trim66	-0.346323765711207	3.82054174044137	-3.3896031710066	0.00295340403773155	0.219466724420918	-1.5816198051221
Ube2j2	0.256397136576954	5.82345985565843	3.38693733925306	0.00297151352321948	0.219466724420918	-1.7199339276751
Psmd9	0.266840941687332	5.22852667895404	3.38434155811301	0.00298925183597669	0.219466724420918	-1.68106730672539
Tymp	-1.03815214481289	0.207840894827018	-3.38397825376891	0.00299174275642423	0.219466724420918	-2.22184788011919
Ndufb9	0.331864084584547	6.81674863023255	3.38363328551142	0.00299410984435745	0.219466724420918	-1.7783594054083
Zfp472	0.303078738168979	5.46099390047175	3.37907172089364	0.0030255835218338	0.219466724420918	-1.70940671135403
4930579G24Rik	0.478728830433145	2.945954369102	3.37900778481035	0.00302602696373853	0.219466724420918	-1.60075397554063
6330525I24Rik	-0.737214358299527	0.801042106965167	-3.37876831307958	0.00302768843608331	0.219466724420918	-1.9902171429501
Cdc34	0.25497854258888	6.17306803139887	3.37674429620181	0.00304176700692097	0.219466724420918	-1.76278795909265
Eif4a3	0.227695247926247	6.87919389688891	3.3753896382395	0.00305122553280169	0.219466724420918	-1.79941820499596
3110082I17Rik	0.438727487112266	2.76997252317739	3.37216077122018	0.00307388669442241	0.219466724420918	-1.62154838793151
Sec22a	0.250569736157135	5.78369391789932	3.37152808034275	0.00307834641246278	0.219466724420918	-1.74998553168677
Polr2c	0.255089079806909	5.99926865775767	3.36902634933006	0.00309604287890965	0.219466724420918	-1.76960888021833
Vps13a	-0.312556109459461	4.27146263421724	-3.36867369100368	0.0030985454839947	0.219466724420918	-1.64638691376663
Pcdha5	-0.837734325057427	2.00958259982732	-3.36809483543904	0.00310265757674702	0.219466724420918	-1.72198909332542
Atg4d	0.21967874580638	5.63017862802076	3.36066217965729	0.00315593579581936	0.219466724420918	-1.76279772439875
Maf1	0.257343147811723	7.2553064483414	3.35379953727711	0.0032059239024298	0.219466724420918	-1.85705510463325
Naa20	0.29973229988852	5.79360415170923	3.35270637243945	0.00321395795052403	0.219466724420918	-1.79010035859678
Pkd2l2	-0.654075906948414	0.608234699093	-3.35224406840895	0.00321736151766133	0.219466724420918	-2.07151697574909
Wnk2	-0.282537670054016	5.69310977248634	-3.35026301028145	0.00323198647809538	0.219466724420918	-1.79146218879976
Taf10	0.345359749790817	4.65941956699819	3.34574526910524	0.00326558237144889	0.219466724420918	-1.71649760106692
Eif1ad	0.273136237430553	5.46583319755669	3.34522293969964	0.0032694886415479	0.219466724420918	-1.78125122263911
Higd1a	0.286780418544453	6.85508223729194	3.34456247796572	0.00327443449745801	0.219466724420918	-1.86425985197013
Rpap3	0.219945057267589	5.35190467131941	3.34203070632342	0.00329346162620492	0.219466724420918	-1.77971985432637
E2f5	0.27833997896586	4.1568503469626	3.34060870802786	0.00330419589218773	0.219466724420918	-1.69428943329551
Srsf3	0.21076503211656	8.30426711996403	3.33988895315286	0.00330964217718555	0.219466724420918	-1.90630286203504
Itpripl2	-0.455653123795875	3.2237813945237	-3.33665851356624	0.00333419497279521	0.219466724420918	-1.6752567443372
Znfx1	-0.302319733132044	5.68788359537263	-3.33613879651947	0.00333816168275724	0.219466724420918	-1.8210970322843
Pcdha11	-0.596798940991946	2.07239075365554	-3.33389516061468	0.00335533922053918	0.219466724420918	-1.76844332632922
Psmb7	0.315346236714877	7.23070943957995	3.33388133250838	0.0033554453581121	0.219466724420918	-1.89881591479647
Ssr4	0.283515080500069	5.5291155014891	3.33257547931337	0.00336548326078775	0.219466724420918	-1.81451330736264
Ogdh	-0.163359015460205	7.79175210825246	-3.32581739011665	0.00341790347218116	0.219466724420918	-1.92930597626842
Cacybp	0.299049139379128	6.6956531590383	3.32438688492792	0.00342910151508243	0.219466724420918	-1.90066334996744
Guk1	0.313133962677444	7.75757544753481	3.32296086413335	0.0034403002042401	0.219466724420918	-1.93393645606313
Rbfox1	-0.212700911249638	6.2469231427275	-3.32277829761824	0.00344173650103484	0.219466724420918	-1.88347285759365
Psmb2	0.22067263914551	6.03069864310907	3.32074713947995	0.0034577557860546	0.219466724420918	-1.87475009622901
Hnrnpc	0.165333189613532	8.39446563554965	3.32042494732585	0.00346030354140915	0.219466724420918	-1.94925367911039
Dtna	-0.220451307201465	5.42052286193901	-3.32031309591381	0.00346118844336953	0.219466724420918	-1.83276460838969
Tomm20	0.165118258043783	8.53041394307371	3.3178312131806	0.00348088071742709	0.219466724420918	-1.95631018928003
Slc12a5	-0.224985684859876	9.5698350499467	-3.31719866306928	0.0034859171413986	0.219466724420918	-1.96578490341926
Klhl34	-0.500675250001352	1.79814042008734	-3.31428940015872	0.00350917296166076	0.219466724420918	-1.82982184274953
Snrpd1	0.306306520550848	5.98612125452594	3.313688039793	0.00351399896948346	0.219466724420918	-1.88477037890345
Dnajc8	0.208013888620737	7.33789620645801	3.31009110597861	0.00354300081823486	0.219466724420918	-1.95282963468452
Dpy19l3	-0.251443656585286	4.85089909343191	-3.30885963156974	0.00355298384230736	0.219466724420918	-1.81112573673911
Tmsb15b1	0.54546445494949	2.42326233565443	3.30716976721925	0.00356672764579697	0.219466724420918	-1.77371510476244
Ttyh3	-0.235986791488669	6.49622792381887	-3.30638363893111	0.00357313900670918	0.219466724420918	-1.93197094770442
Pcdh8	-0.29006341299733	4.55257214962626	-3.3014510943333	0.0036136250523358	0.219466724420918	-1.79947658110355
Nrp1	-0.433501550112234	4.07569951162169	-3.30032706940596	0.00362291358255573	0.219466724420918	-1.77354232795017
Copb2	0.14979036391994	7.22310780745527	3.29913321444145	0.00363280473959118	0.219466724420918	-1.97398431447467
Shisal1	-0.231060387580127	6.26106105153808	-3.29263450153347	0.00368711194338253	0.219466724420918	-1.9495994900805
Hectd4	-0.328442933486082	6.80945910480358	-3.29149375850307	0.00369672625917217	0.219466724420918	-1.97664070420277
Tmem104	-0.389783180782422	3.66855615351651	-3.29118457014733	0.00369933635496951	0.219466724420918	-1.7721458009521
Ednra	-0.869079976923857	0.970534653131017	-3.2890942855917	0.00371702938277429	0.219466724420918	-2.07387476285414
Peak1	-0.368444885501725	3.87628824219194	-3.28848802430132	0.00372217648922431	0.219466724420918	-1.78550870479794
Csf3r	-0.646124499554487	1.64203479109899	-3.28782431939635	0.00372781927798127	0.219466724420918	-1.90506169073214
Kcnc1	-0.249218125539683	6.7711058877215	-3.28769023477665	0.00372896027444485	0.219466724420918	-1.98373533822441
Lpp	-0.518311863422142	2.98820693150434	-3.28521986094956	0.00375004318426231	0.219466724420918	-1.77685517823502
Sap30	0.351435734611385	4.65629753598224	3.28431368979508	0.00375780589793153	0.219466724420918	-1.84216226867683
Dchs1	-0.406296474933761	3.42291805720473	-3.28406477840009	0.00375994094582475	0.219466724420918	-1.77923851164306
Mrps18c	0.344749229267697	4.65290662673774	3.28348362173235	0.00376493045926085	0.219466724420918	-1.84436474166729
Mta1	-0.178096511243083	5.52683163215388	-3.28296759929176	0.00376936618852391	0.219466724420918	-1.91835004904206
Guca1a	0.316172716489378	9.92745892845515	3.28232540718772	0.00377489360808486	0.219466724420918	-2.04188543757319
Arf5	0.245200498256843	6.11342633272608	3.27735322828578	0.00381795870075825	0.219466724420918	-1.97067082568117
Cacna1a	-0.241883271672551	4.93051392735016	-3.27354669716578	0.0038512520390178	0.219466724420918	-1.89130664351675
Cfap36	0.229078283812012	6.66689882165222	3.2682658742879	0.00389791030283306	0.219466724420918	-2.01935528006444
Cx3cl1	-0.180637993601464	6.53899657783976	-3.26767593034523	0.00390315687394869	0.219466724420918	-2.01571313760602
Glo1	0.2201813620282	8.94630108976686	3.26728604910887	0.00390662800564343	0.219466724420918	-2.06823675259218
Fnta	0.208297914317308	6.28336355962444	3.266843516992	0.00391057154508998	0.219466724420918	-2.00314516054168
Shank3	-0.297247514901217	4.3023248908036	-3.26564253354519	0.00392129348670085	0.219466724420918	-1.85896445938441
Hmgb3	0.290916535914508	5.7800993030684	3.26411908484188	0.00393493560825558	0.219466724420918	-1.97742555272738
Clcn7	-0.167431793104707	6.08050744246803	-3.26402057648906	0.00393581932130751	0.219466724420918	-1.99815409235026
Cnbp	0.222762420492778	8.81919226055415	3.26160490920219	0.00395755091111919	0.219466724420918	-2.07921841950712
Txndc12	0.218110794090188	5.42228800998218	3.26143011402593	0.00395912792578766	0.219466724420918	-1.95567598747892
Nxnl2	0.344697463352893	6.5971656046611	3.26062575942961	0.00396639278562816	0.219466724420918	-2.03114689379192
Emc7	0.253389998639679	6.92065791984933	3.26011303699918	0.00397103044296074	0.219466724420918	-2.04594964100634
Zbtb4	-0.188606603213547	7.55633051181417	-3.25934551704086	0.00397798268497164	0.219466724420918	-2.06681411364792
Ddrgk1	0.224250273205649	6.96949048080337	3.25624994918027	0.00400614338228729	0.219466724420918	-2.05650579930463
Czib	0.263597936667933	4.72670243475967	3.25419006876998	0.00402499010433005	0.219466724420918	-1.91236115339613
Dpcd	0.300313475716252	6.12139024907676	3.25308983537762	0.0040350920518347	0.219466724420918	-2.02198867045389
Grin2b	-0.374505138653585	3.98077996130814	-3.25091354518358	0.00405514693450581	0.219466724420918	-1.86878701045439
Gm15417	0.338846899649752	4.48480477173621	3.24640232356428	0.00409702903859129	0.219466724420918	-1.90691667593361
Rnf146	0.174827413334826	6.39625374124548	3.24613401277175	0.00409953329241517	0.219466724420918	-2.05399247918741
Rsrc2	0.151516215725637	7.35501387560668	3.24328638068406	0.00412620365409152	0.219466724420918	-2.0959889084618
Iqsec3	-0.276412668137694	8.00246884294976	-3.23714555921839	0.00418429503842277	0.219466724420918	-2.12233824510287
Med28	0.307389538634117	6.00366973770394	3.23542071816982	0.00420075488221997	0.219466724420918	-2.05171096592182
Sez6	-0.224379528810113	6.47092360885682	-3.23268738670187	0.0042269680365066	0.219466724420918	-2.08704757670051
Cnga1	0.20001212290547	9.30254637589633	3.23239505504819	0.00422978098041194	0.219466724420918	-2.14537223365094
Rpf2	0.29322587846006	4.21516928932913	3.22524696875822	0.00429913410011625	0.219466724420918	-1.93168548375012
Dock10	-0.456694554799652	2.12047240988798	-3.22524246802259	0.00429917811525203	0.219466724420918	-1.9443318220528
Arg1	-0.929816389489719	-0.229200688009398	-3.22440019442009	0.00430742290826867	0.219466724420918	-2.52614955301681
Hmgb1	0.197023867420863	7.97890631540194	3.22387682008193	0.00431255384750919	0.219466724420918	-2.1496699422423
Exosc3	0.293180703322427	4.40020033116248	3.22213976932984	0.00432962591345418	0.219466724420918	-1.95044228706187
Gatad1	0.207452509093826	6.04301905204005	3.21782417286364	0.00437232620348723	0.219466724420918	-2.09245281433039
Amotl1	-0.29010808700762	4.92783036288502	-3.21674228385773	0.00438309507150061	0.219466724420918	-2.00954205585125
Zfp518b	-0.320023773493286	4.28876789058436	-3.21574044859269	0.00439309016263785	0.219466724420918	-1.95745667528289
Cox5b	0.241838253175299	7.21707071839899	3.21485600393193	0.00440193254035336	0.219466724420918	-2.1520271676511
9130401M01Rik	0.308958010312881	4.72159390676375	3.21365727674771	0.0044139447100743	0.219466724420918	-1.99328142412937
Psma2	0.264544440920694	6.92788316437462	3.21200413028081	0.00443056294982441	0.219466724420918	-2.14863001964323
Gcnt1	-0.815454700614253	1.39765891895105	-3.21181512264945	0.00443246682835842	0.219466724420918	-2.0909245560613
Mrm2	0.415517147956947	2.87424818275658	3.20720019260577	0.00447920138131036	0.219466724420918	-1.92596752484558
Apc2	-0.255244087396135	6.22792577118188	-3.2060484291977	0.00449093976506175	0.219466724420918	-2.13154039787427
Soat1	-0.445876396715376	3.80595036754553	-3.20561459945513	0.00449536898022797	0.219466724420918	-1.94811528291703
Nkd2	-0.667256133429629	0.701236096200001	-3.20522766104219	0.00449932304690919	0.219466724420918	-2.26500893210604
Srp19	0.336998062876223	5.06528879318811	3.19894682616934	0.00456398199822891	0.219466724420918	-2.04964484856414
Mrps18b	0.256321025648099	4.45894401850299	3.1979290745651	0.0045745442790676	0.219466724420918	-2.00379183728353
Mrgbp	0.267914082918866	5.22270472106205	3.19773875889236	0.00457652202678066	0.219466724420918	-2.06865663935058
Vhl	0.190964364627804	5.92220561825095	3.19707653879293	0.00458341026839521	0.219466724420918	-2.12932643847914
Ube2g1	0.181960871877187	6.26850380719266	3.19065245559023	0.00465075830217336	0.219466724420918	-2.16412872441461
Dph3	0.227744912066202	5.96944396361247	3.19030891270926	0.0046543869207497	0.219466724420918	-2.14501438878747
St3gal4	0.227407955211867	5.40462738603413	3.18927014916788	0.00466537548238982	0.219466724420918	-2.10503044898192
Klc3	0.232547099829643	7.03959694805651	3.189186828435	0.00466625798473231	0.219466724420918	-2.20086476973744
Dst	-0.267447092716735	7.24386324464474	-3.18704728539532	0.00468897500324737	0.219466724420918	-2.21322314201456
Asf1a	0.269918681265957	4.83655291029283	3.18371809364429	0.00472453768795064	0.219466724420918	-2.06476355308279
Gm44502	1.40386562678464	0.0451549397227629	3.17834165789096	0.00478252443083514	0.219466724420918	-2.4481804452382
Mrps28	0.318252463491205	4.0546679104967	3.17738998774855	0.00479286045359684	0.219466724420918	-2.01487759055061
Eif4a1	0.180696838203199	8.42660275395188	3.17647167894579	0.00480285475533989	0.219466724420918	-2.25636196470125
Ifit1bl1	-0.93023350274586	0.629491417613915	-3.17529061659244	0.00481573853185043	0.219466724420918	-2.32458480196401
Fbxo9	0.172407945166522	7.21815378967756	3.17324132640385	0.0048381733586987	0.219466724420918	-2.2408420182792
Tmem9	0.217626924697259	6.99679196886225	3.17257363023921	0.00484550498270962	0.219466724420918	-2.23517588882893
Stat6	-0.331910450170226	3.5241194005691	-3.17218183558946	0.0048498121088033	0.219466724420918	-2.00021370772471
Odc1	0.207589160841625	7.65572862766305	3.17195668673621	0.00485228892911028	0.219466724420918	-2.25421107803887
Klhdc7a	-1.04375418807363	0.68727069245939	-3.17183285773518	0.00485365167342266	0.219466724420918	-2.32693171685122
Prkd2	-0.313811773497702	2.64049264156721	-3.17069652606077	0.00486617446489546	0.219466724420918	-2.00273887659291
Idh3g	0.206344227682264	6.52913992675898	3.17050621040891	0.00486827488506075	0.219466724420918	-2.21981504737446
Fuom	0.379829995200614	4.05166561760873	3.16960578671004	0.00487822438638492	0.219466724420918	-2.03210713132566
Anp32a	0.198166878914654	9.41147775604778	3.16824931025934	0.00489325054985908	0.219466724420918	-2.28228074833885
Erbb4	-0.340183245490072	3.06956669218708	-3.16759281960792	0.00490053889049893	0.219466724420918	-1.99924106881305
Sez6l2	-0.202352434683732	7.01511068426608	-3.16539424885265	0.00492502436817111	0.219466724420918	-2.25112767255309
Oaz1	0.257076468496374	9.33243424353108	3.16512100895562	0.0049280757443137	0.219466724420918	-2.28825038487617
Gm4070	-0.855608727038272	1.20369300950181	-3.16061437011733	0.00497866927975473	0.219466724420918	-2.21002812908793
Ano6	-0.400487642880697	4.45101256792554	-3.15996413372557	0.00498601071072262	0.219466724420918	-2.08370251586815
Heatr5b	-0.29139570410285	4.89728553029072	-3.15925853497819	0.00499398911884509	0.219466724420918	-2.12174880292455
Gvin1	-0.855427530432934	1.18017058415161	-3.1586720454518	0.00500063017468981	0.219466724420918	-2.21785693995002
Tfam	0.263720578286286	5.27869998610582	3.15798444160943	0.00500842712848777	0.219466724420918	-2.15849356988378
Fam216a	0.213538582701157	5.39323945636727	3.15697458114147	0.00501989969093743	0.219466724420918	-2.16870277435673
Kif5a	-0.242960971855996	7.99239010285644	-3.15599683340618	0.00503103178790816	0.219466724420918	-2.29435062886095
Marchf4	-0.309360870610527	4.25527328816835	-3.15527265501436	0.00503929235787704	0.219466724420918	-2.07934540105497
Igdcc4	-0.302333405724278	4.17423249779631	-3.15417366383769	0.00505185355330596	0.219466724420918	-2.07422819031369
Nrp2	-0.301549152681416	4.25209063592765	-3.15354895154952	0.00505900742819778	0.219466724420918	-2.08196196284509
Mrc2	-0.904226165505684	1.6745935688998	-3.15216939077705	0.00507484034669666	0.219466724420918	-2.1334652826637
Commd5	0.339846422296838	3.68973887795514	3.15214543486925	0.00507511570863445	0.219466724420918	-2.04633666275405
Fam13a	-0.348864886931818	4.11919963834829	-3.15193837664746	0.00507749635149458	0.219466724420918	-2.07166607480785
Amot	-0.490838139112132	2.6056729478178	-3.15103990715209	0.0050878390507583	0.219466724420918	-2.03850420227131
Apol9b	-1.12397035162304	0.00216809041693626	-3.15081616011825	0.00509041789113838	0.219466724420918	-2.56987491929325
Sec22b	0.191129818321531	6.47162724133971	3.14993309921589	0.00510060819587174	0.219466724420918	-2.25983503611396
Ing1	0.207504175002303	5.94045618670738	3.14701395933919	0.00513443570775455	0.219466724420918	-2.23433983454055
Lrp5	-0.440790973506291	3.96383866093089	-3.14532624698309	0.00515409262203776	0.219466724420918	-2.07708491807444
Samhd1	-0.203467332614308	5.01376600775902	-3.14378167691643	0.00517214645065125	0.219466724420918	-2.16345183694042
Paqr5	-0.559255706737545	0.865290980320022	-3.14147233261974	0.00519925412221049	0.219466724420918	-2.32440957615875
Rab28	0.24294009322779	7.54798135149869	3.1410513220066	0.0052042109132152	0.219466724420918	-2.31637251566569
Slc4a8	-0.294761959518625	6.31120465612472	-3.14033741793981	0.00521262660096494	0.219466724420918	-2.27358947165105
Chrac1	0.315055696760367	5.85797439963137	3.13737470366864	0.0052476934195694	0.219466724420918	-2.24617408422975
Sar1a	0.142860889457003	7.52734724684654	3.13623804153303	0.00526120776592633	0.219466724420918	-2.32683563719086
Rab5if	0.241929566420255	5.72428665055217	3.13294779314863	0.00530051810081033	0.219466724420918	-2.24521478872754
Tmed9	0.169979726958963	6.60172793993086	3.13058597050706	0.00532891184983969	0.219466724420918	-2.30732458196773
Gpank1	0.270294534712322	4.65526033892924	3.129898921752	0.00533719923517016	0.219466724420918	-2.15973623934841
Gbp4	-0.797692041587962	0.967963966843843	-3.12984893132595	0.0053378027229198	0.219466724420918	-2.30857419877377
Tusc3	0.248012089726287	7.42664011847791	3.12677189569292	0.00537507679698751	0.219466724420918	-2.34390616769007
Unc119	0.263356093098817	10.4751438526392	3.12627291190178	0.0053811450803633	0.219466724420918	-2.37517513999092
Dagla	-0.341477845670991	4.52899391091343	-3.1261054532942	0.0053831830830116	0.219466724420918	-2.15805962837157
Xdh	-0.750021211706493	1.79370994838577	-3.12606726637237	0.00538364792997927	0.219466724420918	-2.16286505858047
Postn	-1.0481350031655	1.32974550779441	-3.12551067055726	0.0053904277629087	0.219466724420918	-2.2676369348451
Brix1	0.279408732436536	5.32229560325589	3.12441873572599	0.00540375260471116	0.219466724420918	-2.22998113689842
Hbp1	0.163459786124362	6.10320038799042	3.12269379513421	0.0054248672061337	0.219466724420918	-2.29798599166814
Ndufa4	0.326710273707258	8.06569553502497	3.12254493181418	0.00542669315928301	0.219466724420918	-2.36472684804687
Slc25a45	-0.568260599070041	1.35746494829048	-3.1189589772727	0.00547085917903072	0.219466724420918	-2.23900840254469
Pih1d2	0.484118565325424	1.63872489493632	3.1176210427775	0.00548742695508462	0.219466724420918	-2.18115850073971
Ttc38	-0.360798770033179	2.49064403424076	-3.11761954130622	0.00548744557529283	0.219466724420918	-2.10460599447798
Phf5a	0.199722842523587	5.40461021849719	3.11726002635891	0.0054919057974777	0.219466724420918	-2.25171500181709
Mtss2	-0.176662793616971	6.95610811245617	-3.11477810373003	0.0055227932535023	0.219466724420918	-2.35632940787068
Stx1b	-0.292832643566749	5.64292475549378	-3.11451724111588	0.00552604945967464	0.219466724420918	-2.28191359254694
Htr3a	0.373935223771202	2.9296052303808	3.11274809250086	0.00554818201656393	0.219466724420918	-2.10233457065518
Xbp1	0.22485350115322	6.8102872248006	3.11165298561877	0.00556192521395277	0.219466724420918	-2.3556932011851
Iqgap2	-0.817544817382473	3.84666513389613	-3.11026002950896	0.00557945407059804	0.219466724420918	-2.13740074479033
Ssb	0.16516693635905	7.70257992719322	3.10724653269591	0.00561755937588967	0.219466724420918	-2.39121890007532
Tfdp2	-0.26380740105817	4.53785830890224	-3.10715350332061	0.00561873973134309	0.219466724420918	-2.19687856536575
Mtus2	-0.227256691819767	6.03054230754182	-3.10645916896863	0.0056275570422117	0.219466724420918	-2.32706636386999
Iigp1	-0.809241233190155	1.39104780714401	-3.10576375064488	0.00563640157833235	0.219466724420918	-2.28126720351006
Bcl9	-0.240034826945388	5.47957233878856	-3.10567361809697	0.00563754889786211	0.219466724420918	-2.28674450375566
Glg1	-0.256372029118208	7.71610298380966	-3.10530523061994	0.00564224055008079	0.219466724420918	-2.39636925868822
Plxna1	-0.306029498335119	5.17448999255204	-3.10396716268928	0.00565931360688478	0.219466724420918	-2.26294120868957
Myo7a	-0.291333116003924	4.47964678799197	-3.10319406416605	0.00566920078553968	0.219466724420918	-2.20164936799503
Rap1a	0.222952172088413	5.83582642784641	3.10234274145426	0.00568010776771586	0.219466724420918	-2.31877056694334
Eif4e	0.166402489848168	7.26148188143762	3.0989015821018	0.0057244030977421	0.219466724420918	-2.39841331613517
Pdcd2l	0.279221341995954	4.44784068587365	3.09888549870422	0.00572461091144203	0.219466724420918	-2.20373061740974
Astn1	-0.236550663388904	5.75298012173216	-3.09678191481224	0.005751854511258	0.219466724420918	-2.32788144350664
Dgkh	-0.374813612351811	5.3092977486253	-3.09655335391773	0.00575482217734608	0.219466724420918	-2.29239176963599
Cabp4	0.260492576934289	7.47604074847175	3.09650192673847	0.0057554901195987	0.219466724420918	-2.4085001980463
Rph3a	-0.231665962165953	7.65435095849798	-3.09520475894279	0.00577236278206068	0.219466724420918	-2.41604863412156
Cracr2b	-0.514396369483835	1.17170429269161	-3.09495102090338	0.00577566883751274	0.219466724420918	-2.31991207915045
Zfp959	0.295267652519744	3.60198829345962	3.09491694153372	0.005776113011284	0.219466724420918	-2.1528958057017
Eed	0.222607596064135	5.50274464841314	3.09291926002235	0.00580220779035869	0.219466724420918	-2.31062602495765
Ran	0.215472080349407	8.28416740422855	3.09159918725033	0.00581951399140847	0.219466724420918	-2.43346598507978
Sstr1	-0.637760046020886	0.470095122020105	-3.09103175753633	0.00582696839131485	0.219466724420918	-2.49349607305562
Borcs6	0.248704024237946	5.23033238859053	3.08812912425223	0.00586524575549956	0.219466724420918	-2.2957286180097
Unc5d	-0.302059730023571	4.66021999438517	-3.086819897204	0.00588259037709346	0.219466724420918	-2.25281327034809
Sdhaf1	0.269324066925472	5.41129115148822	3.08649805126972	0.0058868617978929	0.219466724420918	-2.31445377022098
Mylk	-0.316915347439323	5.54669743104094	-3.08602807560363	0.00589310454476816	0.219466724420918	-2.33315178226739
Npm1	0.214049168306787	7.86246601642101	3.08557569203692	0.00589911967664992	0.219466724420918	-2.4397143095859
Chd1l	0.240992149640806	4.56781552812237	3.0848224665282	0.00590914817320274	0.219466724420918	-2.24633159711682
Elfn2	-0.295880663069414	6.36562143422921	-3.08290573789424	0.00593474224028117	0.219466724420918	-2.39677562762664
Eef2k	-0.311864495481527	3.50317217383617	-3.08262819724931	0.00593845713573328	0.219466724420918	-2.17271429185564
Rp9	0.253424362632403	4.99113040798125	3.08258763464058	0.00593900025707501	0.219466724420918	-2.28374301123632
Bloc1s1	0.28906691066276	5.18257240041547	3.08212819958803	0.00594515531949598	0.219466724420918	-2.30480221944348
Psma7	0.263909535203832	6.79852149352033	3.08130524734202	0.00595619589398222	0.219466724420918	-2.4176955641231
Pnrc2	0.188500327744758	6.96064456142287	3.0781270623988	0.00599902073541765	0.219466724420918	-2.43206258724835
Erh	0.290861415070925	6.0183947928588	3.07493299373181	0.0060423602449084	0.219466724420918	-2.38752387649789
Magi2	-0.211569971979048	5.08825002050909	-3.07293587131004	0.00606961271832708	0.219466724420918	-2.31820579671957
Akt1s1	0.199016769404077	5.24948977093631	3.07268046574778	0.00607310652874995	0.219466724420918	-2.33150156899886
Rbbp4	0.160796744426482	8.10213496114547	3.07215924812017	0.00608024255291466	0.219466724420918	-2.47191608537969
Rtca	0.223336916088807	5.87472364595713	3.07157405613867	0.00608826413690946	0.219466724420918	-2.38546362048913
Mcrs1	0.215918543688048	6.38396309448927	3.07096873055535	0.00609657249457528	0.219466724420918	-2.42106152304345
Rpl10a	0.288829014935784	8.18289699230701	3.06649451789561	0.00615832463071387	0.219466724420918	-2.48422965180034
Taf11	0.242263396479558	4.804149517197	3.06520151257065	0.00617628299904842	0.219466724420918	-2.30374269500675
Gadd45a	0.280724205683323	5.85825044796909	3.06290368161473	0.00620832251357201	0.219466724420918	-2.40296093654073
Hspa12a	-0.218083968759145	7.6687266869324	-3.06210943582165	0.0062194343756524	0.219466724420918	-2.48585933113807
Mrps7	0.267118223553979	5.59426475964694	3.06018799344328	0.00624639596573853	0.219466724420918	-2.38564250376286
Bud31	0.226221588523711	5.52068841497959	3.05525128546122	0.00631618768767255	0.219466724420918	-2.38973909883279
Runx1	-0.874049275363187	1.62558264649824	-3.05509886479502	0.00631835447710816	0.219466724420918	-2.30644060411991
Atraid	0.221182746837968	6.03801117442977	3.0549748716631	0.00632011767586823	0.219466724420918	-2.43224978903119
Prrt3	-0.35249806178251	3.23858448634879	-3.05494605791531	0.00632052747939581	0.219466724420918	-2.21410854181428
Atp2a3	-0.450521894887503	1.89900552230414	-3.05477221067668	0.0063230005677401	0.219466724420918	-2.25808604852042
Slc66a2	0.321045071138755	4.63653449224375	3.05425498421146	0.00633036398761505	0.219466724420918	-2.31096482784459
Psmd5	0.16566234075648	5.83032997240669	3.05419985922967	0.00633114925589676	0.219466724420918	-2.41864322291724
Ank1	-0.235903974431631	5.84606874344085	-3.05352275663459	0.0063408024387197	0.219466724420918	-2.42403765773732
Cacna2d2	-0.291286835224025	5.89491023024041	-3.05295275605857	0.00634893975714717	0.219466724420918	-2.42880279079724
Ubtd1	0.284683247923682	5.9480631441196	3.05281430108608	0.0063509178637071	0.219466724420918	-2.42929471791421
Grpel1	0.231877632458086	5.8518167205683	3.04728858864395	0.00643035266399614	0.219466724420918	-2.43278953718484
A930017K11Rik	-0.363057410339213	2.77347638687199	-3.04691999212078	0.00643568549865306	0.219466724420918	-2.22525588041449
Pfdn4	0.382977054592394	4.1539879806577	3.04685400604479	0.00643664063332059	0.219466724420918	-2.28108246990544
Wtap	0.175759184155929	6.59187692550951	3.0407638991811	0.00652538682160649	0.219466724420918	-2.49383515308654
Vip	0.351937979743404	3.79591232911123	3.04008436699725	0.00653536221637312	0.219466724420918	-2.27159389649858
Kif26a	-0.379677493028216	1.93054453793575	-3.03766227141014	0.00657103825887699	0.219466724420918	-2.28662644935944
Ggct	0.423289357693202	2.76144184534659	3.03622319421247	0.00659232417904157	0.219466724420918	-2.24510282131358
Med8	0.231256386685558	4.39620094603131	3.03561484712976	0.00660134251177903	0.219466724420918	-2.3274865004608
Ccndbp1	0.164258425813528	6.89226105941308	3.03500480712353	0.00661039792573249	0.219466724420918	-2.51912645596375
Mccc1	-0.289130439988839	4.08293814678114	-3.03411682270372	0.00662360061762347	0.219466724420918	-2.30429750840104
Trpm1	-0.380064319209348	7.17835539368674	-3.02980085459867	0.0066881352372771	0.219466724420918	-2.54097477178035
Sra1	0.22595706541044	5.1488769067517	3.02748577789652	0.00672300164258675	0.219466724420918	-2.41159384541618
H3f3a	0.283007565332966	9.62365471208933	3.0259605733642	0.00674606809433691	0.219466724420918	-2.58270495601215
Pdgfb	-0.628258923413654	1.66446071729212	-3.0258509106992	0.00674772952502224	0.219466724420918	-2.35349533432085
Sumo1	0.27470934029277	7.46264368230941	3.02396546499578	0.00677635669555535	0.219466724420918	-2.55942046220852
Arhgef17	-0.183345543693163	7.0639803294791	-3.02180914455239	0.00680924057869432	0.219466724420918	-2.55407506448201
Iqcb1	0.223715702221993	5.00994467705527	3.02030380275101	0.00683228843044645	0.219466724420918	-2.41486917102501
Zfhx2	-0.403345143417956	3.77790203923737	-3.02010848748822	0.00683528436771402	0.219466724420918	-2.31173824637006
Polr1c	0.25535944828904	5.49393886721062	3.01978193463144	0.00684029619300814	0.219466724420918	-2.46106964312918
Gnpda1	-0.244190254038463	4.38020488872579	-3.01894001869969	0.00685323403228403	0.219466724420918	-2.35713412444689
Mrpl20	0.265101816142544	5.51266013274045	3.01755886747988	0.00687450962511352	0.219466724420918	-2.46607448743813
Slc39a10	-0.298329867081588	5.21642144611663	-3.01711684743971	0.00688133208635479	0.219466724420918	-2.44441917997509
Ampd3	-0.394791777280364	3.37965389012232	-3.01678869540745	0.006886401257734	0.219466724420918	-2.29372938950241
Ampd2	-0.206097612040956	5.87657889140894	-3.01626175766202	0.00689454874972053	0.219466724420918	-2.50151282872965
Timm17a	0.236676833417323	5.23416495454212	3.01463904002254	0.00691969771749694	0.219466724420918	-2.44700427650598
Uchl3	0.363878611347594	4.46026378994792	3.01460023423151	0.0069203002159604	0.219466724420918	-2.37361029726808
Rbx1	0.219634860040847	7.29443434899512	3.01349386832311	0.0069374989902921	0.219466724420918	-2.57675203254041
Lasp1	-0.225848395650674	6.71724244284907	-3.01296074834735	0.00694580123424882	0.219466724420918	-2.55823693392804
Atp6v1h	0.195949042670642	7.05907962738069	3.01173683571478	0.00696489748919027	0.219466724420918	-2.57381574615355
Igdcc3	-0.530257413862105	1.41331034569095	-3.01153431443462	0.00696806224194911	0.219466724420918	-2.40117865857302
Ccdc12	0.236493148291316	5.65768180564969	3.00944348549466	0.00700081647082689	0.219466724420918	-2.49496053945292
Eif3e	0.22517122676177	7.12141171044735	3.00865561090361	0.00701319760324605	0.219466724420918	-2.58194546252942
Zfp862-ps	-0.299685449746658	4.24820697451978	-3.00855919665902	0.00701471416646758	0.219466724420918	-2.36938537503115
Pi4ka	-0.172363917601299	7.31596409757601	-3.00722336399504	0.00703575899525332	0.219466724420918	-2.59161136473962
Gtpbp6	0.276003442264548	4.63126414603343	3.00683061069787	0.00704195806147893	0.219466724420918	-2.40360035256275
Spns2	-0.27101280396124	3.92416031031262	-3.00636426392009	0.00704932555157801	0.219466724420918	-2.34722174332997
Nol12	0.268148673984923	4.04722086938872	3.00597379241056	0.00705550006829863	0.219466724420918	-2.35742848169522
Ptprt	-0.316854745615088	4.78643739881084	-3.00253980988248	0.00711002704036554	0.219466724420918	-2.43583560126555
Tsg101	0.177674518604505	7.33808719304777	3.00204958872616	0.00711784421200415	0.219466724420918	-2.60183056754564
Slc17a8	-0.257621264282001	4.29570853982317	-3.00190354487209	0.00712017466315979	0.219466724420918	-2.38693445485209
Caml	0.182194454774281	5.36930543994496	3.00110569446202	0.00713291913935732	0.219466724420918	-2.48786869833497
Entpd1	-0.49753596288382	2.67468094128946	-3.00038161523303	0.00714450429952027	0.219466724420918	-2.31180110894282
Slc4a5	-0.48049422281791	5.14341019623694	-2.99925611797307	0.00716254817537081	0.219466724420918	-2.47378578771195
Tgfbr3l	-0.542289163082017	2.52352494182053	-2.99866525303197	0.0071720384811872	0.219466724420918	-2.31782962022905
Trir	0.226052062094121	6.72367412542567	2.9971949066292	0.00719570750928661	0.219466724420918	-2.58944745361452
Cd93	-0.526289172098096	2.54308639143194	-2.99702196664847	0.00719849637847031	0.219466724420918	-2.32023559947377
Ankrd54	0.261759309370176	4.74523179112279	2.99495830692339	0.00723185606544946	0.219466724420918	-2.43986637423865
Abca3	-0.249331528452712	5.69596949619061	-2.9947214038584	0.00723569521406644	0.219466724420918	-2.53250907300087
Tmed2	0.17495878784482	7.51668010191842	2.99466919092353	0.0072365416189272	0.219466724420918	-2.62211496064006
Syf2	0.208551258870694	6.33503381729227	2.99399588350352	0.00724746492891564	0.219466724420918	-2.57632089246809
Disp3	-0.25210540727297	4.04178160697408	-2.99234569281989	0.00727430393435177	0.219466724420918	-2.38376862557514
Tceal8	0.235501427415849	6.30838214007212	2.99161358628584	0.00728624175623464	0.219466724420918	-2.58056361381124
Ahcyl2	-0.180814964304661	6.35941073838512	-2.98954346424486	0.00732009986839905	0.219466724420918	-2.58961600149848
Mrps30	0.269610881097993	4.75447178985261	2.98918390383309	0.00732599615934366	0.219466724420918	-2.45155507083062
Rex1bd	0.322411122945828	4.89612154353888	2.98811177327007	0.00734360483918827	0.219466724420918	-2.46592496040395
1700055D18Rik	-1.12950938531013	-0.354645806650832	-2.98773210634534	0.00734985028126078	0.219466724420918	-2.87946399538715
Mapkapk5	0.196277623127452	5.76241792708373	2.98629897810894	0.00737347117605425	0.219466724420918	-2.55185380183831
Sptbn1	-0.206971140249742	8.49829639169123	-2.98445895477073	0.00740390598146199	0.219466724420918	-2.6605243090786
Tmem38b	0.258897657995193	4.52913659793546	2.98263803768334	0.00743414409833496	0.219466724420918	-2.44521503574297
Ubxn6	0.230894121117723	6.61299573528036	2.98072409639829	0.007466055424347	0.219466724420918	-2.61840297887894
Itsn1	-0.223415617005046	6.90728555398708	-2.9796429450807	0.00748413994149755	0.219466724420918	-2.63593274385274
Tlr7	-1.01763373128451	1.92267452551442	-2.9793702657603	0.00748870774352538	0.219466724420918	-2.39142073192396
Myo19	-0.501469804341125	2.32239151779048	-2.97919880949001	0.00749158127959155	0.219466724420918	-2.36226190785043
1700123O20Rik	0.208564508225035	4.83337851741494	2.97838405726914	0.00750525073471329	0.219466724420918	-2.48223797930575
Cript	0.25767444733567	5.93006970093476	2.97791384242327	0.00751315068361598	0.219466724420918	-2.58119687434086
Rassf1	0.245420200534388	4.851893965387	2.97545476526707	0.00755459581188248	0.219466724420918	-2.49193646861035
Colec12	-0.810218834620131	2.47097829412498	-2.97469869892094	0.00756738277494309	0.219466724420918	-2.36129126389824
Nt5m	0.227394846399669	4.53475319809425	2.97437041449918	0.00757294137969169	0.219466724420918	-2.46359860420673
Ccdc115	0.203845530766834	5.87646729420106	2.97416704008187	0.00757638694846134	0.219466724420918	-2.58647045704382
Igfbp5	-0.405216742213732	6.22506914183797	-2.97291938686674	0.00759755780286952	0.219466724420918	-2.61695200091207
2610524H06Rik	0.291650551043105	4.46941362079212	2.97278488951978	0.00759984343082781	0.219466724420918	-2.45635609914471
Chrna7	-0.596073164924102	1.49442899357549	-2.97063340242056	0.00763649576554218	0.219466724420918	-2.44845901650771
Abca2	-0.258187696310434	6.45218772669268	-2.97044620011923	0.00763969295926216	0.219466724420918	-2.63393581195106
Zfp704	-0.294900814193891	5.26982977859216	-2.97017600127741	0.00764430991212671	0.219466724420918	-2.54716827949044
Slc6a5	-0.660911910105606	1.70585605094148	-2.97000261090795	0.00764727409258128	0.219466724420918	-2.42484558440686
Syn3	-0.46576683580238	3.64042672680349	-2.96990683581296	0.00764891188287239	0.219466724420918	-2.40304613228341
Cobl	-0.222569362248892	4.787998868474	-2.96905047625971	0.00766357099678066	0.219466724420918	-2.50024934118355
Il12rb2	-0.596946883978435	0.715822846376518	-2.96478160991518	0.0077370502625687	0.219466724420918	-2.57525872327906
Nsa2	0.157266003048876	7.22996209659409	2.96443507528761	0.00774304482390048	0.219466724420918	-2.67726347990609
Myt1l	-0.236236334398917	5.67191823031123	-2.96417324385346	0.00774757710888474	0.219466724420918	-2.59462907455253
Btbd1	0.157437001824691	7.60236711841328	2.96410920252247	0.00774868604938217	0.219466724420918	-2.6873971022963
Tomm22	0.259594533832215	6.53082865296679	2.96366672487405	0.00775635218041001	0.219466724420918	-2.64892714366065
Ryr3	-0.347975410025613	3.7378615666337	-2.96305969664839	0.00776688112449785	0.219466724420918	-2.41955146639222
Srcin1	-0.231405672151927	5.33168488355971	-2.9630463588018	0.00776711262495366	0.219466724420918	-2.56457163821045
Manbal	0.224616434805673	5.07996190223441	2.96292170578546	0.00776927650648815	0.219466724420918	-2.53932950602655
C9orf72	0.171811670803178	4.96071592769128	2.96272943603724	0.00777261530267824	0.219466724420918	-2.52966701365238
Lactbl1	-0.486235196308542	4.74211414212533	-2.96251515967662	0.00777633787717389	0.219466724420918	-2.51275229824573
Notum	-0.741479334251213	0.161225374464756	-2.9624994992816	0.00777661000904528	0.219466724420918	-2.72700488561634
Card19	0.358362096669183	4.98552140077879	2.96044405633531	0.00781240738825767	0.219466724420918	-2.53140881244948
Hibadh	0.190441737041899	7.01767887953797	2.95954407087374	0.00782813139542091	0.219466724420918	-2.67996098431071
Rab11a	0.176386675360299	6.68014375082888	2.95951736550028	0.00782859844143893	0.219466724420918	-2.66640806559652
Cbr2	-1.25607126274483	0.873743630433184	-2.95826130554546	0.0078505958398305	0.219466724420918	-2.60324403250586
Tbcc	0.25064124785277	5.82524324984203	2.9569476624293	0.00787366542436895	0.219466724420918	-2.61644027940466
Atf4	0.238243111395143	8.74029682750376	2.95467810468737	0.00791367636929893	0.219466724420918	-2.72415924970387
Aip	0.234652200498938	6.6960721560703	2.95462723685369	0.00791457537998508	0.219466724420918	-2.67651956340688
Col11a1	-0.452669672326871	2.95373862763515	-2.95418950297128	0.0079223157213841	0.219466724420918	-2.39722118572113
Atp2b3	-0.273505426711233	4.92356738118165	-2.95295877210638	0.00794411754264431	0.219466724420918	-2.54662837667173
Htt	-0.265400786888723	6.60581225627852	-2.95206613961648	0.0079599662695014	0.219466724420918	-2.67979414909498
Ap1g2	-0.473619969151099	1.08985613386588	-2.95183795187951	0.00796402263929593	0.219466724420918	-2.53993940554203
Grin2a	-0.355334467807275	3.52887233967059	-2.95161842180732	0.00796792698626727	0.219466724420918	-2.42791545437766
Imp3	0.269757124677978	4.73436906435818	2.95134892376167	0.00797272253650505	0.219466724420918	-2.52455118561748
Adcy3	-0.288913926311553	3.9321315921516	-2.95080125204211	0.00798247658393181	0.219466724420918	-2.45816778645736
Nol7	0.235027605099217	6.54524963398741	2.95049343999226	0.00798796377051022	0.219466724420918	-2.67733846519097
Rbm17	0.331173385256283	7.26409592865777	2.94944038928874	0.00800676338996514	0.219466724420918	-2.70849797787642
Dync1h1	-0.247412666369309	8.32513713372865	-2.94790434625471	0.00803426210026945	0.219466724420918	-2.733957019939
Cpe	0.16041201091608	10.6485483020752	2.94748892989875	0.00804171462677673	0.219466724420918	-2.74909169817826
Mcrip2	0.365079567179837	2.49763316065857	2.94658358901247	0.0080579794271814	0.219466724420918	-2.41052272660431
Gnb3	0.188891160242765	9.47816631362106	2.94618750494251	0.00806510519168655	0.219466724420918	-2.74779966115461
Nisch	-0.1691841401256	8.36706006354143	-2.94567376307974	0.00807435672575595	0.219466724420918	-2.73914484842902
0610040B10Rik	0.584430001655661	0.308941205878435	2.9451453830077	0.00808388252992253	0.219466724420918	-2.68811977453435
Abca9	-0.607108288757336	1.08311804708481	-2.9434189922867	0.00811508197345366	0.219466724420918	-2.54620942692957
Rps19bp1	0.267260360474962	4.37886124880252	2.94233490846287	0.00813473285031091	0.219466724420918	-2.50789370210226
Btf3	0.246279662362601	7.39671526609193	2.94223087642823	0.00813662101734248	0.219466724420918	-2.72694512000026
Commd1	0.298407747393623	6.35973588702463	2.94122034704575	0.0081549839619448	0.219466724420918	-2.68508004976514
Asah2	-0.406660835582172	2.73741215958751	-2.94090838674327	0.0081606608401369	0.219466724420918	-2.41895683745257
Psmb6	0.241716789690304	7.18011519422846	2.94064506997009	0.00816545549237891	0.219466724420918	-2.72366720682236
Ss18l2	0.366181265400757	4.52474920539346	2.9388089920781	0.0081989635428308	0.219466724420918	-2.52632176744945
Isca1	0.127203441890788	7.37053291100312	2.93853085716127	0.00820405098282928	0.219466724420918	-2.73509158793489
Bod1	0.222802675428703	6.35279070210247	2.93675504717067	0.00823660452630734	0.219466724420918	-2.69428467598331
Snrnp40	0.266434561730478	5.52207385827083	2.9361048458065	0.0082485548730563	0.219466724420918	-2.63494983069425
Fndc4	0.228532850786217	6.74523868371038	2.9359474165503	0.00825145084627327	0.219466724420918	-2.71676429903536
Znrd1	0.285407508194056	4.33247303401811	2.93538293657994	0.00826184272754991	0.219466724420918	-2.51715959486104
Stab1	-1.07899989808101	3.50988713054424	-2.93493108956745	0.00827017015354825	0.219466724420918	-2.4563798152767
Mob4	0.203504791726721	6.29888986503058	2.93440026447006	0.00827996344859225	0.219466724420918	-2.69739423503703
A330074K22Rik	-0.381559254477057	3.10556012845055	-2.93427535428577	0.00828226956293374	0.219466724420918	-2.43938222911238
Alyref	0.262677940209519	4.61585424410567	2.93370748366794	0.0082927614903823	0.219466724420918	-2.55044601376332
Orc6	0.290075070178972	4.25245993192486	2.93227707434782	0.00831924634272544	0.219466724420918	-2.51703956168746
Oas2	-1.01706103571854	0.176031878875007	-2.93079648162532	0.00834674611941374	0.219466724420918	-2.77797775474031
Tifab	-0.68913597254214	1.35531708474126	-2.93006997973179	0.008360271775814	0.219466724420918	-2.53374051761707
Psen1	-0.147771516808249	5.88967084965054	-2.92904559814476	0.00837937905914664	0.219466724420918	-2.68063810014441
Trnau1ap	0.287406925331481	4.99379209715044	2.92902281225469	0.0083798045505672	0.219466724420918	-2.59300364152642
Sdk1	-0.387645328713018	3.71140090860414	-2.92818980061347	0.00839537404430374	0.219466724420918	-2.4857985483234
Sar1b	0.225940204831688	6.269366709588	2.92701723041922	0.00841733727692072	0.219466724420918	-2.71002005121273
Slc6a17	-0.237562606544532	7.13056028889309	-2.92700391052941	0.00841758708708689	0.219466724420918	-2.75217410002912
Btbd3	-0.18892281586444	5.06260811203925	-2.92550119979984	0.00844581578641552	0.219466724420918	-2.61159636086437
Sh3d19	-0.591798056543328	2.25230150494055	-2.92544184838882	0.00844693258161171	0.219466724420918	-2.45876626626813
Ciao2a	0.217246965322032	5.6101054905407	2.9240989239274	0.00847223994769399	0.219466724420918	-2.66688651012887
Golga7	0.170634262744902	6.73917969467995	2.92367108155167	0.00848031793571613	0.219466724420918	-2.74232425485255
Smim7	0.181075462352559	7.09531522807957	2.923341150272	0.00848655234852125	0.219466724420918	-2.75733411616995
Zfand5	0.155984576009615	7.54181337284691	2.92232443736052	0.00850579199764132	0.219466724420918	-2.77263959356855
Dek	0.163141375919976	7.51357578125641	2.92193562106194	0.00851316080522237	0.219466724420918	-2.77285998626112
Arhgap20	-0.291598471606866	4.33330651142752	-2.91951327296962	0.00855920741310113	0.219466724420918	-2.55586480769005
L3mbtl1	-0.388267154279767	1.73892582668072	-2.91800702118348	0.00858796058398891	0.219466724420918	-2.50684547739413
Cacna1g	-0.262279852654718	5.86769797496682	-2.91791444569362	0.00858973080526803	0.219466724420918	-2.70509934249854
Ubr4	-0.298510570948171	7.17926540036509	-2.91773786721497	0.00859310829839697	0.219466724420918	-2.77248750682806
Sorl1	-0.301303288975045	6.72184393217386	-2.91690049023902	0.00860914257111703	0.219466724420918	-2.75814860680988
Get4	0.236878855086653	6.67064298622651	2.91569984196297	0.00863218306075831	0.219466724420918	-2.75508083580701
Eps15l1	-0.166021094046536	5.82221725831508	-2.91443878033654	0.0086564467390417	0.219466724420918	-2.7049987002826
Mocos	-0.487613091720213	1.41768897163286	-2.91434279171683	0.0086582963089193	0.219466724420918	-2.55338414465965
Sergef	0.36657412343317	2.95396951260113	2.91272727007274	0.00868948229278965	0.219466724420918	-2.47399933228793
Pbdc1	0.253985585269721	5.10570834199382	2.91261083899797	0.00869173404320004	0.219466724420918	-2.64027771404324
Mecom	-1.05429619999144	0.961330027058267	-2.91186591047852	0.00870615407588771	0.219466724420918	-2.64182608817917
Zfp938	0.281675174658067	4.41104368351695	2.91149821913258	0.00871328017727982	0.219466724420918	-2.57384320949457
Snhg5	0.294336417044812	4.14904429311933	2.91109546717095	0.00872109221296315	0.219466724420918	-2.54870404377189
Ntrk2	-0.309841618588428	6.63381642357885	-2.91089850057644	0.00872491515530887	0.219466724420918	-2.765340744792
Atp5o	0.242954346961358	7.20158058000408	2.91064483272973	0.00872984099135821	0.219466724420918	-2.78608348193468
Insrr	-0.587517894517142	1.7993039879974	-2.91051219454082	0.0087324176837508	0.219466724420918	-2.51337019073024
Atp2b4	-0.325153917015994	5.06373002790975	-2.90950884763482	0.00875193287891161	0.219466724420918	-2.64874615737883
Naip5	-0.902787201077672	-0.0562833222322043	-2.90925411848148	0.00875689405617805	0.219466724420918	-2.82920593444805
Nos1ap	-0.296808802991877	4.01361859729574	-2.90920808356154	0.00875779093378186	0.219466724420918	-2.54525500354777
Krt15	-1.34501505058352	1.34177727376284	-2.90840948929495	0.00877336364830882	0.219466724420918	-2.59616713970231
Zfp386	0.178711092144444	5.31875031840974	2.90777449050956	0.0087857652222884	0.219466724420918	-2.67465714520968
Slc6a12	-0.437576694108719	3.00652892799523	-2.90705743812935	0.00879978957001383	0.219466724420918	-2.48501615547604
Zcrb1	0.248539157615491	5.86553137288163	2.90692395366812	0.0088024026783023	0.219466724420918	-2.72148819980239
Soga1	-0.329787408017697	5.54933780127392	-2.90571464520556	0.00882611026633593	0.219466724420918	-2.70399917839753
Ppp2r3c	0.179514982527177	4.72175246534515	2.90537923465426	0.00883269660494815	0.219466724420918	-2.61858677185044
Aipl1	0.213978999020783	9.84429259138307	2.90492570012142	0.00884161001634723	0.219466724420918	-2.83485618036556
Mn1	-0.29894933455321	2.65835241016494	-2.90365409150091	0.00886664734288018	0.219466724420918	-2.48571957374416
Tmem74b	0.530795018382174	0.547057852878801	2.90322708768428	0.00887507010464327	0.219466724420918	-2.69223311094581
Eif1	0.216224274592868	8.86519943362899	2.90120748386513	0.00891501162864534	0.219466724420918	-2.83548874238842
Ahnak2	-0.317280190990144	4.38870418164326	-2.89894435687564	0.00895997454365508	0.219466724420918	-2.60020044767264
Smpd2	0.291075412753088	6.01771029147097	2.89845990858432	0.00896962764876561	0.219466724420918	-2.75016453632566
Pkp4	-0.221495020321894	6.65397698499305	-2.89769348980852	0.00898491970538036	0.219466724420918	-2.79292336803464
Atp5md	0.318947595012395	6.54140052731503	2.89754997004364	0.008987786083052	0.219466724420918	-2.78408151701849
Zfp787	0.242602988102083	6.09426267691919	2.89745128893598	0.00898975745252817	0.219466724420918	-2.75889094474305
Lsamp	-0.1709364507238	7.34011845820071	-2.89741156921033	0.00899055105759339	0.219466724420918	-2.81891454353351
Slit2	-0.22204244717701	6.51262220161358	-2.89552734008974	0.00902827562666359	0.219466724420918	-2.79129476773834
Ddit3	0.240272646274139	6.13103935995654	2.89535664284204	0.00903170069732132	0.219466724420918	-2.76491092828066
Dbndd2	0.220112036266764	6.0103100381491	2.89505595954959	0.00903773699768894	0.219466724420918	-2.75715638857235
Ccnq	0.252077792988766	5.33790714901108	2.89415975462571	0.00905575156146625	0.219466724420918	-2.6996430935404
Aspn	-0.978651514916149	0.309493530859346	-2.89303217353148	0.00907846601423562	0.219466724420918	-2.81826801603954
Idua	-0.291331985052863	3.33644186636095	-2.8925587917295	0.00908801831369463	0.219466724420918	-2.52701350417555
Clstn2	-0.271753396747237	4.45849096746474	-2.8918791255179	0.00910175007962557	0.219466724420918	-2.62193380298665
Cwc15	0.232476697225271	6.58220435632804	2.89172873907684	0.00910479113255881	0.219466724420918	-2.79901216390761
Smim8	0.31184693993201	3.88076763758618	2.89073381510371	0.00912493467888809	0.219466724420918	-2.56793358496809
Eps8l2	-0.785044664562892	1.8555679019263	-2.89037421513021	0.00913222578075955	0.219466724420918	-2.54055272687158
Paip2b	0.149285171175285	6.85626947665442	2.88954166408048	0.00914912772639812	0.219466724420918	-2.81827912772125
Bahcc1	-0.386267689261039	4.66661271178082	-2.88949572689196	0.00915006118942398	0.219466724420918	-2.64975401176865
Bloc1s2	0.268055437807234	4.77931905757682	2.88926775550729	0.00915469501758621	0.219466724420918	-2.65182632019133
Serac1	-0.301555642558964	4.26548929056291	-2.88822829680087	0.00917585201107719	0.219466724420918	-2.60866325971473
Magoh	0.280529236775187	5.61165618309037	2.88804616742123	0.0091795638780308	0.219466724420918	-2.73659791504849
Gm50340	1.18404824230187	-0.718637870674588	2.88775226068774	0.00918555685197615	0.219466724420918	-3.0388329548496
Gpx4	0.302530004206455	9.19186295030845	2.88597278927247	0.00922192190460954	0.219466724420918	-2.8694418458737
Ptafr	-0.789785456656213	0.0330351827962839	-2.88574267667997	0.00922663453945379	0.219466724420918	-2.84276355039824
Ppp2r2b	0.255753581109986	7.6622393194845	2.88483880410233	0.00924516796306283	0.219466724420918	-2.85205988304572
BC031181	0.229895373663812	7.25838062699474	2.88340685256478	0.00927460256003772	0.219466724420918	-2.84428960767184
Eya4	-0.786020743198594	-0.0856612682829105	-2.88320662192282	0.00927872558134793	0.219466724420918	-2.85920130746895
Faf1	0.1807304171947	6.11984644448503	2.88316380080464	0.00927960755482355	0.219466724420918	-2.7909942759609
Rpl29	0.262808168083096	7.31858859014759	2.88305969095173	0.00928175220939528	0.219466724420918	-2.84584009710256
Meltf	-0.904869788642325	-0.218825357822091	-2.88121309101782	0.0093198711920435	0.219466724420918	-2.88807397659285
Uqcc3	0.28191233708451	5.34837703068217	2.88081493348346	0.00932810995102897	0.219466724420918	-2.72651349658012
Cyfip2	-0.198711205323329	8.33473141729099	-2.88047426053648	0.00933516477718655	0.219466724420918	-2.87292348990129
Psma1	0.22319996258371	6.57492250912803	2.88030441718801	0.00933868389154901	0.219466724420918	-2.82231255555303
2900057B20Rik	0.598002814823676	2.059488221321	2.88007074062631	0.00934352769668158	0.219466724420918	-2.54769856184544
Sft2d1	0.251601057564567	4.57663679584221	2.87784479951621	0.00938978957582273	0.219980809125186	-2.65735281938767
Myo1d	-0.306728526556886	3.28028192363641	-2.87695460958532	0.00940835193033219	0.219980809125186	-2.55350453265506
Tie1	-0.479760501687666	2.01313722308103	-2.87655609553853	0.00941667320503464	0.219980809125186	-2.55671653189647
Samd9l	-0.499417222995386	2.96432064772822	-2.87577984561624	0.00943290217605894	0.219980809125186	-2.53952602199231
Tmsb15l	0.443612338084381	3.11876601125044	2.87491932796808	0.00945092429686108	0.219980809125186	-2.54753538972643
Nop53	0.197852370208737	7.76944811428612	2.8745057082337	0.00945959863413485	0.219980809125186	-2.87482533309655
Rab11fip4	-0.289377663933855	4.57858936295874	-2.87325026825065	0.0094859742478361	0.219980809125186	-2.67276148908573
Cgnl1	-0.364032487789553	5.07687701594998	-2.87319946878406	0.0094870429811401	0.219980809125186	-2.72193230476746
Apba1	-0.195336661753674	6.83142698438175	-2.87142034836573	0.00952454558314534	0.220054928449657	-2.855166167732
B3glct	-0.264728582957223	4.24079158178962	-2.87102501785506	0.0095328981671518	0.220054928449657	-2.63952996092794
Rims3	-0.192699403114484	6.64607996714065	-2.87088464578603	0.00953586565332329	0.220054928449657	-2.84710531721495
Slc6a9	-0.203194420380389	7.65485461999351	-2.8675153401745	0.00960735980322068	0.220343419336173	-2.88774226491061
Rimbp3	-0.623138994413664	0.686852675770716	-2.86734598642055	0.00961096690397171	0.220343419336173	-2.72718621607981
Uxt	0.398843987239982	2.50516831624153	2.86671701535784	0.00962437486564336	0.220343419336173	-2.55189202379752
Xpr1	-0.188573735953551	7.23202889798987	-2.86663629519648	0.00962609689981067	0.220343419336173	-2.87924862990994
Tmem50a	0.203414133320057	6.60121778696976	2.86607842715236	0.00963800619567799	0.220343419336173	-2.85289692275802
Txnl1	0.191255358052121	6.61352438891134	2.8659973096361	0.00963973905866316	0.220343419336173	-2.85404849277039
Gpr180	0.190484056345432	5.74791495176412	2.8638046877659	0.00968669205448899	0.221067424820822	-2.80115405596226
Dtx3l	-0.526202826839747	3.29243781430495	-2.8623597118261	0.00971775472787099	0.221427075838686	-2.57879833357361
Gm15510	0.583264821721805	0.617614641438812	2.86151367452388	0.00973598632704223	0.221493688940211	-2.74186148427433
Col23a1	-0.231765979140286	6.59604723796352	-2.86035649687251	0.00976097594046321	0.22171359636195	-2.86682490631766
Hip1	-0.255078286121141	5.5113919447889	-2.85822453968602	0.0098071773689571	0.222413870456803	-2.79231237196733
Veph1	-0.859586232278387	0.0625395697754286	-2.85749521567797	0.00982303055877869	0.222424771760515	-2.88023958800294
Actr3b	0.216949571599747	5.37789304635563	2.85674878240663	0.00983928109161676	0.222444622054067	-2.77923706341962
Zfp964	-0.508154084777528	0.856475727075391	-2.85494432049094	0.00987867241536005	0.222848824391239	-2.72895285806405
Itpa	0.22276003109285	5.60878074665596	2.85451970996141	0.00988796359521569	0.222848824391239	-2.80704836687255
Zfp618	-0.325206233392562	3.62032996040649	-2.85324726432654	0.00991585700425461	0.223129914454992	-2.62046826180317
Eif3m	0.249082622917908	6.26523612991053	2.85145111634889	0.00995535896098863	0.223670945351777	-2.86266407492025
Atf7ip	-0.254892656559241	5.46266486920816	-2.85047536618837	0.00997688142441678	0.223806972604475	-2.80674378881183
Nxt1	0.324938028821208	4.18313277800752	2.84786618958412	0.0100346522365638	0.224421676853147	-2.67212008362739
Pacs1	-0.181221634273344	5.76731912106818	-2.84783680004574	0.0100353047842965	0.224421676853147	-2.83668419361225
Rnf213	-0.485245272646065	4.71010835428375	-2.84693758243456	0.0100552901429305	0.22449202267096	-2.73162969594718
B930095G15Rik	-0.413137644489642	4.41657481863099	-2.84537249595967	0.0100901656160475	0.22449202267096	-2.70817974754264
Psma5	0.213939119982973	6.10948862496543	2.84495579006361	0.0100994707678166	0.22449202267096	-2.86560021836062
Herc2	-0.270440840456023	6.96964730514206	-2.84490918843786	0.0101005119053698	0.22449202267096	-2.91480146325732
Pcdhga12	-0.440022613446361	3.44870568456822	-2.84285286065108	0.010146555318187	0.2244994332408	-2.62839405881429
Rtel1	-0.20587682896073	4.22747911659218	-2.84284999773422	0.0101466195619698	0.2244994332408	-2.69293354033263
Ttc7	-0.296595743874664	3.18614217068946	-2.84226788652673	0.0101596902214643	0.2244994332408	-2.61243377606993
Arl3	0.212789749722267	7.64323867939113	2.84212465077662	0.0101629088929936	0.2244994332408	-2.93823053307165
Slitrk5	-0.351778179533685	3.31241887340622	-2.838923482816	0.0102350982077672	0.225568999331798	-2.62386567843508
Marveld1	-0.26705481685486	3.13390004870952	-2.83859617524103	0.010242506915543	0.225568999331798	-2.61421257333643
Yipf5	0.171545793992539	6.38078575737278	2.8373698131955	0.0102703117043509	0.225837598860567	-2.89944322373321
Dock6	-0.416876783183745	3.18186523435658	-2.83661071952016	0.0102875585233665	0.225873572495584	-2.62170023894953
Krt8	-0.906457206720632	1.19904331751992	-2.8347080418014	0.0103309098727792	0.226481719620064	-2.72578847328769
Rgma	-0.376125786834894	3.80273813046575	-2.83343848788474	0.0103599331357798	0.226774391137061	-2.67139691312021
Hnrnpf	0.125234086733705	8.35121415062213	2.83255334384719	0.0103802145859248	0.226875113057019	-2.97059784704347
Naip2	-0.754091342903125	0.59070824738975	-2.83141551017676	0.0104063418081859	0.227103106519823	-2.79785614975435
Fxr1	0.126506329369165	6.15651036660789	2.82932211276663	0.0104545755021487	0.227523601301314	-2.90334240996317
Prpf38a	0.228589809461488	5.20881996987685	2.82897877145579	0.0104625067874595	0.227523601301314	-2.81892373217415
Pdc	0.260340742043764	11.1798250706091	2.82799459251452	0.0104852735447821	0.227523601301314	-2.99407811103512
Sumo2	0.227966686180794	8.31513352993573	2.82785487785897	0.0104885093695471	0.227523601301314	-2.97921200245704
Selenok	0.240939391030586	7.23456116279154	2.82670286498611	0.0105152267240104	0.227761699804949	-2.95829780494214
Laptm5	-0.566152298631662	4.88560496335351	-2.82462905441813	0.0105634865833411	0.227909305394298	-2.79738305312436
Scn4a	-0.364188880016902	2.56112469692403	-2.82369991437145	0.0105851773996003	0.227909305394298	-2.62805325804183
Ucp2	-0.567779058400669	5.54339755156172	-2.8231665970343	0.0105976469662573	0.227909305394298	-2.8607663334051
Mat2b	0.197696389797096	6.20127762671439	2.82292628713891	0.0106032702786732	0.227909305394298	-2.91733855770225
Opn4	-0.419516788248803	2.71143286326211	-2.82207271294863	0.0106232672253066	0.227909305394298	-2.63163282520318
Drg2	0.17036045854042	5.76691675075425	2.8218459670092	0.0106285853366062	0.227909305394298	-2.88825271873224
Vcpkmt	0.210933708168428	4.1967158059264	2.82168755541771	0.0106323022421142	0.227909305394298	-2.72875447478879
Chchd1	0.30072180329445	4.93454330422075	2.81985018948176	0.0106755044361805	0.228128571377738	-2.80499362300855
Sag	0.225560446375335	12.321077387227	2.81974191805858	0.0106780554683564	0.228128571377738	-3.00762734707856
Nlgn3	-0.265414080860533	3.75488903330371	-2.81898632909501	0.0106958744890526	0.228128571377738	-2.69899842281908
Ormdl3	0.150897239309184	7.66335305901827	2.8185745186014	0.010705598173024	0.228128571377738	-2.98701363321299
Guca1b	0.275244919151751	9.97335644766591	2.81718307034361	0.0107385157065549	0.228224777756426	-3.01491654206284
Rasgrp3	-0.549724073945368	1.9065099435372	-2.81538768988233	0.0107811321768003	0.228224777756426	-2.66333691373342
Casp3	0.25305174920867	4.82201455581847	2.8142981683476	0.0108070726932234	0.228224777756426	-2.80639638082345
Hddc2	0.345377091378296	2.40271411146478	2.81412867228746	0.0108111136030442	0.228224777756426	-2.64515546486148
Pfdn2	0.171955564664181	6.31618715809263	2.81392517976515	0.0108159669225922	0.228224777756426	-2.94227451608638
Unc50	0.216335601085792	5.75371049033242	2.81389532711209	0.0108166790869986	0.228224777756426	-2.90101125696333
Utp3	0.209592588955987	6.39081423531969	2.8137047214772	0.0108212272295125	0.228224777756426	-2.94748403624426
Pex3	0.16457410084503	4.98279036335686	2.81068259745373	0.0108935846225596	0.228224777756426	-2.8341780577845
Ubb	0.204241824576227	10.6324273657881	2.80986224758252	0.0109133056127896	0.228224777756426	-3.03126528025429
Tmem184b	-0.155166941816232	5.64696613796522	-2.8096386840276	0.0109186859379203	0.228224777756426	-2.90166348982839
BC002059	0.250118517908783	3.47557149626713	2.80946113507563	0.0109229606735913	0.228224777756426	-2.69184955028338
Cops5	0.203527382949314	6.45061092050558	2.80834345705398	0.0109499070829879	0.228224777756426	-2.9614336499081
Gm29804	-0.401706581338988	2.20385612298332	-2.80733573079272	0.0109742571200467	0.228224777756426	-2.66079866364655
Dusp18	-0.519235334550208	1.33889072015916	-2.80719120221483	0.0109777536565636	0.228224777756426	-2.7343741614019
Ndufb8	0.225799764096181	7.29084299181815	2.80701330477891	0.0109820589384062	0.228224777756426	-3.00037345737646
Gcsh	0.285704854519278	5.8596792861493	2.80623368043976	0.0110009456140718	0.228224777756426	-2.92457599961464
Abhd2	-0.411006227327821	3.11362804677638	-2.80590217115255	0.0110089859509392	0.228224777756426	-2.67696381692743
Ppp2r2d	0.205284685320647	6.2386976795582	2.80508166413852	0.0110289104768278	0.228224777756426	-2.9559028502992
Pald1	-0.274732840041582	3.40313654104513	-2.80497446331005	0.0110315161997538	0.228224777756426	-2.69349808784432
Mgarp	0.204616105979216	10.695103027319	2.80452787534816	0.0110423777164186	0.228224777756426	-3.04212866580224
Csf1r	-0.350314077120284	5.3803346566463	-2.80243853177878	0.0110933288281205	0.228224777756426	-2.89242721965461
Zfhx3	-0.314226288798485	4.18313765010863	-2.80207712055474	0.0111021650371185	0.228224777756426	-2.76918163110703
Gtf2b	0.21288046453604	5.59284697454003	2.80105478382735	0.0111271967829243	0.228224777756426	-2.91346275502157
Aamp	0.141010155944856	7.30845879967506	2.80010266313817	0.0111505578103576	0.228224777756426	-3.01522199575325
Rps27a	0.326954696001044	8.39107198758636	2.7985713612255	0.0111882278568492	0.228224777756426	-3.03932355196913
Ddx1	0.172235161007546	8.37022099126415	2.79737452514566	0.0112177546882273	0.228224777756426	-3.04199738480977
Cdh6	-0.279204194353232	3.75905540275766	-2.79713226947284	0.0112237403705245	0.228224777756426	-2.73912135618334
Mipol1	0.83919715498122	0.144466504394153	2.79686981548687	0.0112302285597218	0.228224777756426	-2.90042574859082
Flt1	-0.264051989740705	6.72088327197005	-2.79668958415173	0.011234686178313	0.228224777756426	-3.00199853088957
Nipal3	-0.131470979829253	7.0107328728904	-2.79578527305313	0.0112570778261947	0.228224777756426	-3.01495796672362
Mafk	0.320473224309905	4.44324113593597	2.79528025327355	0.0112696011729777	0.228224777756426	-2.81114875843833
Zbtb8os	0.252135399676865	4.43072740215217	2.79508519818544	0.0112744416603962	0.228224777756426	-2.80494514585476
Rbm42	0.162483319641486	6.12878996399266	2.79321586422869	0.0113209319145368	0.228224777756426	-2.97224215665786
Apoo	0.292514658002753	5.39195674303613	2.79299354646325	0.0113264731192406	0.228224777756426	-2.90756879136024
Mmp9	-0.289818272454738	4.53383523574023	-2.7920386409486	0.0113503033396866	0.228224777756426	-2.82051136056118
Emc2	0.322099552720505	4.98957945718814	2.79199655103231	0.0113513548193658	0.228224777756426	-2.86959225387757
H3f3c	0.630897274528791	0.380016300626395	2.79166332598031	0.0113596826490627	0.228224777756426	-2.89129612777489
Med31	0.304834858165508	3.97544959800352	2.7914728362611	0.0113644459150699	0.228224777756426	-2.76281272351046
Ube2d3	0.146702249897787	8.482685039875	2.79123002851683	0.0113705201788842	0.228224777756426	-3.05594330319107
Pfdn6	0.246168118244756	5.72927255586269	2.79063181106795	0.0113854988802335	0.228224777756426	-2.94350407548794
Rbfox2	-0.189884949949005	6.88946849003808	-2.79057251212611	0.0113869846864006	0.228224777756426	-3.02147791802843
Sccpdh	0.175292152303978	6.21900749669895	2.79049114965457	0.0113890236222192	0.228224777756426	-2.98300746889008
Ago2	-0.431967807866664	4.98859821351489	-2.79024022828888	0.0113953138844143	0.228224777756426	-2.87947535696399
Wdr45b	0.184992674580103	5.72350775965191	2.78931740960327	0.0114184762703824	0.228224777756426	-2.9501349984938
Bbs4	0.158703150102095	7.32589705952273	2.78877028173824	0.0114322301934708	0.228224777756426	-3.03924515564157
Gstp2	1.52528189492073	1.53001290605586	2.78863284583322	0.0114356875992404	0.228224777756426	-2.74294540780494
Napepld	-0.237064577840513	3.93115489072804	-2.78794300872576	0.0114530565764521	0.228256577967885	-2.76928172281772
Lsm14a	0.163190924363573	8.44758647032069	2.78615015396033	0.0114983156645158	0.228708452935951	-3.06590269724974
Caskin1	-0.221011310385368	6.02569162973267	-2.78579333771168	0.0115073435439472	0.228708452935951	-2.98174886974132
Spryd7	0.212297916822997	5.88878577693811	2.78408774544569	0.0115505906701986	0.228996010687566	-2.9726590997345
Chmp5	0.234903538614478	6.65388635119424	2.78397459566669	0.0115534651877755	0.228996010687566	-3.02211419266706
Epb41l1	-0.178026613033587	6.94637319399138	-2.78300941397901	0.0115780129617979	0.229115386162409	-3.03877170424489
Zbtb26	-0.29580220001448	3.77642431835158	-2.78249338042219	0.0115911578319776	0.229115386162409	-2.76525813957751
Itpr1	-0.206430663244694	5.52340025700067	-2.78151785593161	0.0116160462094287	0.229294096322271	-2.94768774712019
Iyd	-0.99205851608888	0.157464814394791	-2.7791078068302	0.0116777522728171	0.230086602174685	-2.95363541395316
Yme1l1	0.132115770210274	6.60090773477876	2.77870879194467	0.0116879986590914	0.230086602174685	-3.03191008099325
Arnt2	-0.228335699251295	4.7547869595892	-2.77737786033953	0.0117222380224492	0.230361946721319	-2.87774303929341
Ppp2ca	0.135105620006502	8.48686412809999	2.77601157618133	0.0117574864438819	0.230361946721319	-3.0868326723168
Tcof1	-0.218765922204046	5.08538590701757	-2.7756088849478	0.0117678946620398	0.230361946721319	-2.9113646730944
Aoc2	-0.387218549243056	1.96118295280259	-2.7752202539612	0.0117779478086161	0.230361946721319	-2.72609833391864
Acot11	-0.311759177970847	4.96058664362907	-2.77444909717646	0.0117979204474567	0.230361946721319	-2.90589751819099
Vwa8	-0.199481920233661	5.24289363444323	-2.77398119718756	0.011810054614208	0.230361946721319	-2.93513121003428
Tpgs1	0.251409401149101	5.14650882954899	2.77336608132679	0.0118260246890555	0.230361946721319	-2.92239602518408
Dhps	0.233708049743355	5.10310116831976	2.77284208024231	0.0118396454318352	0.230361946721319	-2.9178826062561
Plxnb2	-0.314456292912077	6.49565718292063	-2.77070600676261	0.0118953250099442	0.230361946721319	-3.04268722288944
Pcnp	0.137144048546912	7.41572692626356	2.76984907537231	0.0119177322096545	0.230361946721319	-3.07950457835972
Bpgm	0.185203428477651	7.07234230640589	2.76939269945336	0.0119296820410344	0.230361946721319	-3.06922211761541
Gm20604	0.271870729447051	4.96253901509091	2.76923483977357	0.0119338181285554	0.230361946721319	-2.91096910338353
Srgap1	-0.269317909386988	4.63137226568147	-2.76902438159813	0.0119393344793022	0.230361946721319	-2.88046363106403
Zscan12	0.285439446229319	3.94450989849872	2.76845698338749	0.0119542187625286	0.230361946721319	-2.80838828330558
Gm6793	0.136828031438188	7.21026360444093	2.76803265067038	0.0119653616465449	0.230361946721319	-3.07712758633385
Ryr2	-0.264500321895544	5.43362165085813	-2.76796287468527	0.0119671948970466	0.230361946721319	-2.96860750796305
Ndufa6	0.32337511694285	5.82742807050618	2.7673857603429	0.0119823679148448	0.230361946721319	-2.99917273481512
Kcna2	-0.241503859490918	6.4372473996692	-2.76632855139907	0.0120102108037666	0.230361946721319	-3.04880478778571
C4b	-0.478407618944662	6.90260276132584	-2.76613290405057	0.0120153701788443	0.230361946721319	-3.07049315404396
Smim15	0.23198632699442	5.48856970783922	2.76554735812638	0.0120308241232505	0.230361946721319	-2.97378080233225
Nhp2	0.30007874863693	4.5176812067695	2.76467056819545	0.0120540001437	0.230361946721319	-2.8701340315872
Slco3a1	-0.250213712129098	4.18796947776007	-2.76367519994757	0.0120803621362652	0.230361946721319	-2.84178724511805
Stx3	0.163428886364954	9.54468213133701	2.76350367732705	0.0120849104059954	0.230361946721319	-3.12132718880464
Wdr61	0.233246200733124	6.02412450407297	2.7633614143653	0.0120886840357014	0.230361946721319	-3.02432738242748
Mab21l2	-0.204607173821911	5.72356288859822	-2.76293459772361	0.0121000124064001	0.230361946721319	-3.00277334833059
Cfl2	0.180798597689166	6.72298657805723	2.75994059755261	0.0121797628601625	0.231244329059657	-3.07423513158488
Trim46	-0.210807116623284	3.8514510951301	-2.75944424746694	0.0121930323601231	0.231244329059657	-2.81562384204586
Dgki	-0.234299787766175	5.34488579578238	-2.75939660894189	0.0121943066606205	0.231244329059657	-2.9769551210134
Man2b1	-0.225143040440352	5.78031088681705	-2.7582233622228	0.0122257303768345	0.231536770709972	-3.0184208552077
N4bp2	-0.363772440810816	3.04772504680367	-2.75483684047946	0.0123168671091837	0.232957843402326	-2.76714241250167
Med11	0.361964197448861	3.56474456984225	2.75341059233274	0.0123554432437639	0.233095935793004	-2.79913425133523
Eif5a	0.190967194931872	8.4592729895805	2.7533757036098	0.0123563883304468	0.233095935793004	-3.13186828359743
Kcnb2	-0.353401105830145	3.98935794677447	-2.75054161337818	0.012433390439849	0.233654484774652	-2.84910653933383
Ssbp4	0.220545574502172	6.81147071159628	2.74992503858815	0.012450203218193	0.233654484774652	-3.09701699023087
Polr1d	0.295134742824335	5.7227775794385	2.74985307208302	0.0124521670143291	0.233654484774652	-3.02335914871379
Erg	-0.688861094319819	1.37747368433794	-2.74948139327317	0.0124623139523724	0.233654484774652	-2.81428722880712
Rubcn	-0.186406636107947	5.5578332724965	-2.74869448983901	0.012483822649598	0.233654484774652	-3.01406066844155
Denn2b	-0.249457742389251	4.41447995350826	-2.74829204642711	0.0124948364392723	0.233654484774652	-2.89658271037178
Helz	-0.295829733722932	5.63073924683863	-2.74673075693172	0.0125376524228278	0.233654484774652	-3.0281108439488
Arrb1	-0.164039586719304	7.15693817334599	-2.74651990268873	0.0125434454829241	0.233654484774652	-3.11955141559636
Ptk2b	-0.612469507646469	2.64116099377175	-2.74635186048897	0.012548064140852	0.233654484774652	-2.7658602351434
Selenos	0.242336260000127	5.72909842457476	2.74588695902945	0.012560850451823	0.233654484774652	-3.03449493065535
Mff	0.176473609853455	7.31773590126744	2.74561626052112	0.0125683012640299	0.233654484774652	-3.12498919478459
Ndufs4	0.319957901403816	6.03721793257787	2.74519950384692	0.0125797804713148	0.233654484774652	-3.06027716084445
Strip2	-0.280875485555008	5.56765214534775	-2.74249314012243	0.0126545683606812	0.234193686042157	-3.03076058298512
Timm10b	0.263086632874042	4.1653470725528	2.74200265294341	0.0126681677859854	0.234193686042157	-2.87718250609267
Gngt1	0.363121377706992	9.90571724430869	2.74058482315928	0.0127075573778877	0.234193686042157	-3.16928721901464
Mrpl52	0.333140306076393	4.00530354944916	2.74045954039953	0.0127110435385529	0.234193686042157	-2.86105683396077
Rin3	-0.658454411921072	0.91554266518913	-2.73978821895471	0.0127297394813636	0.234193686042157	-2.87812818821561
Rn7s1	0.573448589149494	5.72296797070534	2.73794476073836	0.0127812136088067	0.234193686042157	-3.05060451596829
Rn7s2	0.573448589149494	5.72296797070534	2.73794476073836	0.0127812136088067	0.234193686042157	-3.05060451596829
Six3os1	-0.216764875583626	5.84370834211429	-2.73781073791196	0.0127849635927934	0.234193686042157	-3.06268738781905
Tgds	0.240853001356957	3.90670156173669	2.7377690676827	0.0127861297471989	0.234193686042157	-2.86078406579908
Fis1	0.241989989790667	7.00403328315117	2.73737090514351	0.0127972775598763	0.234193686042157	-3.13029336434824
Ndufs2	0.175426682553479	7.78283824390414	2.73652028883753	0.012821124256078	0.234193686042157	-3.15472803002886
Gbf1	-0.239185355907147	6.53685325082249	-2.73623582806175	0.0128291084404158	0.234193686042157	-3.1132235449687
Nop58	0.24156697132194	5.54560758678239	2.73587562508298	0.0128392253344195	0.234193686042157	-3.03967441457439
Abcc5	-0.198367689384146	6.04715440295876	-2.73567135759549	0.0128449658984959	0.234193686042157	-3.08282541007617
Glrx5	0.255090705073809	4.93848554674054	2.73501291177105	0.0128634869551998	0.234193686042157	-2.97304261277029
Dcc	-0.276195172153513	4.33687422659576	-2.73486024203826	0.0128677849473712	0.234193686042157	-2.9157553738519
Nectin1	-0.218501505866334	6.39549346781728	-2.73300757571907	0.0129200507158824	0.234471724561673	-3.11178234696989
Srp9	0.251212360014462	6.40172620523566	2.73193517994169	0.0129503964810415	0.234471724561673	-3.11035360729389
Sys1	0.214246621691173	5.74123322044431	2.73189817173566	0.0129514449188066	0.234471724561673	-3.06229001849195
Smim1	-0.280517963050038	4.06597071971834	-2.73116207010083	0.012972315379813	0.234471724561673	-2.88747260520809
Jagn1	0.231455353172378	4.71631215092818	2.73069500591472	0.0129855745036849	0.234471724561673	-2.95698706713457
Mark1	-0.171224625843974	4.99709270169715	-2.73058430758433	0.0129887189236021	0.234471724561673	-2.99170631353645
Ndufb6	0.252805945303438	5.83553560740327	2.73031057290692	0.0129964975532837	0.234471724561673	-3.07184290004704
Szt2	-0.355461324561162	5.20131377830328	-2.72924251838056	0.0130268905394043	0.234727371375643	-3.01927622755608
Tmem243	0.251401915074269	4.65161043737852	2.7281317578834	0.013058570543441	0.234963216252527	-2.9558333424445
Tpp1	-0.14981929416774	7.20316601854638	-2.72750727859186	0.01307641350759	0.234963216252527	-3.1586261833558
Gabrb1	-0.318081642834601	3.4793767639428	-2.72652919261054	0.013104406556082	0.234963216252527	-2.85031132086901
Med29	0.218010366431712	4.34864693031072	2.72627879853091	0.0131115820567371	0.234963216252527	-2.92608127478029
Sema3g	-0.444712591124081	1.88578033563013	-2.7254005118325	0.013136780541239	0.234963216252527	-2.81000835697969
Iqsec2	-0.240865793391883	4.1584077585474	-2.72537845638559	0.0131374139158404	0.234963216252527	-2.91259716506549
Adgrl2	-0.265113007863786	5.85357331673598	-2.72397906259169	0.013177660305687	0.235079446992625	-3.09323380694516
Uqcrb	0.280106374766082	6.9083876765035	2.72387802524424	0.0131805706638517	0.235079446992625	-3.15324200857932
9230116N13Rik	0.621937774148095	0.243988397543235	2.7229063899999	0.0132085896386996	0.235079446992625	-3.00406433044882
Clgn	-0.332951962333557	2.6758807170643	-2.72276349981774	0.0132127149295289	0.235079446992625	-2.80701284032351
Mogat1	0.442261050004368	1.83072875970135	2.72233309645789	0.0132251482377494	0.235079446992625	-2.81909269124507
Rabac1	0.193781481860655	7.28494596109615	2.72048450738172	0.013278676180318	0.235251638577689	-3.17387994541489
Qrfpr	0.264808100222027	4.16877348397574	2.72021995661918	0.0132863533790497	0.235251638577689	-2.92233856027388
Golt1b	0.184825792047807	5.58323710930091	2.71918949140788	0.0133162975047525	0.235251638577689	-3.07504342066282
Tmppe	-0.343948242787692	2.91350823269774	-2.71895128419093	0.0133232286605534	0.235251638577689	-2.82508510990011
Nfyb	0.156403998432363	5.75822273217952	2.7187743960288	0.0133283778257044	0.235251638577689	-3.09221535331373
Sorcs1	-0.224575054823243	5.74161333831726	-2.71812771207706	0.0133472187312405	0.235251638577689	-3.09576041977496
Spata24	0.513476802169245	1.53110064859316	2.71699407166233	0.0133803080857199	0.235251638577689	-2.84978597142036
Klf16	0.23317383027493	4.55061931368079	2.71663434760543	0.0133908242179611	0.235251638577689	-2.97055187589465
Cbl	-0.501992389680963	3.12276045829381	-2.7165698431515	0.0133927107648615	0.235251638577689	-2.84271812611903
Hmgn2	0.22448572611302	8.69828007965367	2.71640867411671	0.0133974255434388	0.235251638577689	-3.20893354722285
Txn1	0.256420824271305	5.9070213656085	2.71415893306141	0.0134634036622165	0.236077138816347	-3.11082569434732
Ier3ip1	0.20272755424627	5.95860349679644	2.7136942669337	0.0134770693663904	0.236077138816347	-3.11745921783345
Polb	0.219771966622368	5.80259380023897	2.71248790358968	0.0135126097872151	0.236184010698017	-3.1054710073399
Zfp955a	0.236086777920356	4.85806646687417	2.71237917732084	0.0135158173237928	0.236184010698017	-3.01549774069932
Memo1	0.204031500392899	6.1742669749133	2.71035298112214	0.0135757248162652	0.236551856491261	-3.13930975585302
Psmd6	0.197314998949614	6.28320186745405	2.70846291679533	0.013631834887372	0.236551856491261	-3.15062667168419
Armc1	0.154783290183523	5.94718021594082	2.70763931888359	0.0136563538261651	0.236551856491261	-3.12933973677908
Fam126a	-0.211933020225228	4.54600158424925	-2.7075473049023	0.0136590957323659	0.236551856491261	-2.98844379056358
Mmrn2	-0.571051805093163	1.34613168542156	-2.70744679366759	0.0136620914445635	0.236551856491261	-2.88729914617029
Mdga2	-0.218175797582841	5.21873561588852	-2.7066773856776	0.0136850441553351	0.236551856491261	-3.06618526292472
Rpf1	0.228237228752778	5.4895130795839	2.7065426787705	0.0136890664534582	0.236551856491261	-3.08741083425282
Kcna1	-0.250240361563738	5.32966759801475	-2.70636785399194	0.013694288331929	0.236551856491261	-3.07704661267249
Cacna1h	-0.303151298087465	6.54300990509034	-2.70586789098364	0.0137092322852852	0.236551856491261	-3.17331869674183
Clpx	0.13498647756338	6.54584886806395	2.70580181890355	0.0137112083467643	0.236551856491261	-3.17381123234727
Pacsin1	-0.170569584848558	8.42706767760736	-2.70531584855444	0.0137257509049039	0.236551856491261	-3.22847265802747
Gmip	-0.420102109192746	2.24563210587814	-2.70494695732238	0.0137367996823513	0.236551856491261	-2.83401757771152
Zfp827	-0.273657930055466	4.19843831163309	-2.70452650961919	0.0137494029517694	0.236551856491261	-2.95930637445262
Hnrnpa1	0.112770346639115	8.91368130046555	2.70297351609892	0.0137960505542176	0.237064940019217	-3.23801512841484
Kat5	0.189070535466479	6.5598614292247	2.70244386302839	0.013811994224632	0.237064940019217	-3.1806028239721
Pes1	0.15955032583247	6.50668268988423	2.7016604798824	0.0138356078081914	0.237096004627263	-3.17959991888162
Chaf1b	0.785113067142499	0.279866722238057	2.70097041769133	0.013856440185846	0.237096004627263	-3.02850995853968
Myo5a	-0.215274759285277	7.51331934304437	-2.70075453645056	0.0138629635714054	0.237096004627263	-3.22117766838352
Fyttd1	0.147410471438901	6.95850258681966	2.69845235261675	0.0139327114782158	0.237345600905791	-3.20792841578612
Ubl5	0.205955650595039	6.57305077141724	2.69834033533515	0.013936113691573	0.237345600905791	-3.18781928308813
1810037I17Rik	0.247502452724531	6.10579880219047	2.69712464150377	0.0139730878107039	0.237345600905791	-3.15951959392664
Dpysl5	-0.212172944793029	5.3400298450526	-2.69710071180197	0.0139738165432027	0.237345600905791	-3.09791196829235
Selenon	-0.220078086198849	5.28629400870902	-2.69665393101871	0.0139874290141488	0.237345600905791	-3.09025828809276
Zfp335os	0.321518132776333	2.7633938680788	2.69603443883134	0.0140063244822775	0.237345600905791	-2.85672945326974
Bag5	0.163023384024645	6.00699674321925	2.69554386256773	0.0140213050169034	0.237345600905791	-3.15823021275952
Lamtor5	0.25464226431919	6.00953535406302	2.69550186882615	0.0140225880702281	0.237345600905791	-3.15611813932359
Plod1	-0.227165256893974	4.86992437603503	-2.69533852536586	0.0140275798357473	0.237345600905791	-3.04914175211779
Dhrs11	-0.54409032105038	0.997717233540524	-2.69401435527647	0.0140681087373916	0.237345600905791	-2.95011930567104
Stat5b	-0.222555356407781	5.99813670343992	-2.69391867849778	0.0140710414229719	0.237345600905791	-3.16266201002113
BC025920	0.298731777684266	3.05565991683305	2.69377451785183	0.0140754613331657	0.237345600905791	-2.87726761732381
Hsd17b12	0.16628778395979	7.6235907944045	2.6932743686376	0.0140908059422265	0.237345600905791	-3.23763236724326
Smndc1	0.165090132858136	6.1001171459775	2.69187015880285	0.014133972152911	0.237657180357601	-3.17314185082915
Bzw2	0.197855989825962	6.75236298512702	2.69160444647848	0.0141421544189574	0.237657180357601	-3.21189620788924
Nova2	-0.274690051838391	4.6993309856415	-2.68759342130074	0.0142662164855879	0.239463905255188	-3.04502996591441
Atrn	-0.232680230525051	6.75466257824633	-2.68578526509532	0.0143224805097361	0.239743656796551	-3.22512703057876
Atg2b	-0.256296836089262	6.03290929667528	-2.68516819296171	0.0143417299821333	0.239743656796551	-3.18116114598156
Zmynd19	0.179573711649655	4.60937123737865	2.68463438716491	0.0143584017832406	0.239743656796551	-3.03907206751504
Wasf2	-0.313079147860591	4.14059237269801	-2.6824911533353	0.0144255245671011	0.239743656796551	-2.99457626104342
Ret	-0.186154167431108	5.63671707815037	-2.68131233415688	0.0144625702144182	0.239743656796551	-3.1556308091126
Dock3	-0.265788802109152	6.03333268158469	-2.68047162177044	0.01448904563498	0.239743656796551	-3.19218923768275
Nudt14	0.297044844676371	4.36803484779114	2.67970608609079	0.0145131936207904	0.239743656796551	-3.02100285994046
Tns3	-0.249952170574323	6.48197415975282	-2.67952521974366	0.0145189044269242	0.239743656796551	-3.22322002327914
Mndal	-0.912228980507664	0.583831399718383	-2.6790132957299	0.0145350798512227	0.239743656796551	-3.0284283866215
Vdac3	0.214087586399135	6.99176069523045	2.67892192868935	0.0145379686021842	0.239743656796551	-3.24649423894328
Plcg1	-0.217836555929131	4.70236355834312	-2.67820424323587	0.0145606786110837	0.239743656796551	-3.06220295398291
Dennd10	0.159667293712456	6.53518130589968	2.67804042952761	0.0145658669505756	0.239743656796551	-3.22706020503774
Lyar	0.254169299954654	6.99654763052517	2.67748246669891	0.0145835520233813	0.239743656796551	-3.249191692311
Yipf4	0.21733066348408	6.36209748532104	2.67657672052438	0.0146123037505746	0.239743656796551	-3.21979384378068
Ptprz1	-0.217268130363917	5.3206917915269	-2.67630144561801	0.0146210526433363	0.239743656796551	-3.136706765466
Pcbp4	0.188167730765127	9.14908249122957	2.67570274928958	0.0146400978015164	0.239743656796551	-3.29423362446394
Tra2b	0.181017050822545	7.83791458165524	2.67514879986376	0.0146577404747211	0.239743656796551	-3.27802752665713
Fndc1	-0.478402895050106	2.37547274860246	-2.67414306051249	0.0146898237199893	0.239743656796551	-2.88597276076001
Tbc1d16	-0.243130460664862	4.68442910091015	-2.673654174458	0.0147054433139477	0.239743656796551	-3.07152056529511
Vps28	0.211238528914295	6.61236583832799	2.67189248605433	0.0147618588910787	0.239743656796551	-3.24267239527096
Gabbr2	-0.261118897138768	5.87952403110843	-2.67161092564782	0.0147708944695109	0.239743656796551	-3.19880781779666
Tln1	-0.298513482691021	5.78872078047721	-2.67158313710735	0.0147717865182266	0.239743656796551	-3.18979749982059
Sobp	-0.178366701170614	5.58218722722111	-2.67040478333811	0.0148096602814585	0.239743656796551	-3.17252386462322
Mettl9	0.198274611510905	6.52007552990215	2.66970554836978	0.014832178087644	0.239743656796551	-3.241597370377
Gtf3c1	-0.199603649817453	6.85353194451923	-2.66963044336587	0.0148345986610642	0.239743656796551	-3.26112625105189
Erc1	-0.274082901149621	4.64640443763875	-2.66829500337	0.0148777014118551	0.239743656796551	-3.07943973830852
Mphosph6	0.301554623228365	4.93861578958566	2.66782676992433	0.0148928422460555	0.239743656796551	-3.10309826517026
Trmu	0.236687709407548	3.79494226040861	2.66745834168525	0.0149047660414032	0.239743656796551	-2.98247077654364
Tspan17	0.235514223479264	4.86096776891409	2.66736783225508	0.0149076966694057	0.239743656796551	-3.09673721994802
Pik3cd	-0.400889675546081	2.66993229881521	-2.66623877533014	0.0149443006427357	0.239743656796551	-2.90559416433187
Ssr2	0.189050072076804	6.38801533208393	2.66510434163645	0.0149811647461874	0.239743656796551	-3.24319768250068
Adgrl1	-0.20393007325934	7.31686492600191	-2.6646333825994	0.0149964941541254	0.239743656796551	-3.2873202159844
Tm2d2	0.180569268467674	5.80859283062839	2.66451710123455	0.0150002813248143	0.239743656796551	-3.20056306089181
Arhgap31	-0.262217534930938	5.10428840135968	-2.66431846790943	0.0150067527159645	0.239743656796551	-3.1354406093463
Ccdc85b	0.177047215627038	5.8398365309071	2.6635904516386	0.0150304938182238	0.239743656796551	-3.20671484569916
Otud6b	0.157572959420079	5.94814677262184	2.66358935083106	0.0150305297432461	0.239743656796551	-3.21748530726889
Elf1	-0.284905469178421	3.93620411231089	-2.66323593850804	0.0150420676175298	0.239743656796551	-3.00404953586695
Zfp526	-0.420180706881855	3.03485225034061	-2.66308238596096	0.015047083273191	0.239743656796551	-2.92949236413615
Aarsd1	0.239037522601151	5.49505283471549	2.66302900133653	0.015048827405246	0.239743656796551	-3.17468225150732
Srgap3	-0.238810898922389	7.17561344954759	-2.66276433267241	0.0150574772406709	0.239743656796551	-3.28727243886368
Marchf5	0.148235876130147	6.43358745601187	2.66252821485177	0.0150651979621222	0.239743656796551	-3.25169383960713
Dlg2	-0.210979005788309	7.4821285416931	-2.66249007933609	0.0150664452919174	0.239743656796551	-3.29670414585726
Lonrf2	-0.210615505871132	6.44607927607564	-2.66168815884098	0.0150926970515115	0.239743656796551	-3.25671374784203
Arhgef11	-0.222609512672427	6.47704481575158	-2.6616145959371	0.0150951073848841	0.239743656796551	-3.25883483694238
Tulp4	-0.222262845268753	7.11435475122269	-2.66151852134926	0.0150982558767414	0.239743656796551	-3.28759757081676
Psmb4	0.194414777258646	7.50464504710223	2.66102995689558	0.0151142764162553	0.239743656796551	-3.29834556712488
Frrs1l	-0.337935143524237	4.0259838357596	-2.65967432475965	0.0151588134326007	0.239743656796551	-3.02894394832738
Caskin2	-0.264695481950449	4.92767082871111	-2.65956531243284	0.0151624002475223	0.239743656796551	-3.12397247613759
Nck1	0.211867803689584	4.9962107172242	2.65913030559826	0.015176721217359	0.239743656796551	-3.12972596289687
Stard10	0.279702627527774	6.89357447305567	2.65866633464196	0.0151920098497251	0.239743656796551	-3.28097261752834
Zfp454	-0.406145081471303	2.13170737165418	-2.65863693138093	0.0151929792288383	0.239743656796551	-2.91381460590346
Grn	-0.433467990456671	6.93590624641572	-2.65844562308176	0.0151992877931397	0.239743656796551	-3.28595673805227
Herc1	-0.215480605108298	6.93464996728347	-2.65765193007635	0.0152254870614645	0.239743656796551	-3.28839581994751
Mrvi1	-0.48839753397422	0.899722104753729	-2.65709600011261	0.0152438634121955	0.239743656796551	-3.00485177259905
Trp53i11	-0.305746369364355	4.15188778478682	-2.65614721059757	0.0152752743478287	0.239743656796551	-3.04357513662338
Pianp	-0.157607448275988	5.59023264587043	-2.65601512327649	0.0152796521341217	0.239743656796551	-3.20043133190197
Ssu72	0.261575717230235	6.98718028199732	2.65553506300557	0.0152955728444474	0.239743656796551	-3.29183310271734
Ppm1f	-0.220004083625503	5.03598018928	-2.65380436194822	0.0153531003556282	0.239743656796551	-3.14822084715408
Sarnp	0.30616820467534	5.6483558529645	2.65345703848016	0.0153646698584424	0.239743656796551	-3.20547561136654
Thoc7	0.264661286732149	6.17100565119902	2.65296841918914	0.0153809599732315	0.239743656796551	-3.25198319268744
Mrps33	0.334940824831665	5.96836137598457	2.65272453518389	0.0153890969603526	0.239743656796551	-3.23633400907787
Ddx47	0.196480603297551	5.70962443092807	2.65148648315576	0.0154304664696698	0.239743656796551	-3.21994425813048
Abat	-0.222162373221475	7.04817164345318	-2.65136624126884	0.0154344899601765	0.239743656796551	-3.30537650978784
Ubap2	-0.191383088146411	5.71852487263738	-2.65038645737273	0.0154673121946503	0.239743656796551	-3.22380214017248
Banf1	0.238397243378794	5.20371300692329	2.65010754825874	0.0154766675820496	0.239743656796551	-3.1670815671637
Bex1	0.234297071528848	6.19845271616115	2.64950692317912	0.0154968324193576	0.239743656796551	-3.26233051946684
Atp2b2	-0.225603800355916	6.69002595604152	-2.64903858397269	0.0155125732758001	0.239743656796551	-3.29505818950671
Ston2	-0.275318835732794	4.98294337239791	-2.6487678225911	0.0155216804585476	0.239743656796551	-3.15165673905955
Ripk2	0.349620119426314	3.62345218564956	2.64870999177121	0.0155236262807606	0.239743656796551	-3.00252793315415
Znhit3	0.295716773093446	4.18423162058551	2.64846521503598	0.0155318647940024	0.239743656796551	-3.06043338440488
Krt18	0.290689348814374	6.51301096203124	2.64843657613687	0.0155328289712975	0.239743656796551	-3.2840269552345
Syap1	0.148515233651382	6.06973050893765	2.64841044748639	0.0155337086862485	0.239743656796551	-3.25580706041356
Epha8	-0.235243537659996	5.27496607586203	-2.64833651196164	0.0155361982471662	0.239743656796551	-3.18308805098883
Gm12070	0.160288763100567	10.542284871173	2.64810082068203	0.015544136978974	0.239743656796551	-3.35570461958848
Cacna1i	-0.236779010214748	5.34781535885105	-2.64703561832456	0.0155800638699355	0.239743656796551	-3.19604463998985
Nos3	-0.319028859246814	2.90319610894874	-2.64695428148466	0.0155828104085247	0.239743656796551	-2.94950955336336
Snrpf	0.234321019542446	4.9623200269612	2.64571065824976	0.0156248615478041	0.239743656796551	-3.14923034480679
Ssna1	0.257419656642024	4.72340165358612	2.64564202786181	0.0156271853008715	0.239743656796551	-3.12151734923626
Lgi2	-0.199228434110315	4.51240834788234	-2.64539574888138	0.0156355267436409	0.239743656796551	-3.10240071924442
Ndufb11	0.253311850323793	6.72366046455986	2.64480563508881	0.0156555309916899	0.239743656796551	-3.30071689192931
Mrpl51	0.231345300573446	5.34475733847566	2.64357543500957	0.0156973114463302	0.239743656796551	-3.19688326937279
Fance	0.274827007301927	5.89981491912763	2.6433258031826	0.0157058023978808	0.239743656796551	-3.24963927069152
Pno1	0.217798470733171	5.27141160905998	2.64306437558239	0.0157146992309704	0.239743656796551	-3.19002210762248
Ficd	0.191970121290129	4.41113454564094	2.64276845255587	0.0157247757602322	0.239743656796551	-3.10198333355585
Tnc	-0.333404949456067	4.04343938696535	-2.64202044897887	0.0157502734463856	0.239743656796551	-3.05601756560723
Uap1	0.152454469950041	6.3481301220696	2.64196980319895	0.015752001256153	0.239743656796551	-3.2864564066742
Rchy1	0.200508206778115	5.83992122703858	2.64168034034509	0.0157618798910382	0.239743656796551	-3.24879102744164
Usf1	0.195077886814705	5.74849496722811	2.64164167362685	0.015763199932257	0.239743656796551	-3.24054131355435
Fermt3	-0.408275941546729	2.24819093863295	-2.64153105290695	0.0157669769856503	0.239743656796551	-2.94039589202135
Tpd52l2	0.154602688995332	5.80882511331421	2.63913155367611	0.0158491170528107	0.239743656796551	-3.25308082530682
Cops6	0.204941852230947	6.56556715271158	2.63855889430524	0.0158687802068758	0.239743656796551	-3.30545115037173
Ptprd	-0.241385490651611	7.2524391878016	-2.63852175689251	0.0158700561748546	0.239743656796551	-3.33762781939467
Pde1a	-0.382713788714699	3.66181019683211	-2.63828960319477	0.0158780347173637	0.239743656796551	-3.02777866057327
Stard5	-0.38335428503438	2.22443216401135	-2.63777753633225	0.0158956465996798	0.239743656796551	-2.94666066723948
Trub2	0.205201292585714	4.76036455508457	2.63773635771521	0.0158970636882196	0.239743656796551	-3.14566767182998
Bckdha	0.18855205425232	5.08849173220907	2.63763501395664	0.0159005517618516	0.239743656796551	-3.18340221654425
Sdhb	0.218702983696311	6.22353447277206	2.6374732337434	0.0159061214528591	0.239743656796551	-3.2865896815072
Tmem150a	-0.355273268360258	3.02729710250055	-2.63733205006751	0.0159109835649275	0.239743656796551	-2.9732288737538
St3gal1	-0.268600425396367	5.8816059062754	-2.63697574394422	0.0159232603622563	0.239743656796551	-3.26444441881381
Chchd4	0.208274371378629	4.89148353815304	2.63589824790563	0.0159604408719712	0.240053657979783	-3.15952305225437
Mdh1	0.171475172968611	9.25816752306694	2.63407201091956	0.0160236454197477	0.240754024484246	-3.37758979501432
Ccdc28b	0.276602762930849	4.18496420380553	2.63349289581317	0.0160437375212045	0.240805848749283	-3.08450465112469
Pin1	0.203176155396847	5.90568141741352	2.63178054296545	0.0161032862557269	0.2412525976344	-3.27379236996878
Llph	0.227284020647686	5.18940277219367	2.6304423026242	0.016149970363995	0.2412525976344	-3.20217963515982
Scn2a	-0.234561001105502	5.26707034072369	-2.62904066941903	0.0161990031623312	0.2412525976344	-3.22249325776221
Yeats2	-0.265196956981907	4.6619512739855	-2.62841856624974	0.0162208110483054	0.2412525976344	-3.15073209497727
Pcdhb18	-0.335044503565477	3.4781628676775	-2.62838966517519	0.0162218248529202	0.2412525976344	-3.03170599366162
Sv2a	-0.19127618625313	8.57493692148593	-2.62780777302197	0.0162422494768199	0.2412525976344	-3.38394448291622
Alb	-2.6603690612213	2.03466417845773	-2.62764185084432	0.0162480778599149	0.2412525976344	-2.97622498427713
Susd3	0.246285667254547	6.53486790699331	2.62750981266758	0.0162527174059359	0.2412525976344	-3.32628082061441
Ngrn	0.177542350029225	6.00508593105142	2.62739700700503	0.0162566821540025	0.2412525976344	-3.29016768297801
Med6	0.245947934003479	5.23043889302123	2.62726199106547	0.0162614287228659	0.2412525976344	-3.2148735263403
Zswim1	0.170724261242228	4.73005722188723	2.62696960950423	0.0162717120703685	0.2412525976344	-3.16341304619441
Hmcn1	-0.573172714319169	1.11692982810012	-2.62677077969699	0.0162787086233988	0.2412525976344	-3.02085757258713
Atf3	0.500770061828012	5.35454920744123	2.62644265526486	0.0162902611022744	0.2412525976344	-3.23370837588751
Dazap2	0.136171465175098	7.92624464580648	2.62507300804326	0.0163385668934057	0.241530715157855	-3.37904269815832
Mfrp	-0.926276615506576	3.0166523927102	-2.62496373706147	0.0163424265767876	0.241530715157855	-2.99596774000534
Gng10	0.356208024577873	4.30052403231071	2.62397617474751	0.016377348506289	0.241799852589281	-3.11858867554387
Kcnma1	-0.232846602353025	4.87061574416525	-2.6228407494258	0.0164175863271611	0.242146846654122	-3.1915999288168
St6gal1	-0.269562845679629	3.57513656741402	-2.62207859667747	0.0164446483212482	0.242283646694709	-3.04622094505056
Phax	0.183161516995721	6.22605331726414	2.62131253311401	0.0164718916729219	0.242283646694709	-3.31760908409455
Rims4	-0.178998261115633	5.00363336025883	-2.62065118919032	0.0164954452154219	0.242283646694709	-3.20628526913848
Hnrnpk	0.109836558317088	9.60333550627038	2.61986400874724	0.0165235218858912	0.242283646694709	-3.40808744695704
Cct5	0.159083810924125	7.75074060341535	2.61976759331424	0.0165269638763397	0.242283646694709	-3.38561977609598
Hprt	0.219309712084255	7.84502201937518	2.61965396556076	0.0165310212094595	0.242283646694709	-3.38808767336378
Tgfb2	-0.191237484418094	6.88831493535334	-2.61900756823422	0.0165541201910243	0.242283646694709	-3.36266978221328
Metap2	0.133469206174275	7.2506386222573	2.61882019910319	0.0165608215205658	0.242283646694709	-3.37530424007082
Txndc9	0.166410826005328	5.94973538799736	2.61817439133395	0.0165839387408964	0.242346137800312	-3.30423945766892
Arl4a	0.270449979218533	5.60796084851044	2.61776548493071	0.0165985916483592	0.242346137800312	-3.27468648838312
Commd7	0.190185772920485	4.99987376897829	2.61690203731175	0.0166295729684259	0.242553721048543	-3.21219983844165
Klf7	-0.684655894577194	0.0482821749304635	-2.61580937230906	0.0166688571697663	0.24288186746158	-3.16587385903834
Ttc28	-0.281235532488344	5.72760297654456	-2.61506874454287	0.0166955345517202	0.242883804831979	-3.29751498720495
Cox11	0.172817737723626	4.74281322729393	2.61487380081135	0.016702563121696	0.242883804831979	-3.18574309241748
1110004F10Rik	0.157314066791894	7.01066957775092	2.61408283836047	0.0167311094583766	0.242988176601919	-3.3755566306686
Pgam5	0.16160075675752	5.91776395685821	2.61374467788412	0.0167433279474817	0.242988176601919	-3.30999971699567
Sfxn5	-0.209891751010627	6.04835800602407	-2.6132178344274	0.0167623807736014	0.243020929271783	-3.3234136032508
Cdh4	-0.222948206893596	4.94407911898836	-2.61248784747345	0.0167888139632805	0.24316050974445	-3.21907058008811
Scamp2	-0.189806664041352	5.23153069074566	-2.61031084063709	0.0168678785118168	0.243928026480315	-3.25026008890627
Bcas2	0.173074016344447	6.40240566801991	2.60961196496081	0.0168933347812955	0.243928026480315	-3.35297337277833
Ndufa9	0.168128500880136	6.52143120815493	2.60915867774527	0.0169098649863029	0.243928026480315	-3.3610703204232
Creb3	0.182194677903089	5.58038799799457	2.60884446911102	0.0169213323224924	0.243928026480315	-3.29053995013603
Lsm7	0.262144829079882	4.8206112289683	2.60871389681341	0.0169260998400882	0.243928026480315	-3.20246573311158
Pecam1	-0.343800728495067	3.94479942630876	-2.60742476880084	0.0169732372415936	0.244363949899122	-3.10474014788608
Zmat2	0.169107738842976	7.02569521279341	2.60468303563247	0.0170739022168964	0.245308868478779	-3.39434148672104
Cacna1d	-0.264941823433396	5.19596887298203	-2.6043056376145	0.0170878027587407	0.245308868478779	-3.26325831995494
Rab11fip3	-0.171225944547755	6.3724784312625	-2.60405961595449	0.0170968701239362	0.245308868478779	-3.36470859059316
Fzd3	-0.206598419227196	5.32293485732856	-2.6037934080159	0.0171066865916848	0.245308868478779	-3.27872843605203
Garem1	-0.319257943493	4.01287565564424	-2.60281230784785	0.0171429108159049	0.245584927322107	-3.13349740594715
Pappa2	-0.35013072777446	3.2744639466743	-2.60234789149668	0.0171600832628559	0.245587779159508	-3.05992923342552
Eid1	0.196535418879849	8.19537755734278	2.60178838063486	0.0171807935339354	0.245641207156632	-3.42936499684376
Rpap1	-0.247330138712912	4.12444821247746	-2.6007320621697	0.0172199574663126	0.245873671875552	-3.14385658398717
Siglec1	-2.05397165481753	0.999341375538897	-2.59971646440096	0.01725769110291	0.245873671875552	-3.0658610128823
Tusc2	0.171844151042247	6.40576865901339	2.59918373356701	0.0172775154432672	0.245873671875552	-3.37390517952363
Tsr1	0.282671365090585	5.19478469383652	2.59899588671426	0.0172845108525381	0.245873671875552	-3.27162080106848
Zfp105	0.256835376862064	4.03659292391477	2.59822264155376	0.0173133346353483	0.245873671875552	-3.13987649592439
Spcs2	0.190559271195481	7.09333410386497	2.59790050907333	0.0173253559520906	0.245873671875552	-3.41021168721551
Kctd1	-0.209786480416146	4.93577091678868	-2.59761695046485	0.0173359442914011	0.245873671875552	-3.24379570173386
Plxnc1	-0.273039443473091	4.71160719858793	-2.5973545024356	0.0173457497847388	0.245873671875552	-3.22285141582875
Ptp4a2	0.128832654496718	7.86363524072436	2.59724102942836	0.0173499909451198	0.245873671875552	-3.43273251606
Prrc2a	-0.223412911805966	8.37821319680027	-2.59650029630794	0.017377700599948	0.245991732262014	-3.44309726970942
Krt6b	-1.52034702095619	0.214658562807822	-2.59610982223368	0.0173923244249112	0.245991732262014	-3.21217774672818
Zfp101	0.360071075932133	3.1808241431621	2.5952060530472	0.0174262164657257	0.246100085189354	-3.06361618641691
Auts2	-0.228356524786098	5.22923410214248	-2.59429003244684	0.0174606315388302	0.246100085189354	-3.28567403311913
Pik3c2b	-0.371904930435019	2.03009430347598	-2.5932120885589	0.0175012122467149	0.246100085189354	-3.02143646759736
Mtr	-0.360349250750381	3.11926814191942	-2.5931984543894	0.0175017260936196	0.246100085189354	-3.06340183566264
Amn1	0.341476766574217	3.54622405580513	2.59286032342793	0.0175144741863076	0.246100085189354	-3.09526876861482
Tbc1d9b	-0.182311694324987	6.0734741192026	-2.59254680966197	0.017526301997918	0.246100085189354	-3.36458149904065
Naa35	0.158551463687316	6.26340588207443	2.59173046606517	0.0175571352458009	0.246100085189354	-3.37982650425803
Smim12	0.254498972024112	4.535434223828	2.59134833947403	0.0175715857227641	0.246100085189354	-3.20511278318547
Cspg4	-0.841693687171737	1.02339011941688	-2.59107483147611	0.0175819355747249	0.246100085189354	-3.07445266631014
Ccnl1	0.217040625596699	7.00128935914156	2.59055982277124	0.0176014396995947	0.246100085189354	-3.42127989632336
Zdhhc24	-0.221767144255732	4.20305696326941	-2.59003027827125	0.0176215155997162	0.246100085189354	-3.16823309407509
Lrtm2	-0.164056298981006	5.41065670585069	-2.58978231913709	0.0176309235610304	0.246100085189354	-3.31273691550167
Tap2	-0.303220965580429	4.46926401164295	-2.58918682468304	0.0176535369195562	0.246100085189354	-3.20129062540823
Slc24a2	-0.205661439022084	6.12479843416181	-2.58914790233709	0.0176550159123373	0.246100085189354	-3.37803716704583
Rnf11	0.133862853638	7.50698591183455	2.58854999166929	0.0176777503461489	0.246100085189354	-3.44127832695981
Ly75	-0.523135901134399	1.22200234551222	-2.58693531829937	0.0177392833392683	0.246100085189354	-3.06828366538595
Tmem131	-0.252334495935883	5.8744444966834	-2.585986479044	0.0177755364847252	0.246100085189354	-3.36340439142974
Asap2	-0.198738338803653	6.00156342181411	-2.58591293228268	0.0177783494673994	0.246100085189354	-3.37457422202417
Bax	0.207489663291791	5.14936083499181	2.58586138822037	0.0177803211511881	0.246100085189354	-3.28433259128936
Naca	0.22682130639541	7.94994644184443	2.58581136856331	0.0177822347199971	0.246100085189354	-3.45592476949001
Snrpb	0.180942250862507	7.0600010320852	2.58525256404375	0.0178036257430884	0.246100085189354	-3.43293894083557
Tmem237	0.246717529342407	6.5078996160305	2.58480250077782	0.0178208717948895	0.246100085189354	-3.40671039900867
Taf9	0.213050948014573	6.23992521567955	2.58473817518749	0.0178233379846783	0.246100085189354	-3.39135436301995
Ppp1cc	0.137801060760074	9.14892779605127	2.58386960163754	0.0178566699036189	0.246100085189354	-3.47534858137255
Slc9a3r2	-0.285132776839411	4.51179464182443	-2.58375726502232	0.0178609851645629	0.246100085189354	-3.21438357549518
Pmm1	0.232197734026865	7.26093790422606	2.58345973421156	0.0178724191649247	0.246100085189354	-3.44339589261562
Ptges3	0.171207386364952	7.02912747617434	2.58338053411766	0.0178754639585961	0.246100085189354	-3.43536603433784
Kif11	-0.489984191682085	1.21945786211581	-2.58336057837136	0.0178762312208177	0.246100085189354	-3.07850145562938
Commd2	0.225706157911755	4.33927272208803	2.58231453707352	0.0179164931146732	0.246317018786801	-3.19762881064362
Zcchc10	0.241991008897307	3.75820078357956	2.58206691844811	0.0179260364076648	0.246317018786801	-3.13357836228953
Chd3	-0.197826989896869	7.57191232034801	-2.58159389213905	0.0179442803022539	0.246333768209974	-3.45773460251233
Rxylt1	0.25230500786964	4.89653065080914	2.58030100520165	0.0179942343100565	0.246470640987517	-3.26737802597306
Rnf138	0.192990312836645	4.87192423720196	2.58003576309194	0.0180044988149115	0.246470640987517	-3.26618420951833
Pde5a	-0.298738318168927	3.38909417228935	-2.58001367004584	0.0180053540344049	0.246470640987517	-3.10738866702504
Cacna1s	-0.207512106750541	4.35835720806291	-2.57827795171457	0.018072663329909	0.246894994747964	-3.212382704795
Tnr	-0.406312606682624	3.46948447395162	-2.57818663172673	0.01807621118085	0.246894994747964	-3.12658325068181
D17H6S53E	0.231822344551158	3.23458492413106	2.57767688145125	0.0180960274301031	0.246894994747964	-3.09941700914173
Cdc37	0.164912101181796	7.21856810428496	2.57745629045311	0.0181046091248593	0.246894994747964	-3.45459085943746
Tom1l2	-0.132046413777211	7.56936249167414	-2.57633223958657	0.0181483979025336	0.247011395731247	-3.46736289636725
Gpnmb	-1.36177584104008	7.00961661068742	-2.57535258368574	0.0181866429891337	0.247011395731247	-3.44573983562016
Vti1b	0.221870146348414	6.46125059401885	2.57518467178297	0.0181932057738014	0.247011395731247	-3.42274147911841
Pdcd7	0.243298761907903	4.92010367139746	2.57477632434009	0.0182091752220421	0.247011395731247	-3.28496823090136
Cntnap1	-0.23073173897198	6.35000773692588	-2.57437762747494	0.0182247800051504	0.247011395731247	-3.42250550031144
Fam162a	0.344029384623161	5.1086372878273	2.57437260864637	0.0182249765197243	0.247011395731247	-3.30355185858641
Abhd17b	0.190578888140993	5.57041924301614	2.57417674829734	0.0182326470827957	0.247011395731247	-3.35605196230361
Arpp21	-0.328536781413268	2.69201377525469	-2.57278774181286	0.0182871326959841	0.247517795115242	-3.068463685427
Dock1	-0.241180269750675	4.44079683350118	-2.57116565127654	0.018350955534924	0.248125490347405	-3.23704872181949
Gm3636	0.45548158324644	0.358227348894765	2.57068521918983	0.0183698988824171	0.248125490347405	-3.18688149628674
Coq10b	0.271423329013111	5.90700251422275	2.56978060243756	0.0184056177661115	0.248125490347405	-3.39876737363352
Ebag9	0.21125983056357	5.13110681522284	2.56921740769502	0.0184278886047955	0.248125490347405	-3.31779842778112
BC055324	0.382365495656126	1.45164276368417	2.56874851121491	0.0184464498990465	0.248125490347405	-3.07650914787639
Dnah1	-0.343075599296368	1.9881221420774	-2.56852987779736	0.0184551105345861	0.248125490347405	-3.06160993511779
Gria3	-0.224440929507683	5.04058870133586	-2.56820780667671	0.0184678755827797	0.248125490347405	-3.31340723401773
Rnf113a2	0.201848925572873	5.40667775049962	2.56809005475355	0.0184725446681752	0.248125490347405	-3.34829786510592
Adcy4	-0.895035477506145	0.127060449011506	-2.56774156692261	0.0184863693824385	0.248125490347405	-3.25989093067373
Casq2	-0.563202633149693	1.04379524053232	-2.5660840876477	0.0185522560536011	0.248533136893556	-3.12508291198871
Myo1e	-0.360330444114122	3.66485049515913	-2.56579541191782	0.0185637538301897	0.248533136893556	-3.15896255943612
Pcna	0.178003387748891	6.71786724065952	2.5656820313224	0.0185682715448154	0.248533136893556	-3.45557376966163
Atp5g3	0.210106893997054	7.99648978456332	2.5650942749642	0.0185917076343321	0.248569010350633	-3.49739995240897
Yrdc	0.229004255211446	5.14983359397774	2.56475344609043	0.0186053105404475	0.248569010350633	-3.32591222342945
Rn7sk	0.464287816095251	5.64375660074174	2.56397684438483	0.0186363407027244	0.248737176416635	-3.38427460262459
Mlf2	0.128596543608866	8.60601275877393	2.56330268678256	0.0186633170832135	0.248737176416635	-3.51019187773991
Pllp	-0.568132984177149	1.29721461316868	-2.56314902885959	0.0186694708403114	0.248737176416635	-3.10608097779969
Sucla2	0.194152881463197	6.94001502041684	2.56263439670283	0.0186900949636214	0.248782873991387	-3.47300025916415
Mapk8ip2	-0.15522433352896	7.01926255720112	-2.56130170574225	0.0187436029275378	0.249064530379238	-3.47982126875427
Dock2	-0.677341977339712	1.97498068137133	-2.56124999460493	0.0187456820501064	0.249064530379238	-3.0731066399802
Slc12a9	-0.222445371326109	4.86271391878173	-2.56054054650941	0.0187742283908183	0.249214963841055	-3.30355278359219
Bcl11a	-0.312153783221427	2.92716144518554	-2.55916882313232	0.0188295390649902	0.249677831363545	-3.10270483412492
S100a16	0.233207830543328	6.34108650795047	2.55882046658637	0.0188436099142298	0.249677831363545	-3.44749588898414
Prdm16	-0.534130561407548	2.40187311983629	-2.55837926626449	0.0188614451246994	0.24968549817866	-3.08114256181641
Dlg3	-0.127529698338596	5.9672178272366	-2.55792415631882	0.0188798592707838	0.249700807850978	-3.42421924815883
Tm2d3	0.208437408834473	5.19533427774895	2.5574212198143	0.0189002282037356	0.249741919524977	-3.34475240636853
Ldha	0.18063340628383	10.1095940209314	2.55685402019004	0.0189232246111048	0.249747185505294	-3.53394941059317
Ror2	-0.492447910587803	1.41320058846102	-2.55607456087904	0.0189548697906764	0.249747185505294	-3.1030577156896
Spsb4	0.235886288041258	2.958714414892	2.5547559212057	0.0190085185215729	0.249747185505294	-3.11605636576607
C1d	0.249017032979419	6.03358920846718	2.55409993607186	0.0190352604108027	0.249747185505294	-3.43451410201501
Adar	-0.204488380735255	6.88217707376476	-2.55349463873485	0.019059967363557	0.249747185505294	-3.48931858181796
Tnks	-0.363722461227496	5.43523003465022	-2.55331572621721	0.0190672759688983	0.249747185505294	-3.38809505003476
Psmc2	0.147935218798311	6.84039364035624	2.55232893068215	0.0191076341333425	0.249747185505294	-3.48824950875641
Scg5	0.194927612635567	7.82345372203836	2.55170524095442	0.0191331833627864	0.249747185505294	-3.52008764081562
Tma16	0.314900855621463	2.86396102363384	2.55158247030604	0.0191382164039331	0.249747185505294	-3.11571405953304
Tent5a	-0.41386680552349	2.72042585256664	-2.55157660102737	0.0191384570490018	0.249747185505294	-3.1050404270166
Irak1bp1	0.24487931312771	4.79995345962577	2.55043770228572	0.0191852067105096	0.249747185505294	-3.31409411637372
Slc41a1	-0.186671044237227	6.21397764057381	-2.55024968983268	0.0191929345941353	0.249747185505294	-3.45897741641428
Pstpip2	-0.295443898453424	2.01335666240047	-2.55022832517225	0.01919381293193	0.249747185505294	-3.09097771677172
Med17	0.21236349585666	5.11422140665722	2.5502067921591	0.0191946982292571	0.249747185505294	-3.35475381492758
4921524J17Rik	0.253491430637276	3.99906146476075	2.54976033085419	0.0192130624694953	0.249747185505294	-3.22083771990723
Ypel3	0.217741877966143	7.33977962845856	2.54956395267051	0.0192211453031646	0.249747185505294	-3.51162755845058
Tgfb3	-0.195839017732149	4.50371085564386	-2.54947555951413	0.0192247845678082	0.249747185505294	-3.28070259603452
Set	0.107746933287212	8.25492883593612	2.54914641526616	0.0192383415788593	0.249747185505294	-3.53318397963251
Layn	-0.813118669032967	0.0305027578638427	-2.54901136280251	0.0192439068107849	0.249747185505294	-3.27148680765646
Siah3	-0.632390419452562	0.873734761386627	-2.54885888235686	0.019250192033893	0.249747185505294	-3.14957379714966
Lyst	-0.323362357621083	5.20267669070674	-2.54854577087252	0.0192631045009267	0.249747185505294	-3.37171503812263
Mlph	-1.47292498784236	0.839586785914015	-2.54712736045977	0.0193217007282746	0.249956268044522	-3.1749438077212
Scn3a	-0.301087165360115	3.99322365350784	-2.54663752416545	0.0193419753671962	0.249956268044522	-3.22827113062126
Acad9	0.14601266619896	5.30568061616928	2.5464848520614	0.0193482986528136	0.249956268044522	-3.38376816806254
Ptges	-0.345356678093827	1.99306916483254	-2.54648403952602	0.0193483323111386	0.249956268044522	-3.09771774864801
Cox7b	0.24676855310731	6.66900657025309	2.54461330145644	0.0194259716286118	0.250510195501652	-3.4936873383675
Suds3	0.133415459012216	7.25133844711024	2.5443209720765	0.0194381303107468	0.250510195501652	-3.51962841939959
9330102E08Rik	-0.32783748694033	2.97819745441123	-2.54410551645811	0.0194470962088488	0.250510195501652	-3.13733212217585
Prickle2	-0.212976723332472	6.01452939983738	-2.54378444408131	0.0194604644235163	0.250510195501652	-3.45849594939262
Tbc1d2b	-0.267566503454314	3.61383935336951	-2.54326502927588	0.0194821091505023	0.250565899820993	-3.19347783957331
Pard3	-0.234310084536971	4.5310442453051	-2.54272262228775	0.0195047361547105	0.250579359108519	-3.30352834047865
Ap2b1	-0.151951519215699	7.32442175907867	-2.54218083973238	0.0195273617760504	0.250579359108519	-3.52713197656294
Tprgl	0.178741810454037	6.95997218264455	2.54177474693276	0.0195443369757459	0.250579359108519	-3.51323773207559
Ceacam1	-0.614350620696872	1.15360021939651	-2.54101269818858	0.0195762290431758	0.250579359108519	-3.13765174443782
Snrpb2	0.256107013223506	4.64081343690051	2.54085926705663	0.019582656116454	0.250579359108519	-3.31345300614486
Ppp1ca	0.194305309761048	7.56736785064679	2.53987653421809	0.0196238688587312	0.250579359108519	-3.53720284241363
Jund	0.19853136433388	7.52909568158189	2.53983967713367	0.0196254161148793	0.250579359108519	-3.53670637727462
Ube2g2	0.174407674583813	5.59976900478504	2.53931130174739	0.0196476098631546	0.250579359108519	-3.42451940867551
Pde1c	-0.227544615579475	5.47312117984169	-2.53898744767638	0.0196612246091295	0.250579359108519	-3.41569737945113
Cracd	-0.260174624570741	3.37969346723585	-2.53826849089077	0.019691481080948	0.250579359108519	-3.18513085914393
Itpkb	-0.371362040504431	3.52480891171199	-2.53821208895476	0.0196938565422672	0.250579359108519	-3.19746589303271
Ahdc1	-0.23472775225848	5.62459100875396	-2.53803261237511	0.0197014172892885	0.250579359108519	-3.43328773381322
Anks6	-0.329245154626283	2.44289313423805	-2.53786942178539	0.0197082943303265	0.250579359108519	-3.1174478588803
Tex30	0.289500253825508	3.68212675460333	2.53635515286994	0.0197722150763972	0.251007042067491	-3.20820486504133
Dnajb6	0.156707355308324	7.74401884460259	2.53625078571782	0.0197766278220291	0.251007042067491	-3.54867825149559
Cep170	-0.204998541434058	5.78168901649023	-2.53542233185669	0.0198116885128113	0.251034058518162	-3.45317389584766
Nalcn	-0.198351835486302	5.84049198553551	-2.53515449817285	0.0198230358931966	0.251034058518162	-3.45871690903276
C130074G19Rik	-0.5078551471552	1.79997627076846	-2.53497118753528	0.0198308057838316	0.251034058518162	-3.11994489170084
Adam22	-0.233067972833448	6.13810453369756	-2.53377615986182	0.0198815289748931	0.251456156239273	-3.48709070804792
Grtp1	0.234936178395538	5.97416551603134	2.53273954840221	0.0199256268765214	0.251645066087856	-3.4696383407794
Dcaf13	0.216580517489705	5.28138543954303	2.53252025897458	0.0199349673139316	0.251645066087856	-3.40178148040546
Lgals3bp	-0.440951815139902	6.51454925212738	-2.53219940330412	0.019948641288463	0.251645066087856	-3.51092225220298
Grip1	-0.16157655651876	5.18507000465618	-2.53147430817651	0.0199795752897794	0.251720027849581	-3.39800521074385
Gpd2	-0.235683077402887	3.696910607439	-2.53124474926818	0.0199893781186792	0.251720027849581	-3.2240849194522
Trappc6b	0.156352113671172	6.65138693724273	2.52934602812281	0.0200706324255784	0.251788657742987	-3.52295544978064
Homer2	-0.255686404203722	3.9447196500711	-2.5291976255376	0.0200769962555858	0.251788657742987	-3.257885097871
Zbtb38	-0.277266963404279	4.45233913441553	-2.52875360483963	0.0200960481634976	0.251788657742987	-3.31940159672097
Atp6v0b	0.213692273415377	7.93192451587977	2.52853649355905	0.0201053700905909	0.251788657742987	-3.56695213162097
Atg3	0.196287551596833	6.12886078554039	2.52794469624803	0.0201308002303527	0.251788657742987	-3.49216585761548
Mpv17l2	0.232628811285848	4.32491801297086	2.52791877181461	0.0201319149203937	0.251788657742987	-3.29644703198217
Gria1	-0.165751709058752	5.81557639559446	-2.52678416334729	0.020180757263802	0.251788657742987	-3.47365024481162
Parl	0.20698021493532	5.45373691674413	2.52636579428315	0.0201987951799954	0.251788657742987	-3.43344913582771
Magohb	0.378691205881581	3.14300422087546	2.52560377332324	0.0202316885063744	0.251788657742987	-3.17723006232834
Slc29a3	-0.32561278125688	3.25309506817882	-2.52536641391617	0.0202419446115224	0.251788657742987	-3.19377216321384
2410004B18Rik	0.228916809754205	5.14714894672998	2.52515753826182	0.0202509739957643	0.251788657742987	-3.40021634167759
Mrpl11	0.225405934709598	5.58535052712983	2.52504335488752	0.0202559115722966	0.251788657742987	-3.44806723362343
Fcgr2b	-0.559193378976309	2.29538917186227	-2.52497412941173	0.0202589056065822	0.251788657742987	-3.13457594996242
Ppm1e	-0.148444280896781	7.31903564120715	-2.52485983784088	0.0202638496801106	0.251788657742987	-3.56081848160802
Sema6a	-0.212069364278283	5.17186192312993	-2.52391933539419	0.0203045773822724	0.251788657742987	-3.41461019041309
Anp32b	0.160882363539211	7.19719685627075	2.52389931089863	0.0203054453620874	0.251788657742987	-3.55708185501611
Dstn	0.171540540441619	8.30282659021113	2.5238780606553	0.0203063665111503	0.251788657742987	-3.58249413785979
Thsd7a	-0.282491093532442	5.88957710047188	-2.52383892618957	0.0203080630027	0.251788657742987	-3.48698102790091
Gpr165	-0.455488358919101	1.463677766844	-2.52177819679858	0.0203975845253818	0.251855357513872	-3.14854233755767
Clec16a	-0.16890935758173	5.78410316918852	-2.52176256613354	0.02039826496122	0.251855357513872	-3.4802468182245
Ptrh2	0.193606951047859	4.17417923005717	2.52161839522571	0.0204045420299778	0.251855357513872	-3.29425287726223
Ctnnd2	-0.164089065844628	5.89781398485417	-2.52115041191454	0.0204249300927966	0.251855357513872	-3.49030104011664
Kcnq2	-0.196832151189367	6.69759476101723	-2.52112261981144	0.0204261414791622	0.251855357513872	-3.54334721809753
Abcc10	-0.303026326836009	3.52165437144747	-2.52102450002255	0.0204304188081081	0.251855357513872	-3.22487386175857
Ophn1	-0.233180651764199	3.94171526093939	-2.5198698033192	0.0204808186341993	0.251855357513872	-3.27522515015479
Uqcrh	0.268229393230605	7.50108726723541	2.51892613179298	0.0205220943465122	0.251855357513872	-3.57536644676757
Adarb1	-0.167102513003445	7.8804067534343	-2.5185365095732	0.0205391589885106	0.251855357513872	-3.5863067576565
Gm15501	0.421565273206678	2.9348269451276	2.51830977379946	0.0205490956731074	0.251855357513872	-3.17260923854276
Sorcs2	-0.193542843568532	5.85423816141775	-2.51819947903023	0.0205539309673658	0.251855357513872	-3.4928245483294
Macf1	-0.256540289721141	7.91038942857418	-2.51814056333621	0.0205565142537735	0.251855357513872	-3.58812111371658
Ncor2	-0.286329318661785	6.67640147026049	-2.5181179982231	0.0205575037508175	0.251855357513872	-3.5488252251532
Map3k20	-0.29819526768258	2.46896762732144	-2.51733152177394	0.0205920192756901	0.251855357513872	-3.152229432957
Snhg1	0.300908980880966	4.33378677079685	2.51729874852287	0.02059345875155	0.251855357513872	-3.31857643445464
D8Ertd738e	0.216361278320632	5.75847947780997	2.51729552505261	0.02059360033881	0.251855357513872	-3.48017880976481
Mrtfb	-0.341956692328885	4.24241826624881	-2.51690217664664	0.020610884579223	0.251855357513872	-3.31516397130163
Csf1	-0.381049183938812	3.7271582739616	-2.51654114940475	0.0206267605676922	0.251855357513872	-3.25137091253923
Chac2	0.28874212464776	3.66956113980488	2.51472849237604	0.0207066448474927	0.252617575293737	-3.24840422467494
Zc3h7b	-0.148377749304839	7.16824983805613	-2.5139926890294	0.0207391546665837	0.252733603505503	-3.57684894552637
Pdcd10	0.181789545544345	5.20555038860099	2.51371074669379	0.0207516243428781	0.252733603505503	-3.43004762637838
Cox16	0.302345659557488	4.80228219852408	2.51332814448505	0.0207685572304958	0.252733603505503	-3.38182380357259
Csmd1	-0.508994988698742	1.88813601017326	-2.51214723147414	0.0208209028830301	0.25314090451204	-3.15232787400023
Cisd2	0.12184494500621	6.8458904462867	2.51178423073057	0.020837018264831	0.25314090451204	-3.56700772046431
Sf3b6	0.263112255293984	6.1168092831113	2.51108538878298	0.0208680762390074	0.253257204782064	-3.52335360440485
Nfs1	0.18586665530878	5.28868340087478	2.51018690517835	0.0209080705113496	0.253257204782064	-3.44718848052531
Cct4	0.154851439948766	7.3891004456892	2.50992023984601	0.0209199544368524	0.253257204782064	-3.59000215552543
Vps4a	0.137355907249665	6.95969903013302	2.50986182736728	0.0209225584315257	0.253257204782064	-3.57561987385192
Sema4g	-0.249496845938496	5.1000332060246	-2.50944265335623	0.0209412538891769	0.253257204782064	-3.42901860106816
Fhdc1	-0.40705585902653	2.88270853886888	-2.50921056335158	0.0209516120066439	0.253257204782064	-3.19201748697628
Cnr1	-0.221898444633722	4.54621986455202	-2.50843625290709	0.0209862040558678	0.253430353875224	-3.36510959228487
Adgra2	-0.310486487653179	5.02345355831205	-2.50810615843421	0.0210009671916783	0.253430353875224	-3.42531158421508
Nup214	-0.25499252763086	5.19006527761121	-2.50718709577143	0.0210421226554043	0.253715393917537	-3.44412419514708
Csde1	0.10523651698646	8.37187386264802	2.50631058182055	0.0210814432540406	0.253898880749504	-3.61778663072833
Mrpl53	0.249932307277871	4.17253496457315	2.50606581438643	0.0210924358739998	0.253898880749504	-3.31974364349652
Snrpd2	0.291019159847408	5.432446831252	2.50542993524795	0.0211210186300973	0.254031603124587	-3.46797953181415
Rnf157	-0.147826617142534	7.50062364210119	-2.50476784308558	0.0211508182569617	0.254145789502425	-3.6040674175291
Atp5mpl	0.289081937238053	6.90551419381496	2.50443880941594	0.0211656421556723	0.254145789502425	-3.58161361291174
Vdac2	0.158288922780318	7.91486976953203	2.50329301284369	0.0212173396008094	0.254292446560211	-3.61550485763326
Wbp1l	-0.147521594987232	5.85900555132352	-2.50315750074256	0.0212234616239584	0.254292446560211	-3.51966191602643
Fam204a	0.188307206258664	5.24194818666767	2.50299995973389	0.0212305809278274	0.254292446560211	-3.4549788159914
Bace2	-0.975632840453414	1.69013889039306	-2.50064915629228	0.021337080442585	0.254479337976622	-3.17958906392762
Dnajc12	0.20270064090443	6.28894666738629	2.50048295437519	0.0213446288877086	0.254479337976622	-3.55669207018852
H4c3	1.01903354757059	-0.558610114721978	2.50007122202969	0.0213633394493536	0.254479337976622	-3.41378477525431
Mfsd6	-0.167009605909731	6.11752435420283	-2.49973354853059	0.0213786959911239	0.254479337976622	-3.54741013141517
Clcc1	0.152608496651894	5.0993605827987	2.49968433774819	0.0213809348374412	0.254479337976622	-3.44883335960927
Commd9	0.199987385614944	4.6571620843737	2.49906719695204	0.0214090303460377	0.254479337976622	-3.39479036809965
Mon2	-0.185526099946162	6.040330262496	-2.49883828184914	0.0214194605661799	0.254479337976622	-3.54377757353013
Epha4	-0.249596956435227	5.42119560646857	-2.4985274120042	0.0214336325738708	0.254479337976622	-3.48941816435442
Wdr20	0.145080288275103	6.03886034788334	2.49845071929555	0.0214371302104144	0.254479337976622	-3.54265517677297
Dedd2	0.256266438124272	4.50193571722254	2.49808472069854	0.0214538292586181	0.254479337976622	-3.37612139544521
Gemin7	0.247440728179786	4.5079790717198	2.49798666105728	0.0214583053971665	0.254479337976622	-3.37440946130747
Gtf2a2	0.282153989662346	5.05611725563627	2.49765825662759	0.0214733024830238	0.254479337976622	-3.43939860664331
Fam220a	0.165592493565136	5.26307038305508	2.49750349267893	0.0214803734181595	0.254479337976622	-3.46807395481239
Tnfsfm13	0.310184308376613	4.61483493052322	2.49724004681982	0.0214924148875134	0.254479337976622	-3.39355672581309
Pnma2	-0.211940919965691	3.20396418892185	-2.4967526792816	0.0215147079505614	0.25453500354593	-3.23468117647972
Emc6	0.23084981847612	5.70489516552641	2.49532020274971	0.0215803575016531	0.254615471592441	-3.51614336092363
AI837181	0.156268588547269	5.97423218628759	2.49496664877639	0.0215965895286922	0.254615471592441	-3.54269489184566
Plekhh2	-0.300667692055495	3.87298145901929	-2.49489052493904	0.0216000859489198	0.254615471592441	-3.31474995503755
Pabpc1l2a	-0.475139649355679	3.25329841829205	-2.49485614470179	0.0216016652307352	0.254615471592441	-3.23548470639945
Tek	-0.410708332109573	2.43377272416569	-2.49468570500433	0.0216094961030836	0.254615471592441	-3.18664020659906
Tmem167b	0.134585685201832	6.49455693915311	2.49335257244816	0.0216708388688921	0.254930655374532	-3.58545234085916
Irs1	-0.196231901672551	4.72483179873059	-2.49311343435937	0.021681859812806	0.254930655374532	-3.41599395351659
Sdk2	-0.546885636737199	3.22930181118862	-2.49287851004014	0.0216926916734053	0.254930655374532	-3.25454323629505
Sertad1	0.353050856873629	3.78594732254394	2.49229366956899	0.0217196794478829	0.254930655374532	-3.30266011778153
Psmd14	0.205432967847506	6.46974501280973	2.49214126949908	0.0217267171945904	0.254930655374532	-3.58380380249598
Gnao1	-0.143672145150257	8.5160732925224	-2.49181133589982	0.0217419606560352	0.254930655374532	-3.64768911188681
Plau	-0.976172196242719	1.79075104782706	-2.49022957698613	0.0218151797051572	0.255173589184193	-3.18810353250985
Pcbp1	0.114184375689804	7.89696017302079	2.49016313111407	0.0218182605098471	0.255173589184193	-3.6407182433271
Setx	-0.214007434857469	6.11401398197151	-2.49010114873676	0.0218211347291752	0.255173589184193	-3.56646836977341
Chchd2	0.204004249346839	7.79557696409759	2.48945619922468	0.0218510630940246	0.255173589184193	-3.63953278551378
Zhx2	-0.250006617283598	4.49001889580749	-2.48919094649845	0.0218633830882168	0.255173589184193	-3.3966238730176
Cox5a	0.212320801084863	6.40781218937618	2.48908093208645	0.0218684947535006	0.255173589184193	-3.58411639526896
Hdlbp	-0.156039159193132	7.60942522074607	-2.48857342345422	0.0218920899252503	0.255240178089572	-3.63814943330178
Clns1a	0.186149528771635	6.17134347123889	2.48819965602889	0.0219094824236125	0.255240178089572	-3.57161646025312
Chaserr	0.234197649709495	5.70185269890597	2.48733086616623	0.0219499597841552	0.255506008139133	-3.529158385831
Cuta	0.21530171540452	4.88873385224543	2.48560881320344	0.0220303981615017	0.256236198552064	-3.44355442199338
Fras1	-0.466442144574174	2.83472803658029	-2.48516644906401	0.0220511058347239	0.256271044435839	-3.23214758435244
Zfp821	0.188876753615347	5.05828985330123	2.48427763099717	0.022092767738144	0.25654916244238	-3.4681630044468
Ndufa8	0.195084318353712	6.08276227582058	2.48344507361001	0.0221318593501087	0.256797011176201	-3.57309584903981
Pcbp2	0.134300281914546	9.53026774082264	2.48214916087432	0.0221928360566621	0.257128780176416	-3.67527059915253
Chchd5	0.249191171500801	4.15050537630879	2.48208212365608	0.022195994639598	0.257128780176416	-3.36443775267046
Pcdh17	-0.31915314250254	4.00591716371633	-2.48116667674855	0.0222391697511701	0.257276171935063	-3.35678128327622
Fam32a	0.137959225506044	6.72869531143768	2.48041930597861	0.0222744761824411	0.257276171935063	-3.6221575041217
Ptprn2	-0.187828582011435	7.19543366280426	-2.47959650999137	0.0223134064349517	0.257276171935063	-3.64386845346073
Snrnp200	-0.175494367538895	7.23857478159892	-2.47959599629403	0.0223134307602087	0.257276171935063	-3.64512937031217
Polr2j	0.22068527923889	4.84961352007687	2.47888657450205	0.0223470479083928	0.257276171935063	-3.45085474099861
Tex264	0.142103586595273	6.20840568449201	2.47858737546966	0.0223612401654354	0.257276171935063	-3.59343941159115
Tpcn1	-0.193707452360994	5.28647701246968	-2.47831087273475	0.0223743633417536	0.257276171935063	-3.51257764574369
Cep44	0.228671357773886	3.23434318107839	2.47796675577643	0.0223907056430351	0.257276171935063	-3.27364380264338
Fbln2	-0.679543282658188	0.298961859619111	-2.47788712171065	0.0223944890993585	0.257276171935063	-3.31772875090806
Slc25a23	-0.142218976873861	7.08174906717087	-2.47774181974857	0.0224013940137001	0.257276171935063	-3.64278337991588
Specc1l	-0.146175103656811	6.2167772066329	-2.47754184925222	0.022410900096677	0.257276171935063	-3.59767496206083
Shc3	-0.228392735258462	4.66539785563094	-2.47707561913792	0.022433078139372	0.257276171935063	-3.44205470147991
Tmem35b	-0.340670724904614	1.85318275660895	-2.47662184462139	0.0224546834037877	0.257276171935063	-3.20964140184108
Rhot1	0.167208720982226	8.76289458262136	2.47636215529035	0.0224670565775225	0.257276171935063	-3.67991919755411
Lamc1	-0.391874432794221	4.99564635240317	-2.47515684074625	0.0225245686325542	0.257276171935063	-3.48236850742886
Uhrf1bp1l	-0.176358946085931	5.31165601065675	-2.47508647346928	0.0225279304866754	0.257276171935063	-3.51946919624025
Uqcrq	0.221488434631748	6.82791492769781	2.47462452120598	0.0225500122931311	0.257276171935063	-3.63556949877204
Gal	0.548362637288747	0.604839676088222	2.47440619411784	0.0225604556041837	0.257276171935063	-3.27658753496538
Ralgapa2	-0.233330317379793	5.15756976887887	-2.47439981326857	0.0225607608894784	0.257276171935063	-3.50367521078772
Bex2	0.231303637744277	7.43076058763355	2.47432497275001	0.0225643418470935	0.257276171935063	-3.65927573275432
Gm16124	0.509771915445547	1.0555495514189	2.47331599681902	0.0226126711100656	0.257624203379165	-3.24893792908154
Ufsp1	0.300483603729501	4.20905691389386	2.47146202419005	0.0227017276748023	0.258435324725975	-3.38844325798132
Arsa	-0.197350705303334	4.34080649788172	-2.47062462068095	0.0227420602621679	0.258578624963584	-3.40723045962929
Mdga1	-0.244966575814006	5.36672677531785	-2.47045873251779	0.022750058026031	0.258578624963584	-3.53738890927834
H2az1	0.232538563335166	7.41530727720235	2.46856653478792	0.0228414705664129	0.259136148537817	-3.66938662927505
Sema6d	-0.30351929564707	3.06165392640966	-2.46854030471403	0.0228427401582366	0.259136148537817	-3.2776756064622
Cacna1c	-0.315253902420286	3.2378719499537	-2.46830006788207	0.0228543712064409	0.259136148537817	-3.29610372333523
Gadd45b	0.488490182718143	6.13998720249622	2.46763457712885	0.0228866198172279	0.259136148537817	-3.61091600155309
Irf2bpl	-0.168216415502338	6.38643812786874	-2.46759253867079	0.0228886583614162	0.259136148537817	-3.62684110726978
Cntnap5a	-0.307636510809716	3.59818722020352	-2.46583331468544	0.022974119667052	0.259598091109669	-3.33524159638217
Oser1	0.1812552239874	5.24599768097861	2.46576926927775	0.0229772365488826	0.259598091109669	-3.52428307815582
D130043K22Rik	-0.512127045924051	0.722570284277924	-2.46537807417167	0.022996283327386	0.259598091109669	-3.28301346529194
Nid2	-0.934591980860991	2.02855213581038	-2.46527045362447	0.0230015258196587	0.259598091109669	-3.2274618761737
Ptprj	-0.265081098840554	4.92107682933434	-2.46490844143252	0.0230191686290487	0.259598091109669	-3.49533621668727
Kcnc3	-0.248429262351553	6.56915214344391	-2.46431723846461	0.0230480083464251	0.259681129008107	-3.64413891856897
Prps1	0.144655121239137	6.46260030603553	2.46388583438473	0.0230690741609564	0.259681129008107	-3.63727523728586
Flnb	-0.361735075653201	5.0527152606737	-2.46365457747075	0.0230803740344479	0.259681129008107	-3.51017775040701
Tns1	-0.455295269268863	5.44267551412077	-2.46283362111847	0.0231205301071338	0.259721990262491	-3.55627982880387
Pkm	0.116843686389801	11.8440411056472	2.46268876204367	0.0231276224858539	0.259721990262491	-3.71463798909645
Sorbs3	-0.201566502893947	4.60129157680398	-2.46246805223972	0.023138432467106	0.259721990262491	-3.45471804022442
Tmem42	0.25330693722038	4.10101134065615	2.46178591944051	0.0231718720032067	0.259721990262491	-3.3915264330971
Pcdhb14	-0.262376875160537	3.41245255751211	-2.46136106491403	0.0231927220573185	0.259721990262491	-3.32278418388862
Lyrm9	-0.182044367516433	4.536182528079	-2.46083191083319	0.0232187152101062	0.259721990262491	-3.45417212063337
Timm13	0.236934400110218	5.5358317652333	2.4603261127179	0.0232435865171859	0.259721990262491	-3.56494270530887
Atp5h	0.257006486162579	7.42632866199287	2.46015006560578	0.0232522490157155	0.259721990262491	-3.68591246034821
Vbp1	0.20404663179097	6.97772334910876	2.46012328950652	0.0232535668132556	0.259721990262491	-3.67048137368326
Rpa3	0.335771654883855	3.13095788568313	2.45992133896056	0.023263508147086	0.259721990262491	-3.2902458118204
Slbp	0.179475324756859	5.38697927922324	2.45831054520392	0.0233429443049475	0.260407911448177	-3.55622925191269
Hic1	-0.799971475512531	0.0410452994038393	-2.45787745292052	0.0233643454088786	0.260445850324395	-3.37292416486353
Slc7a6os	0.231630923857423	4.92272205465373	2.45684519515161	0.0234154280105742	0.260814340173208	-3.50203422489304
Elof1	0.180861615865994	5.71675819391484	2.45581329751451	0.0234665970685519	0.261183225372983	-3.59361409781674
Lipa	-0.428586148407327	4.61206959334242	-2.45525695541984	0.0234942279176353	0.261211804103366	-3.47146956632088
Emg1	0.223456425822088	5.46280627806433	2.45427387734152	0.0235431270163405	0.261211804103366	-3.56923495277387
Foxp4	-0.170124958710304	5.49413491035323	-2.45377848644369	0.0235678041695079	0.261211804103366	-3.57989517796388
Idnk	0.232614517607015	4.37456385625429	2.45372623139398	0.023570408584511	0.261211804103366	-3.44125854531571
Krt4	-1.41144997777301	-1.04699692401934	-2.453029655562	0.0236051519218502	0.261211804103366	-3.55334134905772
Zbtb22	0.198450688696169	6.76763400531078	2.45254431921631	0.0236293874677026	0.261211804103366	-3.67680632093885
Eogt	-0.20585197222112	4.15123768659761	-2.45245147242847	0.0236340264722136	0.261211804103366	-3.42041485828979
Tbl1x	-0.274690952927291	4.41765556491661	-2.45242643976044	0.0236352773520681	0.261211804103366	-3.4569711734009
Sp110	-0.713945507589445	0.685871100834177	-2.45203969417395	0.0236546108483956	0.261211804103366	-3.31244809894203
Pmpcb	0.176921345902432	5.95722885818912	2.45123304907248	0.0236949827527909	0.261211804103366	-3.62430563684579
Dpp6	-0.172755301072654	6.76512415512687	-2.45111544281977	0.0237008742182744	0.261211804103366	-3.68049912239928
Aplp2	-0.125012487655436	10.0637600276965	-2.45041190094812	0.0237361466093633	0.261211804103366	-3.73898605089893
Cgrrf1	0.209741097376282	5.0385145390115	2.45035134072303	0.0237391851140832	0.261211804103366	-3.52887516251531
Cd248	-0.745932439259399	0.150246644988189	-2.44947907786411	0.0237829897079392	0.261211804103366	-3.39571656806694
Tecpr2	-0.233725716633878	5.62945953609644	-2.44940798198451	0.0237865634313021	0.261211804103366	-3.60101644789484
Zfp973	-1.212204360471	-0.594146272655612	-2.44890241236001	0.0238119909857865	0.261211804103366	-3.47858187933461
Zfp688	0.332607634524365	3.20004439987154	2.44836268055125	0.0238391647320778	0.261211804103366	-3.31706147600311
Psmc6	0.177845052977865	6.8396457340814	2.44806500826053	0.0238541639517153	0.261211804103366	-3.68725297118294
Prr12	-0.246089312808489	6.32322181120486	-2.44792958412071	0.0238609906682981	0.261211804103366	-3.66087126130538
Paip1	0.133824579193419	7.36336249736464	2.44759122980703	0.0238780550464131	0.261211804103366	-3.70872337823893
Rusc1	-0.208383675784388	5.09770432912777	-2.44722150210325	0.0238967147202321	0.261211804103366	-3.54368180966887
Rwdd2a	0.275912764040397	2.66791758688864	2.44670386278681	0.0239228621728893	0.261211804103366	-3.28088581592798
Snx27	-0.173757257021307	6.67014425149595	-2.44662363263606	0.023926917218791	0.261211804103366	-3.68358231248915
Tasp1	0.254479937425287	4.83204083449954	2.44631341648255	0.0239426024090126	0.261211804103366	-3.51593383130115
Mpp6	0.189717763295096	4.67804233617607	2.44589617170032	0.0239637143332231	0.261211804103366	-3.49423672002783
Tmem70	0.226406817666052	4.95385580207012	2.44557927038243	0.0239797606477088	0.261211804103366	-3.52762002500415
Nsmce1	0.25521532310179	4.18523137279414	2.44523986531201	0.0239969575642918	0.261211804103366	-3.43110450250996
9130024F11Rik	0.698502862270067	-0.033366861980006	2.4441409163597	0.0240527179308253	0.261211804103366	-3.38711153711476
Ky	-0.541354262493335	0.543473483036208	-2.44328337502222	0.02409631332137	0.261211804103366	-3.33132885804382
Phospho2	0.193694850910279	5.18420118782828	2.44301053858528	0.0241101991432702	0.261211804103366	-3.55997327426917
Dcaf11	0.110964720466781	7.03742735398858	2.44296457303399	0.024112539263188	0.261211804103366	-3.70649138659895
Zfp62	0.138211643208786	5.80161574487937	2.44253353972557	0.0241344936137022	0.261211804103366	-3.63016601077214
Specc1	-0.161442335297976	5.3347909466013	-2.4413660380719	0.024194053146679	0.261211804103366	-3.58551336431148
Abl1	-0.183788013505701	5.9790929873122	-2.44075820250037	0.0242251158521528	0.261211804103366	-3.65056898881572
Ankrd35	-0.390817462422978	1.98279640431408	-2.44065926602446	0.0242301754020261	0.261211804103366	-3.26585618613887
Cox7a2l	0.234333698267433	7.26521671169981	2.44049568103134	0.0242385431999744	0.261211804103366	-3.71855754673768
Psmb3	0.210586941320187	6.46457599228075	2.44027289340988	0.0242499437033525	0.261211804103366	-3.68091979346393
Immt	0.12241159787709	7.12264141734668	2.43949073873495	0.0242900078054007	0.261211804103366	-3.71648619716731
Ccdc103	0.492060584013568	1.07119016690901	2.43932736557186	0.0242983840193043	0.261211804103366	-3.29361360669006
Ift20	0.218631757905333	5.37347904956451	2.43840623033002	0.0243456614839412	0.261211804103366	-3.5886143418848
Lyrm4	0.288644224843151	3.95477120353153	2.43803243447129	0.0243648711052472	0.261211804103366	-3.41717751380491
Coro7	-0.187481205004936	5.23124333373409	-2.43788558692247	0.0243724215679127	0.261211804103366	-3.57762233670938
Slc43a2	-0.241071128429392	5.27848534033212	-2.43761082616082	0.0243865548096601	0.261211804103366	-3.58962410367461
Sgpl1	-0.219560932507312	5.52637725613789	-2.43712785872631	0.0244114163934653	0.261211804103366	-3.61436474932666
Prmt1	0.205148386444154	7.13272210754313	2.43682946427526	0.0244267885786716	0.261211804103366	-3.72084746620962
9030025P20Rik	0.30682998188612	3.54359110962476	2.43673232238346	0.0244317949198944	0.261211804103366	-3.38236488401156
Alcam	-0.20944578311178	4.54070325300746	-2.43663253800482	0.024436938441869	0.261211804103366	-3.49804228825962
Mrps18a	0.190170350034749	4.85747707889566	2.43628836942049	0.0244546868326178	0.261211804103366	-3.532968735977
Glra1	-0.453209351076396	1.6041532969849	-2.43612969743864	0.0244628734191346	0.261211804103366	-3.27376286276167
Actr8	0.131909789816041	5.7503636951786	2.43564427018524	0.0244879346258377	0.261211804103366	-3.63699846275478
Plrg1	0.175813249289288	5.94815860375278	2.43515751693842	0.0245130883341931	0.261211804103366	-3.65454359254472
Dbf4	0.434820637790631	1.73082092184334	2.43487750878084	0.0245275690952423	0.261211804103366	-3.27488719375097
5330413P13Rik	-0.389325119421668	2.46139865550906	-2.43396611204	0.0245747576978107	0.261211804103366	-3.29181413297866
Mgll	-0.210554345235703	7.10946789910047	-2.433859794701	0.0245802679102726	0.261211804103366	-3.72665570810709
Rnf122	0.289421015069079	3.98477879508743	2.43351586598269	0.0245981009334022	0.261211804103366	-3.43189731953083
Slc38a6	-0.303811637565758	2.93233748306863	-2.43306866033968	0.0246213070058658	0.261211804103366	-3.3237595298586
Lcmt2	0.188766390636505	4.62892098429863	2.43298456439216	0.0246256731320859	0.261211804103366	-3.51272568347973
Neu1	0.159981443549899	5.90456292135503	2.43238474947937	0.0246568355038134	0.261211804103366	-3.65592044395415
Nim1k	0.161499417183141	6.62055428048204	2.43200179525112	0.0246767504743239	0.261211804103366	-3.70768498012721
Ptma	0.141365896730846	9.93222921082925	2.43151843438709	0.0247019083577646	0.261211804103366	-3.7743077178459
Rps14	0.286352981432756	9.00951522977618	2.43139859282157	0.0247081495498692	0.261211804103366	-3.76763490367725
Mapt	-0.137134407238205	7.6304548549681	-2.43043263486032	0.0247585090933672	0.261211804103366	-3.74912985539133
Kctd16	-0.271332855958584	5.11200766919922	-2.43039792103635	0.0247603206545236	0.261211804103366	-3.58450547728099
Naaa	0.159645534896255	5.55442165591361	2.43029189160958	0.0247658546272738	0.261211804103366	-3.62771554701722
Gns	-0.14889608869756	7.87864493590923	-2.43023214206012	0.0247689736316105	0.261211804103366	-3.7549343773252
Kif18a	0.373343577424275	1.98567906920059	2.43019584022793	0.0247708688134015	0.261211804103366	-3.2826024022189
Dmac2	0.167135306185196	5.50820144063969	2.43015785387522	0.024772852082414	0.261211804103366	-3.62128411094537
Clasp2	-0.137123140594541	7.35519630127284	-2.43002112723541	0.0247799918113293	0.261211804103366	-3.74288247707616
Cblb	-0.202451095395953	4.5629180432265	-2.42996892035313	0.0247827185088088	0.261211804103366	-3.5132320910525
Psmd8	0.174087063165423	7.20658081016436	2.42942384577081	0.0248112037560952	0.261211804103366	-3.73817124841666
Tbc1d7	0.185337081578799	4.43396092613585	2.42938931448765	0.024813009366508	0.261211804103366	-3.49839592970587
Sub1	0.165652223445925	7.49654165229311	2.42882054259185	0.0248427675806956	0.261211804103366	-3.74822905476961
Hdac2	0.169221934327452	6.6361368521231	2.42881026370903	0.0248433056790346	0.261211804103366	-3.71417120838765
Gria2	-0.219859388285052	6.48285114811498	-2.42865161319028	0.0248516123937515	0.261211804103366	-3.70671022537912
Pgrmc1	0.17147418573038	8.25753626714103	2.4285862255001	0.0248550367533245	0.261211804103366	-3.76426416201498
Chst2	-0.229375401059459	6.23711412623156	-2.4285238253102	0.0248583050674082	0.261211804103366	-3.69076867484644
Nphs1	-0.477737925910791	1.54514825152294	-2.42819907989599	0.0248753206194265	0.261211804103366	-3.28765136531984
Mphosph10	0.196873919703823	4.87344153903122	2.42816103645099	0.024877314676511	0.261211804103366	-3.55210851177121
Nrxn3	-0.196945379331179	7.14485562749335	-2.42491962868551	0.0250477621486882	0.262613587623325	-3.74578270079154
Ctnnd1	-0.174998165011524	6.50962984684607	-2.42462873542912	0.0250631116990282	0.262613587623325	-3.71720549170691
Mypn	-0.405939377187906	2.57351189345783	-2.42458788174111	0.0250652681254967	0.262613587623325	-3.3113419195097
Ralgapb	-0.171851276703343	6.70260778881952	-2.42376953852553	0.0251085000998222	0.262745414180529	-3.72901439159793
Atp5a1	0.115273252663545	9.6946966762589	2.42366233313821	0.0251141687616056	0.262745414180529	-3.78787198641709
Slfn8	-0.852557585127663	0.677504549059311	-2.42309133346004	0.025144381409428	0.262871426743507	-3.36421128701426
Cxxc5	0.133873887680275	7.02073731043285	2.42226362323477	0.0251882372218642	0.262876164477033	-3.74535561178685
Slc35f5	0.207433244157062	4.68057747623429	2.42225690327545	0.0251885935670457	0.262876164477033	-3.54156005779099
Gas2l3	-0.422646047561859	1.37455068767214	-2.42205430204949	0.0251993392860353	0.262876164477033	-3.30306855116866
Ptpn13	-0.258135693811409	4.08766774314838	-2.42113714081514	0.0252480378416277	0.262885060090673	-3.47459642535988
Zic1	-0.584184932941007	3.82073405735807	-2.42109442757604	0.0252503079240629	0.262885060090673	-3.43645754073902
Rps21	0.298156851587573	7.06703275820426	2.42101182466356	0.0252546985642432	0.262885060090673	-3.74693059415477
Trp53rkb	0.339628865019251	2.63439962150442	2.42028591853157	0.025293313673366	0.262983802576829	-3.32399653015382
Gm46901	0.354622670459038	3.29001173920576	2.42015026709803	0.0253005358481544	0.262983802576829	-3.37936189576523
Ogfod3	0.250303302824074	3.685453524282	2.41940678871312	0.0253401532754499	0.263206516685201	-3.42142561029186
Slc22a8	-0.797467181091536	2.41997409752483	-2.41881213710472	0.0253718818189306	0.263347028721741	-3.31354950928498
Eif3b	0.139809513466759	6.85198386768738	2.41792311653432	0.025419385893103	0.263639923648852	-3.74591766595917
Tmco3	-0.148141050736561	5.01412130594842	-2.41760241757083	0.0254365424987074	0.263639923648852	-3.58863114982323
Rai1	-0.285716897180132	5.72846169235809	-2.41650255254452	0.025495464530592	0.263709314906047	-3.67365392625341
Jtb	0.22131127411166	5.16208166740483	2.41553199886485	0.0255475646412826	0.263709314906047	-3.60532572345068
Borcs5	0.159431794873191	5.37383127412998	2.41503286488712	0.0255743971497557	0.263709314906047	-3.6349811509332
Srebf2	-0.1373567860867	6.98715948276279	-2.41483020898322	0.0255852990409081	0.263709314906047	-3.75872326502387
Rnf2	0.135953587066886	6.36641365749608	2.41475720682772	0.0255892272580502	0.263709314906047	-3.72492822092826
Ppp4r1l-ps	-0.333156657563362	2.38908549398762	-2.41475023358004	0.025589602515137	0.263709314906047	-3.3180102560832
Prrc2b	-0.226297401301101	8.48817739846491	-2.41454908093698	0.0256004295132255	0.263709314906047	-3.7948520039808
Bag2	0.224414526222569	3.37726676726224	2.41432268077244	0.0256126205561352	0.263709314906047	-3.39815544052199
Iqcn	-0.595667271842972	0.00941260911940453	-2.41415764526663	0.0256215106827788	0.263709314906047	-3.42007642961068
Cmip	-0.199352635436487	6.80750671745744	-2.414083685749	0.025625495663688	0.263709314906047	-3.7524479146904
Btg1	0.182103294091328	7.48441483680804	2.41369052716265	0.0256466889621073	0.263739831267044	-3.7764917182279
Scand1	0.257321756543243	4.85639265202385	2.41290995099177	0.0256888144646935	0.263985409438672	-3.57648612933815
Mrpl30	0.23887757515993	5.4668752752388	2.4121257155279	0.0257312023186745	0.264127818918038	-3.64759566987485
Grb10	-0.173434682771185	6.31102974433932	-2.41165766715479	0.0257565313093559	0.264127818918038	-3.729079548232
Slc39a7	0.147145254926872	6.87194080889699	2.41164094346616	0.0257574367608923	0.264127818918038	-3.75883665295826
Gm35486	-0.352478015126442	2.67451492146985	-2.41096400312375	0.0257941124530151	0.264316581503311	-3.340207999912
Gtf2h5	0.175577993424152	5.3790549495549	2.41000343252589	0.0258462382813989	0.264349383791177	-3.64405523517607
Nav2	-0.344628467497194	4.2914422736495	-2.40994289270232	0.0258495267867297	0.264349383791177	-3.51742286496124
Mrpl21	0.262091266442649	4.74447009666968	2.40973820287466	0.0258606483625032	0.264349383791177	-3.5660483483276
Tbca	0.260178234574828	5.955836994112	2.4095589084406	0.0258703937693211	0.264349383791177	-3.7014348018573
Tmx1	0.146199887046861	7.74701469806171	2.40915094514589	0.0258925810304341	0.264389382448377	-3.79146119926077
Cacna2d1	-0.187092103394106	5.81416774403901	-2.40812191092942	0.0259486242079348	0.264502592855337	-3.69795564041042
Enc1	-0.254938755777588	3.49920887665586	-2.40808529561026	0.0259506204270006	0.264502592855337	-3.42767079062498
Nr2f1	-0.244806788221696	4.27127142434719	-2.40763085584688	0.0259754077833492	0.264502592855337	-3.51301885679134
Use1	0.21383802619747	6.05026369774804	2.40760551423176	0.0259767906868086	0.264502592855337	-3.71236444901836
Arfgef3	-0.383613895850098	2.72825542935294	-2.407168694421	0.0260006389150004	0.264559243643559	-3.35978340030013
Cd33	-0.737625576362028	0.833225109879939	-2.40567241528251	0.0260824829654021	0.265109315788017	-3.35760256057955
Zfp433	0.658049164427367	2.38090963441064	2.40523125702655	0.026106659331102	0.265109315788017	-3.33452013118035
Septin11	-0.141107385301235	5.82876327372375	-2.40467559670937	0.0261371403140524	0.265109315788017	-3.70310431048246
Nrros	-0.328131619947904	2.51624371686171	-2.40463418708778	0.0261394131817496	0.265109315788017	-3.34270662622744
Rbm34	0.228451867781688	5.3159634852805	2.4045085106147	0.0261463123664041	0.265109315788017	-3.65129222071889
Tbc1d12	0.169082553050961	5.00032553534719	2.40249169900502	0.0262572600478326	0.265955409535983	-3.61763973135038
Nckap5l	-0.293876908619481	3.89126664893401	-2.40232372691802	0.0262665201622034	0.265955409535983	-3.48243137722135
Micall1	-0.257385641509305	5.4085833077148	-2.40159299238829	0.0263068401111255	0.266177391306206	-3.6690135453875
Cep350	-0.293740566204987	5.95165165938432	-2.40115549026883	0.0263310078374975	0.266235745912475	-3.72221800046324
H6pd	-0.49499720215603	3.1351540108677	-2.40067221029169	0.0263577283502138	0.26631902819364	-3.3985931584978
Ppp2r5c	0.157935491886669	8.04721383509655	2.40018257331993	0.0263848260604391	0.26631902819364	-3.81439745781611
Terf1	0.224060724536529	3.79959849224882	2.40000855159747	0.0263944630886502	0.26631902819364	-3.4681231478931
Gm15545	-0.649247010354639	-0.215449832169091	-2.39902049318861	0.0264492421814123	0.26648063541128	-3.46190237353141
Frmpd3	-0.306854590609397	2.60418306399885	-2.39884947169288	0.0264587345373497	0.26648063541128	-3.35946943913991
Dnajc7	0.115911658636967	7.35547057604111	2.39872344063247	0.0264657317773177	0.26648063541128	-3.80067049516981
Mdp1	0.182612562181828	5.75558584258814	2.397998878526	0.026505992837579	0.266700424455446	-3.70506042758165
Dcun1d5	0.23511083212103	5.13420157675665	2.39603397630424	0.0266154615438856	0.267615783932231	-3.6402800243135
Aldh2	-0.209658505148957	6.21319344058052	-2.39528443301386	0.0266573307800111	0.26785063823332	-3.7512190970405
Niban1	-0.955520969202461	3.77835977391022	-2.3946426725724	0.0266932279558251	0.267905170902208	-3.48296843956459
Hivep1	-0.225065842642865	5.73886852697817	-2.39451176359399	0.0267005559283114	0.267905170902208	-3.71516027772875
Rps20	0.305752389604152	7.16230983847152	2.39415107302063	0.0267207562032811	0.267905170902208	-3.80106764654078
Ccz1	0.129059425287056	6.00731509727537	2.39356740743128	0.0267534741686617	0.267905170902208	-3.73692146228191
Zfp369	-0.43971708543877	1.96673312429447	-2.39333881416375	0.0267662983416956	0.267905170902208	-3.34097410168991
Mdn1	-0.337435292766689	4.93227646598204	-2.39320420100474	0.026773852866445	0.267905170902208	-3.62611293045585
Ndufs3	0.200991309020527	6.53140322747713	2.39273665728123	0.0268001069389556	0.267982548237559	-3.77420797668159
Mfsd13a	-0.296198870908791	3.48080399050171	-2.39198101522222	0.0268425892499824	0.268000118704258	-3.44467989380637
Slc24a3	-0.154834347698004	7.59956645245911	-2.39197795662805	0.0268427613317311	0.268000118704258	-3.82086775864787
Cox6a1	0.199183559444299	7.10549865296695	2.3917172801361	0.0268574312061078	0.268000118704258	-3.80435167208238
Per3	-0.26579376545141	5.75181430347146	-2.39137936257645	0.0268764590028785	0.268005158726843	-3.72284763804618
Wsb2	0.149756750071588	6.83779579170911	2.38946470631673	0.0269845081868022	0.268815163152545	-3.79860168112135
Ptprm	-0.22203517602757	4.43621797429596	-2.38928188506517	0.0269948463653776	0.268815163152545	-3.57212294187878
Enpp2	-0.212042523367503	6.22960418206247	-2.38887557116611	0.0270178357904157	0.268859055056069	-3.76486727262692
Hjurp	-0.292863308821383	4.17818757725578	-2.38802641967948	0.0270659399199914	0.269152635534265	-3.54188263654055
Wipf1	-0.416564312639195	3.16327439548495	-2.38747204431719	0.0270973880121171	0.269280293370414	-3.42764983536589
Aff3	-0.194836096326306	4.64734442487826	-2.3871380010484	0.0271163536977768	0.269283817195012	-3.6021382491283
Numa1	-0.225329170097258	6.40660799042688	-2.38626515149849	0.0271659689537372	0.269583841076894	-3.78394006909971
Ndufb5	0.262409966406024	6.52762829123051	2.38579183670489	0.0271929087705078	0.269583841076894	-3.78685215188358
Slc39a8	-0.598449710466787	0.835365202633088	-2.3854973395436	0.0272096832873661	0.269583841076894	-3.3810167960231
Bin3	0.215594422665038	3.61147636275283	2.38514588375484	0.0272297147410276	0.269583841076894	-3.47541556369381
Snrpc	0.192936917339011	5.65100061907218	2.38497034829613	0.0272397246288216	0.269583841076894	-3.71839429140208
Rpl6	0.208290433839856	8.67651830535816	2.38457765598561	0.0272621302375853	0.269621163641573	-3.85267178144369
Slc16a2	-0.245663420635635	4.82168054649661	-2.38386114246927	0.0273030560388593	0.269841473925038	-3.63142810925327
Hpf1	0.243676929915446	5.7137947992637	2.38346129244622	0.0273259194644659	0.269883091284203	-3.72814128682443
Bsn	-0.271477974982417	6.19694340965487	-2.38196492986926	0.0274116393711171	0.270061570944717	-3.77704043782638
Pafah1b3	0.188039929758915	5.26349496310889	2.38163078205841	0.0274308152813607	0.270061570944717	-3.68160940896033
Tfap2b	-0.191757885176359	7.21897536288594	-2.38158339928506	0.0274335354689742	0.270061570944717	-3.83039636618936
Coro2a	-0.284286019002998	2.78509749493514	-2.38083132191432	0.0274767448770573	0.270061570944717	-3.40231491609981
Cstdc5	-1.27850082094312	-1.05250237983241	-2.37978310105138	0.027537074172736	0.270061570944717	-3.64818097865116
Ankrd17	-0.191367098534232	6.71445988997695	-2.37967197223956	0.0275434772856432	0.270061570944717	-3.81219159445505
Bcam	-0.264331321836176	4.67186451675633	-2.3792831694873	0.0275658905294415	0.270061570944717	-3.61552398887601
Zfp536	-0.316190931711187	3.18845686832289	-2.3786670476482	0.0276014426798024	0.270061570944717	-3.4478173427277
Xist	-0.384030065827451	9.71936861119934	-2.37866120063235	0.0276017802746721	0.270061570944717	-3.87311691189446
Ifrd1	0.187862064214317	6.81605608630301	2.37852384829337	0.0276097118238232	0.270061570944717	-3.81829983408408
Pef1	0.174319712984036	5.8708832167271	2.37831507054735	0.0276217719579577	0.270061570944717	-3.75442072992794
Ahsg	-2.3607303582941	0.391169036405249	-2.37830769558149	0.0276221980653803	0.270061570944717	-3.43828426116573
Uqcrfs1	0.171742571484411	6.97864507140826	2.37796241895595	0.0276421541337255	0.270061570944717	-3.82578765369889
Dhtkd1	-0.491995198736635	0.868818090320182	-2.37746243393807	0.0276710756609203	0.270061570944717	-3.39220008872085
Dnm3	-0.173962976853816	7.46015585977836	-2.37743412135994	0.0276727142361378	0.270061570944717	-3.8449029616816
Gen1	-0.711145954391675	-0.16696744489597	-2.37736745982408	0.0276765725923727	0.270061570944717	-3.49890898607708
Pttg1	0.280570236111885	5.18986323023517	2.37731710744431	0.0276794873090304	0.270061570944717	-3.6794928640483
Cux2	-0.217668769615556	4.44919535918309	-2.37730897970786	0.0276799578209286	0.270061570944717	-3.59522128404116
Tmem251	0.260951116839453	4.76960687134751	2.37661722489114	0.0277200304910744	0.270270297287975	-3.62956696292112
Rps25	0.257460991693101	8.026319036959	2.37614268047515	0.0277475515150472	0.270356446377925	-3.85831249636594
Rusc2	-0.163656965667932	6.65432775468367	-2.37408587462178	0.0278671286398411	0.271260810580002	-3.81913327941547
Ocrl	-0.150551677369515	6.27736104244637	-2.37352952969174	0.0278995551115867	0.271260810580002	-3.79804506704463
Wnk4	-0.314975809060563	3.3481572277306	-2.37310531396273	0.0279243039813766	0.271260810580002	-3.46705757463806
Uba52	0.242330930235334	7.8887173917433	2.37303852004227	0.0279282026142659	0.271260810580002	-3.86155099903533
Ano3	-0.247725483212625	3.77687196455007	-2.37257677578933	0.0279551675584867	0.271260810580002	-3.51529888746726
Hpse	-0.494435569770664	2.43968771803914	-2.37168850427843	0.0280071088002094	0.271260810580002	-3.39137559713589
Sap30l	0.228728065891879	5.0678031765148	2.37148175128329	0.02801921142143	0.271260810580002	-3.67517025262766
Magi1	-0.176015108288903	6.2303592044236	-2.37090420417591	0.0280530447924066	0.271260810580002	-3.79920607309267
Psma4	0.19704846992365	6.50022445755967	2.37075164163967	0.0280619884075993	0.271260810580002	-3.81449128500661
Rwdd1	0.24010487499624	6.11234296457091	2.37053728181531	0.0280745592116916	0.271260810580002	-3.78663959865674
Cdadc1	0.133525309576215	5.82293146334419	2.37045413214754	0.0280794368030899	0.271260810580002	-3.76406176150719
Eif2s2	0.156589226544126	6.96615577588048	2.37030650370968	0.0280880986811244	0.271260810580002	-3.83915414314401
D430041D05Rik	-0.336324610372656	3.03844020169279	-2.37019398988453	0.0280947019263732	0.271260810580002	-3.44082621427193
Prrg3	-0.223271825859102	4.03276602129207	-2.37005540104282	0.0281028374496802	0.271260810580002	-3.5588500250174
Chrna4	-0.200821159428076	4.65182937505089	-2.36968397125524	0.028124652118556	0.271290394335591	-3.63077297726006
Cdc42	0.144459433979108	8.4594813435728	2.36897583682214	0.0281662855263568	0.271326904432546	-3.87950318767457
Gabarapl2	0.198294154307412	7.6037513718265	2.36839869698596	0.028200259638649	0.271326904432546	-3.86430058039412
Eef1akmt2	0.26162481819861	4.40530487391393	2.36817888168424	0.0282132093556737	0.271326904432546	-3.60219764381098
Satb1	-0.167230397132596	4.8803930923835	-2.36813935611867	0.028215538463286	0.271326904432546	-3.66225216401425
Abcc9	-0.447575069098288	2.62466739637989	-2.36802634899201	0.028222198574261	0.271326904432546	-3.41241842570122
Col18a1	-0.75024444508604	6.02906102189753	-2.36719074615218	0.0282714903695208	0.271620314845017	-3.78973262281398
Hecw1	-0.270307825387371	4.77704203194436	-2.36544233838952	0.0283748865254274	0.272292529135504	-3.65930512063691
Rab6b	-0.153520692535938	8.39304054131778	-2.36519768462942	0.0283893826332195	0.272292529135504	-3.88614634632619
Bgn	-0.536541370242755	2.35428727652038	-2.36496642789873	0.0284030912606718	0.272292529135504	-3.39987299100842
Mpc2	0.263734890709371	6.08539939240506	2.36452478022534	0.0284292886747697	0.272292529135504	-3.7962514204538
Tet1	-0.279292914771224	3.71263544437141	-2.364419234984	0.028435552665958	0.272292529135504	-3.53029445496631
Fbn2	-1.0219503824065	0.38631327842534	-2.3636009845377	0.0284841583496851	0.272439467618124	-3.4404288000818
Rps27l	0.309020486771445	4.72138491472845	2.36352701897865	0.0284885558439576	0.272439467618124	-3.64794654476156
Mrps14	0.248592057542171	5.33352261444691	2.36299827598649	0.0285200096828044	0.272560118956735	-3.72422253430127
Iglon5	-0.158483752500367	5.60260038827403	-2.36251998342319	0.0285484900646699	0.272652213033472	-3.75773404018319
Znhit2	0.249245958395484	4.07516862272946	2.36177036098731	0.0285931800970666	0.27278393248557	-3.56718513669957
Lgalsl	0.151288595523624	8.54345637480514	2.36165495058886	0.0286000662456461	0.27278393248557	-3.89445656622063
Supt4a	0.245692004353826	5.16445362872205	2.36087784984151	0.0286464732679316	0.27278393248557	-3.70677787015826
Prox1	-0.181923847863714	7.31029592962775	-2.36075898741371	0.0286535776652249	0.27278393248557	-3.87231524922623
Gpr158	-0.199551819843295	5.59445783490198	-2.36070931743579	0.0286565469194876	0.27278393248557	-3.76374997928962
Tmem11	0.186814007944117	5.13321002325868	2.35939536467045	0.0287351982198992	0.273169508598103	-3.70672889964369
Cox6b1	0.246567419251352	7.08069044722821	2.35932577211179	0.0287393695038857	0.273169508598103	-3.86434725402329
Cmya5	-0.506360279327579	0.529885136299906	-2.35908689992358	0.028753691450336	0.273169508598103	-3.44019944678343
Nap1l1	0.166734058648284	9.00391065992705	2.35846443978488	0.02879104308422	0.273344883455104	-3.9051126965564
Gatd1	0.166178837140762	4.66569405286926	2.35715457785804	0.0288697902076186	0.273830911382601	-3.65523395772923
Sash1	-0.245522208070598	5.25742647689228	-2.35698355741645	0.0288800864448026	0.273830911382601	-3.73564171567296
Uqcrc1	0.129644250448642	7.91661243403045	2.35647244629963	0.028910878031431	0.273870504106892	-3.89370696275005
Prelid3b	0.150513556953135	5.7491539536695	2.35628599351226	0.0289221183409587	0.273870504106892	-3.78255691745481
Slitrk3	-0.237995684660908	4.2349008687779	-2.35539219879329	0.0289760570304286	0.274180625461593	-3.60876190840532
Pim3	0.213504254061479	5.44323985585884	2.3551156050487	0.0289927677763659	0.274180625461593	-3.75367965756674
Col1a1	-1.0000301528165	0.959208959961622	-2.35400351362968	0.0290600462973885	0.274511339684753	-3.42346192841212
Med15	-0.164230671697656	5.40467642551381	-2.35391044337627	0.0290656833504071	0.274511339684753	-3.75207120736698
Ubb-ps	0.198637916008554	5.47255343591733	2.3531666075478	0.0291107722086708	0.274757836325673	-3.75764215260135
Stxbp5l	-0.192597276289805	5.34467950082141	-2.35251347376269	0.0291504164322156	0.274870982199179	-3.7507199114181
Pnmal2	-0.155332978640426	7.59222883013468	-2.35234328969567	0.0291607545563439	0.274870982199179	-3.8951611682977
Rfk	0.143802766607894	5.90093487474968	2.35190579096106	0.0291873467612639	0.27494252622964	-3.8058206713595
Ankrd44	-0.339362065932035	3.73250754143881	-2.3513759446624	0.0292195821458456	0.27503394323483	-3.55336644130191
Trim38	-0.525483848055028	0.0485115840954159	-2.34997954627048	0.0293046958530679	0.27503394323483	-3.49685373476373
Ccdc88a	-0.190167801505282	5.44864709351514	-2.34933868343763	0.0293438347511003	0.27503394323483	-3.76936301533771
Map1lc3a	0.1792348705642	6.76007050512919	2.34910286476473	0.0293582488954398	0.27503394323483	-3.86874000505191
Ccdc8	-0.40417187507217	2.47958898079505	-2.34904242294028	0.029361944387847	0.27503394323483	-3.42916695423907
Gm14296	-0.208985319300753	3.75208884765176	-2.34903774150606	0.0293622306348497	0.27503394323483	-3.5539210578667
Dbr1	0.234477516873724	4.85631203674049	2.3488326366173	0.0293747743416525	0.27503394323483	-3.69501231044963
Dnaja2	0.133190617570946	7.81472893829066	2.34878214063466	0.0293778633120664	0.27503394323483	-3.906164218454
Farsa	0.164370233279334	5.72861087622326	2.348425876371	0.0293996654722464	0.27503394323483	-3.79379252025273
Nipsnap3b	0.186033245680866	4.10625733383199	2.34827190308171	0.0294090927500332	0.27503394323483	-3.59631280953271
Ift43	0.258761166971604	4.82089149923927	2.34811993741059	0.0294183998528621	0.27503394323483	-3.68860900089017
Sema4f	-0.255940994245331	2.94583748242632	-2.34800969434691	0.029425153371174	0.27503394323483	-3.47149130951403
P3h3	-0.17914438555944	4.71043802929309	-2.34717132124799	0.0294765593160972	0.275129724318466	-3.67826943360329
Nt5c3	0.213236844250257	5.82894635377199	2.34685644156703	0.0294958880493414	0.275129724318466	-3.80664352568007
Cox10	0.156604023039898	4.45587469819704	2.34672653000877	0.0295038660253379	0.275129724318466	-3.65032652459161
Mmp15	-0.249045901053713	3.59743935140872	-2.34648902168057	0.0295184567736752	0.275129724318466	-3.54244700532489
Caln1	-0.253820469219087	2.48977474495275	-2.34629344905295	0.0295304763194815	0.275129724318466	-3.43846369458514
Mpp2	-0.165803086565028	7.01835211848626	-2.34583159650308	0.029558878944816	0.27521712963484	-3.88898703855923
Rnf38	-0.188767149615941	5.74332763969781	-2.34417013012035	0.0296612637107079	0.275869631771093	-3.80868280438086
Rpl24	0.210175341857015	7.99096995852774	2.3436931605321	0.0296907166684275	0.275869631771093	-3.91825271637447
Psmd10	0.228802604451904	4.18756252599143	2.34340871569361	0.029708294072936	0.275869631771093	-3.61366850993847
Zhx3	-0.305705096776248	4.19055490907516	-2.34339488680619	0.0297091488811289	0.275869631771093	-3.6220264418932
Fbxl21	-0.384772463596488	1.49402302077667	-2.34314999395923	0.0297242902710025	0.275869631771093	-3.41646146677086
Atp5j2	0.23845504394986	6.91669283266099	2.34236563966644	0.0297728339152077	0.276115690200393	-3.88839798750543
Sdf4	0.10145104735342	7.94471187587474	2.34204281887816	0.0297928345838431	0.276115690200393	-3.9214496800158
Csnk1g2	0.122580639458489	6.57641950381447	2.34179733238621	0.0298080522560656	0.276115690200393	-3.87397545655163
Zfp867	0.176102536498861	4.87905544978628	2.34114013145529	0.0298488274649381	0.276316496858726	-3.71390549061757
2210418O10Rik	-0.208186693877674	3.74212835022624	-2.34078453984212	0.0298709112176004	0.27634412685899	-3.56714570712763
Myh10	-0.169623691560649	6.9323761839477	-2.33987287498587	0.0299275985831367	0.276691644664157	-3.89706364673216
Sf3b5	0.237721105505542	4.62547774225826	2.33917669493894	0.0299709541131893	0.276915539632015	-3.68132318615228
Ttc33	0.211429419347785	5.46017857102721	2.33837049122856	0.03002123413184	0.277203086568981	-3.78648248719227
Fbxl5	0.170728083150699	8.22311062241178	2.33751458682985	0.0300746992093325	0.277252999221886	-3.93465887686512
Camsap3	-0.240632197701654	4.55066457046638	-2.33744905938359	0.0300787960868973	0.277252999221886	-3.67681134142422
Plxna4	-0.295698671060641	3.91021872900796	-2.33725764300514	0.0300907666931593	0.277252999221886	-3.60062983520054
Rps18	0.231950562684117	8.14406620671267	2.33705750958419	0.0301032871502926	0.277252999221886	-3.93345453864748
Tnik	-0.188067928299666	5.37468499789059	-2.33613681434252	0.0301609484649607	0.277464632548314	-3.78450073505622
Csf2rb	-0.682615039408474	1.44633777921682	-2.33563952073067	0.0301921354584068	0.277464632548314	-3.42659779979346
Atad1	0.12080624405876	7.39368873650082	2.33557808519617	0.0301959903618252	0.277464632548314	-3.9204985662508
Ttbk1	-0.294057005281352	4.24777269647881	-2.33539434836366	0.0302075220378269	0.277464632548314	-3.64493328003208
Fam151b	0.336655911692033	2.68361546426308	2.33516140124066	0.030222148102574	0.277464632548314	-3.46703611059549
Coq6	0.20617223197522	4.12740541569384	2.33413228524238	0.0302868416978485	0.27773076557089	-3.62599761408445
Magee1	-0.153726888311669	6.76564923040618	-2.33393681997661	0.0302991437490261	0.27773076557089	-3.89923120360847
Apcdd1	-0.296751076086261	4.51424193957843	-2.33378470525488	0.0303087206328313	0.27773076557089	-3.68000972637482
Zfp608	-0.22582853354962	5.4976050729997	-2.33335423618134	0.0303358374067617	0.277784269750539	-3.80537757268816
Cd22	-0.952799630495312	0.371569106051457	-2.33289318372679	0.0303649056215777	0.277784269750539	-3.48220815270426
Setd1b	-0.34662556326889	5.58334926588178	-2.33233722118151	0.0303999919421689	0.277784269750539	-3.81164558084874
Polr2d	0.197886785406318	4.99882165959291	2.33219561983218	0.030408934271037	0.277784269750539	-3.74080759439506
Rplp1	0.301105659213707	7.82086573265909	2.33208660098017	0.030415820625656	0.277784269750539	-3.93598047288127
Dctn3	0.208122996998218	5.88752128310966	2.33186613666326	0.0304297510231947	0.277784269750539	-3.8390983572982
Lamb2	-0.37672914770978	4.75719596707176	-2.33114825950043	0.0304751521577026	0.277860849113036	-3.72058941328961
Zfp637	0.222128404507807	4.70549996649327	2.33091402326098	0.030489979648493	0.277860849113036	-3.70114197820395
Rpl8	0.196889842124936	8.73233334317286	2.33082287139235	0.0304957514957151	0.277860849113036	-3.95346564749013
Atp6v1e1	0.178305138892002	7.88497391076813	2.32916789771984	0.0306007222920649	0.27842225563303	-3.94368539896209
Dpm3	0.278402838166416	4.04151170616122	2.32890399283856	0.0306174919617513	0.27842225563303	-3.62072886825076
Rpa2	0.200684956823382	4.50983470724291	2.32850757305219	0.0306426981752491	0.27842225563303	-3.68337551625878
Cpeb3	-0.199215484704071	5.62969967601996	-2.32836471875115	0.0306517862173742	0.27842225563303	-3.82719570773951
Endog	0.350588131690665	3.30960159941651	2.32821165136329	0.0306615267564953	0.27842225563303	-3.53273320230403
Mcts1	0.233640908879872	4.56646480359599	2.32778417433981	0.0306887446816067	0.27842225563303	-3.69433597415551
Gpr137	0.13497956409625	5.26491144257689	2.32749751962932	0.0307070088061603	0.27842225563303	-3.78437223628037
Ndufa5	0.284365973486678	5.92084626710928	2.32740283842707	0.0307130435996235	0.27842225563303	-3.85017234752943
BC048403	-0.353573389730761	2.40014885435053	-2.32712825844053	0.0307305509880398	0.27842225563303	-3.46044718289077
Ap5z1	-0.250871701673969	3.6967331055308	-2.32597735505709	0.0308040337086048	0.278831839918252	-3.58302485914211
Pip5k1b	-0.264216078899761	4.35658601127447	-2.32554795611841	0.0308314914892247	0.278831839918252	-3.67489756396384
Igfn1	-0.382757760972363	4.27977067532489	-2.32551544457822	0.0308335713504183	0.278831839918252	-3.67259431296926
Clic6	-0.533216512255011	2.94497398540382	-2.32500323632544	0.0308663559753117	0.278832417953413	-3.49866631190006
Emc4	0.228116784624325	6.22475026253944	2.32491233962006	0.0308721773143526	0.278832417953413	-3.88028236972497
Hdac7	-0.203561632162078	4.98506190728903	-2.32300754758957	0.030994400430719	0.279226973175644	-3.76245040425864
Psap	-0.16473527051647	10.143595679371	-2.32242528078319	0.0310318513716431	0.279226973175644	-3.9797752925811
Rad51	0.412772949753871	1.09549581285825	2.32236309856687	0.0310358533528429	0.279226973175644	-3.45649630102936
1500011B03Rik	0.196049020637495	6.45342019465219	2.3220665386872	0.0310549461921628	0.279226973175644	-3.90222791592319
Fmnl3	-0.249471635914575	3.44966589562614	-2.32200217554629	0.03105909139241	0.279226973175644	-3.57025203364569
Fam107a	-0.378519987371975	4.8355934911699	-2.32193095077364	0.0310636791004342	0.279226973175644	-3.74072296706148
Ftx	-0.296805827307789	4.28726047309943	-2.32151169113483	0.0310906970151888	0.279226973175644	-3.67297461617323
C2cd3	-0.250358970675862	5.19144595649365	-2.32081242971962	0.0311358071018365	0.279226973175644	-3.7896763396141
Yipf3	0.126665529766917	5.88710315608355	2.32060578182097	0.0311491497451837	0.279226973175644	-3.86351896054353
Eci1	0.242302799527251	4.47150732108437	2.32015958359737	0.0311779774625477	0.279226973175644	-3.69385690913584
Ccr5	-0.651897060758363	0.858651758422516	-2.31959272390361	0.0312146363517735	0.279226973175644	-3.46975696456533
Oaz1-ps	0.42068311848033	1.57680573597115	2.31954327701594	0.031217835975751	0.279226973175644	-3.44971586291415
Rnf34	0.174066831150788	5.3878830663355	2.31888647711507	0.031260365129091	0.279226973175644	-3.81295750852835
Fau	0.248780050817192	7.75552104130016	2.31834474800008	0.0312954834795243	0.279226973175644	-3.96011112811214
Fmnl1	-0.242496657582312	3.51546441510779	-2.31772996889052	0.0313353815394573	0.279226973175644	-3.58037724693915
Add2	-0.153058281217099	6.2671636288923	-2.31741527417953	0.0313558228351912	0.279226973175644	-3.90141899062415
Usp13	-0.21836306924952	3.22375315454099	-2.31719678623458	0.0313700221713493	0.279226973175644	-3.55181899185266
Dld	0.110780660723257	7.15879160596562	2.31681406586426	0.0313949091390944	0.279226973175644	-3.94684173437521
Plcb1	-0.25429954865368	4.433317787007	-2.31629247127756	0.0314288559713504	0.279226973175644	-3.70187477308385
Scrn1	-0.166965207331381	5.84566211995715	-2.31623739741093	0.0314324423102745	0.279226973175644	-3.8693054866166
Cd300a	-0.831713984196328	0.433391469450321	-2.3160615931411	0.0314438929856735	0.279226973175644	-3.50668971944434
Nek6	-0.291372761515106	3.82056477514853	-2.31599705260131	0.031448097677094	0.279226973175644	-3.62072130730262
Itga7	-0.313799495476696	3.10336738606824	-2.31599578325492	0.0314481803777643	0.279226973175644	-3.54087482132213
Rgs5	-0.293088177309079	6.56620140510219	-2.31547653581973	0.0314820273238625	0.279226973175644	-3.91859532280832
Dbhos	-0.54029409192503	1.08910757501339	-2.3154658963441	0.0314827212055972	0.279226973175644	-3.47078088899487
Exosc8	0.203601135599603	4.31488055059939	2.31541665279275	0.0314859329388774	0.279226973175644	-3.6810061686797
Arl8a	0.112390870048152	6.80922498355001	2.31537292693301	0.0314887850541975	0.279226973175644	-3.93510070972827
Nme7	0.205604933951328	3.75703782509912	2.31519118529189	0.0315006421089459	0.279226973175644	-3.61534868126586
Plekha5	-0.232303189125282	4.93587383245612	-2.31515040910026	0.0315033029655192	0.279226973175644	-3.77316476138367
Adgre1	-0.85775506737177	3.15957967769139	-2.31488840870348	0.0315204047927869	0.279226973175644	-3.54721082317905
Acp1	0.190152634097691	6.06839037623344	2.31487346663781	0.0315213803802887	0.279226973175644	-3.88662931576072
Zfp329	-0.2309215909088	5.16002837172283	-2.31446385468931	0.0315481353546084	0.279226973175644	-3.79476096934863
Ostc	0.23105437284753	5.85993238123621	2.31428164229747	0.0315600438146356	0.279226973175644	-3.86987260574534
Auh	0.195598642783938	5.92282026683673	2.31399108932513	0.0315790414410335	0.279226973175644	-3.87753424621815
Sav1	0.119289747104776	5.63162466670482	2.3136270391495	0.0316028595392964	0.279226973175644	-3.85140656280409
Rtraf	0.216935746627543	6.35719130872423	2.31350877256371	0.0316106007368654	0.279226973175644	-3.9104726859387
Mpdu1	0.146441917219614	6.33393979971993	2.31270953387613	0.0316629612082262	0.279518844247605	-3.91144219895125
Pink1	0.136853535721103	8.60900649113075	2.31156129994991	0.0317383255401245	0.279577772611386	-3.98801487193778
2310011J03Rik	0.208600417291661	5.14922231067461	2.31148197461608	0.0317435381685498	0.279577772611386	-3.7962761793921
Slc25a5	0.13502133970255	7.96782987396575	2.31117582051754	0.0317636635864045	0.279577772611386	-3.9786280339369
Zfp622	0.133609372735227	5.54602257213073	2.31100618128853	0.0317748201012043	0.279577772611386	-3.84613407542134
Parp14	-0.392767917689445	4.01167546992256	-2.31029443398051	0.0318216683993205	0.279577772611386	-3.65682912930188
Mark2	-0.159971646189764	6.25883918117743	-2.31008083867345	0.0318357400019501	0.279577772611386	-3.91207284687085
Pear1	-0.628325992751879	1.08418722777083	-2.3099889347555	0.0318417963749254	0.279577772611386	-3.4746546753851
Rab30	0.25704305161079	3.71605166084517	2.309976255878	0.0318426319832845	0.279577772611386	-3.61919193469098
Flna	-0.339810424919584	6.49085357973105	-2.30976846909822	0.0318563291688213	0.279577772611386	-3.92775186766929
Mrpl54	0.272835428884884	4.92089109788291	2.30966939826175	0.0318628617759469	0.279577772611386	-3.76630161254845
Srsf2	0.152667774367834	8.028354070365	2.30850708637029	0.0319395955654756	0.279926442434463	-3.98459485633809
Myh11	-1.00845010733127	1.79385531079689	-2.30803605426224	0.0319707408100357	0.279926442434463	-3.46665836074512
Ndufa12	0.201302052368471	6.27013556906282	2.30788983696816	0.0319804145831258	0.279926442434463	-3.91421982682854
Rabggtb	0.164374080252519	6.08388955867738	2.30767410755638	0.0319946922281545	0.279926442434463	-3.90168956424755
Srsf7	0.164757816986274	6.94382388376932	2.30760402048916	0.0319993320745457	0.279926442434463	-3.95387646315412
Snhg16	0.29487947936917	3.83420378459581	2.30730796669891	0.0320189380357181	0.279928709630698	-3.63164567568748
Rasa3	-0.16743352956456	5.35451560439107	-2.30643818927955	0.0320766025922834	0.280171848978303	-3.83404913369944
Zfp444	0.174417483173145	6.46812041527623	2.30630447467521	0.0320854761045717	0.280171848978303	-3.93241639263669
0610012G03Rik	0.216735521459421	4.62335209897982	2.30563660097161	0.032129831176081	0.28026184112519	-3.73991242605037
Cct6a	0.113008274281843	7.85548854330685	2.30556602349794	0.0321345216965022	0.28026184112519	-3.98688732504068
Gm11532	0.719947593182207	0.336408918529283	2.3037597762167	0.0322547785757151	0.281043454573358	-3.52812037962205
Il1r1	-0.372013074997322	3.6453256398925	-2.30338305687257	0.0322799121753228	0.281043454573358	-3.62466011825678
Dock4	-0.236220524594183	3.49020282058659	-2.30328814815618	0.0322862470523393	0.281043454573358	-3.60832137781349
Rps6-ps4	0.264667171744002	4.84677253708268	2.30201249547404	0.032371504471233	0.281043454573358	-3.77384471458187
Ppp2cb	0.137446955382675	6.97243887360669	2.30188393484308	0.0323801082458439	0.281043454573358	-3.96631531677233
Saraf	0.11063028774625	7.53006725856368	2.30147872984479	0.0324072399329864	0.281043454573358	-3.98661920877461
Mtln	0.229753979071221	4.71090588102099	2.30110605934904	0.0324322116851068	0.281043454573358	-3.75911511923924
Gna12	-0.190459055238005	4.36854691923648	-2.30087647052016	0.0324476047121964	0.281043454573358	-3.72022776782196
Prorsd1	0.271920509629083	3.87159546585712	2.30054505647929	0.0324698366017617	0.281043454573358	-3.64872622401487
Orc4	0.145397763303776	5.64666187485014	2.30041400698438	0.0324786315281939	0.281043454573358	-3.87443768576602
Epg5	-0.219163812999838	5.16997645415708	-2.30026908519386	0.0324883600029766	0.281043454573358	-3.82609226418823
Tspan14	-0.246091112384443	4.41263061434501	-2.29981519016176	0.0325188469758309	0.281043454573358	-3.72519480392071
B9d1	0.341640492735593	3.36252203094911	2.29969987122473	0.032526596856666	0.281043454573358	-3.59308498435186
Gad2	-0.219479960073837	5.74116537469734	-2.29963645658213	0.0325308592929095	0.281043454573358	-3.89075098818405
Rpl36al	0.230517068814424	5.90605442572489	2.29948403183149	0.0325411066800802	0.281043454573358	-3.89762982343776
Upf3a	0.128054011226078	5.86181292903855	2.29929520919445	0.0325538051939669	0.281043454573358	-3.89890927478836
Csrnp3	-0.205156015119307	5.60587208748391	-2.29928717157356	0.0325543458335026	0.281043454573358	-3.87891553935373
Cd276	-0.27334970119906	3.7397293196218	-2.29765034293153	0.0326646175395556	0.281572549194581	-3.64114303161369
Bach2	-0.308478260280164	3.00676298030674	-2.29688359995409	0.0327163906923404	0.281572549194581	-3.56739961978724
Snrpd3	0.203258448600357	5.65264787892591	2.29651319501712	0.0327414288132918	0.281572549194581	-3.8825034612724
Bex4	0.224377916128435	5.16019088818211	2.29617929173145	0.032764014684138	0.281572549194581	-3.82680358057576
Aoc3	-0.692533811932421	0.473994154753502	-2.29546122413067	0.032812634842793	0.281572549194581	-3.54186149686258
Txndc17	0.229435672542424	4.2460997942197	2.29535326879119	0.032819950217289	0.281572549194581	-3.70777528008766
Timm8b	0.25041162606665	6.03788367658283	2.29475588254314	0.0328604580671882	0.281572549194581	-3.91934675674423
Hipk2	-0.409237162132084	3.08466343250493	-2.29466397074287	0.0328666945550789	0.281572549194581	-3.58013714240125
Mpeg1	-0.669344085868058	6.27109112208984	-2.29435039307815	0.0328879799395155	0.281572549194581	-3.94376894349429
Dnajc4	0.229407410325102	3.96525093343421	2.29420761058809	0.0328976761022584	0.281572549194581	-3.67739639740994
Rpl17-ps10	0.241000903421646	5.40149758454087	2.29420602875455	0.0328977835371559	0.281572549194581	-3.85534005072575
Pigyl	0.23372428039684	4.42064543467182	2.29418363861681	0.0328993042641822	0.281572549194581	-3.73354642953386
Gpr26	-0.526872812039333	1.25710998101044	-2.29417218435797	0.0329000822567996	0.281572549194581	-3.49071787295837
Hrh2	-0.403091502440025	0.909462357373984	-2.29403099460514	0.0329096734962129	0.281572549194581	-3.50331231437638
Csmd2	-0.317283527431178	3.98362727823148	-2.29401762587827	0.0329105817881582	0.281572549194581	-3.68506989398659
Cldn1	-0.741215296719256	2.35363592027187	-2.29377604238674	0.0329269993252631	0.281572549194581	-3.50764799973529
Elovl4	0.166269143163598	8.70756145329906	2.29328217766923	0.032960584886162	0.281574722482194	-4.02288978568465
Klhl6	-0.780985949931416	1.07802684732107	-2.29288536618518	0.032987593156205	0.281574722482194	-3.50079576209403
Rpl7a	0.162607387920299	8.11770982089571	2.29285600998979	0.0329895920435988	0.281574722482194	-4.01499873152536
Cited1	0.37146856547335	2.80384015229316	2.29262837514603	0.0330050956755685	0.281574722482194	-3.55013227517576
Krt6a	-1.21636109444286	0.170865075776681	-2.29225758170874	0.0330303638530202	0.281624239593016	-3.5720608432652
Copb1	0.120127445615629	6.70985837001327	2.29161223853917	0.0330743840778252	0.281820777525185	-3.97443410516984
Npc1	-0.192133438782536	6.56514473024079	-2.29095210567963	0.0331194690645371	0.281820777525185	-3.96779964797416
Cfh	-0.321352986799948	4.52790868985025	-2.29057223801334	0.0331454384862461	0.281820777525185	-3.75821958078795
Rbis	0.302214386217229	4.20843071249898	2.29048680011741	0.0331512819798544	0.281820777525185	-3.70956503186344
Nudt21	0.171119986132061	5.06564564177198	2.29039759783816	0.0331573839499088	0.281820777525185	-3.8251276733505
Prcd	0.243520511540421	7.27436166095341	2.29020912251515	0.0331702801938897	0.281820777525185	-3.99884198927008
Fkbp3	0.259338193222548	7.10634219739319	2.28985849419102	0.0331942838983117	0.281859209932319	-3.99304187306932
Tiprl	0.145197094101217	5.95468746340714	2.28770724679154	0.033341907019562	0.282873395813022	-3.92792914319403
Desi2	0.150268775264464	5.80624373061589	2.2875485042049	0.0333528241935873	0.282873395813022	-3.91704727177311
Dynlt1b	0.314632384292727	3.7181789785266	2.2871388730564	0.0333810108920074	0.282946600232252	-3.65305752825947
4933434E20Rik	0.146128692658309	6.06246616306503	2.28620487927516	0.0334453610209324	0.28327163144281	-3.9385018914422
Vmp1	0.162576032112269	6.39705872047417	2.28600336220739	0.0334592600824897	0.28327163144281	-3.96486304559593
Trio	-0.207683251972561	6.09392161760344	-2.28562070689671	0.0334856672770066	0.28327163144281	-3.94678135706059
Mycbp2	-0.224676007219943	7.09022901715315	-2.28544689830536	0.0334976682147106	0.28327163144281	-4.00314751410838
Ppa1	0.203828414700987	7.37735050940214	2.2846021785557	0.0335560498859507	0.283436659681064	-4.01281793154445
Ntn3	-0.423004798777578	1.60575204239261	-2.28459766998184	0.0335563617412165	0.283436659681064	-3.50137686472514
Slc6a20a	-1.17331584198817	0.331054366871245	-2.28339036810714	0.0336399661733674	0.283977054003765	-3.57943049719318
P2rx7	-0.575034659497318	1.12374233690119	-2.28282307607123	0.0336793167693634	0.28410302019303	-3.51009847152722
Gramd1b	-0.199063326339237	8.38074961891722	-2.28221764804298	0.0337213594414755	0.28410302019303	-4.03952113218358
Elp6	0.202908210165998	3.59066718103517	2.28183524500576	0.0337479395063388	0.28410302019303	-3.65470848018881
Nrbp2	-0.151271769114011	5.66830861889735	-2.28165128917186	0.0337607327757488	0.28410302019303	-3.91191721065901
Ankfy1	-0.204706652647165	5.74602690643269	-2.28143957831587	0.0337754618032822	0.28410302019303	-3.92280141195182
Greb1l	-0.396514236992824	2.28328467483578	-2.2813110338135	0.033784407714579	0.28410302019303	-3.52882423136843
Eif1a	0.173775042806411	6.60251506822395	2.28119714959168	0.0337923351822659	0.28410302019303	-3.98512494450826
Pitpnm2os2	-0.353694157185544	3.53766810454883	-2.28039903355699	0.0338479400181958	0.284161352599666	-3.64569093527154
Timm23	0.210569067597087	5.74932432954575	2.28033839264183	0.0338521683186803	0.284161352599666	-3.91960249201388
Pole4	0.220833627166734	6.22266788992023	2.28015923291592	0.0338646634038642	0.284161352599666	-3.96208266902198
Rpl30	0.249327387061146	7.94734862059184	2.27996792681688	0.0338780102967646	0.284161352599666	-4.03490189618936
Rpl34-ps1	0.288551670605127	3.37753111760747	2.279689126608	0.0338974700799657	0.284161352599666	-3.62648902447228
Mzt2	0.193978624858827	4.63168079002681	2.27858417757585	0.033974694886557	0.284505091493984	-3.79094063141392
Nup35	0.211131265235585	5.36653222513691	2.2785397875279	0.0339778006843323	0.284505091493984	-3.88095239330368
Cuedc2	0.182949157973886	6.73646011497586	2.27789090632792	0.0340232301970698	0.284651968295644	-3.99827010912296
Cc2d2a	-0.241241246715038	5.44622923589699	-2.27760674663154	0.034043142398837	0.284651968295644	-3.8989930999337
Notch2	-0.295368999177868	4.74972651416544	-2.27744670976525	0.0340543615398272	0.284651968295644	-3.81614164777948
Ube2d2a	0.126569045853819	7.65475995171293	2.27685678970903	0.0340957463812138	0.28477442924983	-4.03498399526936
Thap11	0.175062253517424	5.57950974097939	2.2766768984334	0.0341083755539399	0.28477442924983	-3.90866334973626
Ajm1	-0.224150564398355	4.60633124208345	-2.27570585113581	0.0341766217819686	0.285179665838122	-3.79258517497099
Tmod2	-0.190711638793415	6.72025239243814	-2.2752510480749	0.0342086290056914	0.285282220797319	-4.00661808000466
Siva1	0.287439412158658	3.22825036690096	2.27422790179131	0.0342807347919353	0.285687800137801	-3.61633331588712
Hnrnpab	0.113469194572153	8.01569273714811	2.27388732291833	0.0343047679409809	0.285687800137801	-4.04811882844219
Capn15	-0.201535938182592	5.60082232374932	-2.27372118610844	0.0343164971068836	0.285687800137801	-3.92017801515797
Atp5g1	0.167441158848454	6.15904061443359	2.27208577149931	0.0344321535207057	0.286485813278373	-3.97150752573562
Sod3	-0.973570094577984	3.67706909253245	-2.27147705014548	0.0344752937409397	0.2866798995044	-3.67371976849767
Calr3	0.379799783173147	1.88609443203214	2.27099498769019	0.0345094928837986	0.286799455793039	-3.52700280459049
Cyth4	-0.490145696699483	2.64340903333347	-2.27040835156038	0.0345511529247007	0.286980844814865	-3.57119379918668
Denr	0.163065255997846	5.80853932160484	2.26982412559153	0.0345926877704993	0.287116245014933	-3.94475600670486
Emp1	-0.589234290652208	3.57736318062326	-2.26962097091493	0.0346071415651422	0.287116245014933	-3.6660878094114
Selenoh	0.199849631954417	4.45278101720641	2.26836748794094	0.0346964457155683	0.287499571481335	-3.78425390537584
Cdca4	0.33413408980793	3.89856558353766	2.26814027403295	0.0347126561948733	0.287499571481335	-3.71477117695851
Sdhd	0.168247277410351	6.27236946712512	2.26813608144155	0.0347129553789406	0.287499571481335	-3.98772582868365
Pcdhgb6	-0.26212414816385	4.94328001619845	-2.26781803321067	0.0347356582704481	0.287523020317571	-3.85807214532728
Rab8b	-0.185196179078082	4.93344106542056	-2.26717216686744	0.0347818034623649	0.287740374097746	-3.8549704943699
1700003E16Rik	0.248934600407587	2.92170397584284	2.26633595558434	0.0348416319463753	0.287951690783242	-3.6018953211827
Ptgr1	-0.442690268611265	1.68826021883709	-2.26619332584308	0.034851846129172	0.287951690783242	-3.5284632803619
Armc7	0.349497444647254	3.12361441027879	2.26593448066188	0.0348703899114209	0.287951690783242	-3.62502893963553
Setmar	0.230313255846628	3.45212319067802	2.26548450801838	0.0349026477390474	0.287951690783242	-3.65933837851648
1190005I06Rik	0.281540274792494	4.78723657007467	2.26534420941467	0.0349127111326315	0.287951690783242	-3.82932992115103
Man1a2	-0.147405664635148	6.07013804958729	-2.26486810512102	0.0349468812155191	0.287951690783242	-3.98230407211788
Rnd1	0.232964419255507	3.78719381915896	2.26468317336088	0.0349601620854444	0.287951690783242	-3.70841612605069
Rps5	0.262243152721743	7.7374734340408	2.26459414211418	0.0349665575164943	0.287951690783242	-4.05831340233433
Rbfox3	-0.169962489775614	5.17109343821263	-2.26315049112144	0.0350704103020938	0.28839399324898	-3.88957704195802
Smarca4	-0.117238006340683	7.61975774921593	-2.26268556079212	0.0351039165750128	0.28839399324898	-4.06054481607064
Mok	0.281159643719934	3.26661486283153	2.26213485686471	0.0351436423790959	0.28839399324898	-3.64790676281306
P2ry13	-0.586281492583736	1.64294033932332	-2.26206634504496	0.0351485874642879	0.28839399324898	-3.53475478676413
Rn18s	0.379575659455373	14.6295040033025	2.26189396946283	0.035161032115745	0.28839399324898	-4.07317797487705
Klf10	0.342165110990367	5.19809900911746	2.26180829741089	0.0351672187138452	0.28839399324898	-3.89499948181794
Dzank1	-0.176692274472996	6.78271095855052	-2.26156490848511	0.0351847999088653	0.28839399324898	-4.03401096464307
Psmd12	0.150759621647652	6.43576919722209	2.26144519180659	0.0351934506042074	0.28839399324898	-4.01060616115067
Pym1	0.235416861075391	4.96230488964773	2.2610397922174	0.0352227591875027	0.28839399324898	-3.86217600903255
Adam8	-0.62272915814653	2.59479444278573	-2.26060773857156	0.0352540194266179	0.28839399324898	-3.58293054515141
Pacs2	-0.13201029056153	6.80817415230077	-2.26033374248597	0.0352738569845391	0.28839399324898	-4.03645925924689
Selenow	0.227524054688042	7.9907745280309	2.26026611748912	0.0352787546716802	0.28839399324898	-4.07185012616541
Anapc7	0.159359688128364	5.6456966842435	2.26025746589775	0.035279381301451	0.28839399324898	-3.94968013831206
Gmcl1	0.191109347471305	4.66383508213049	2.25970421024349	0.0353194745325847	0.288558710904555	-3.82977459896929
Prph2	0.18591645652182	11.6095967024177	2.25902289848009	0.035368905226424	0.288653683624071	-4.09582524612308
Chrnb2	-0.185035788434867	6.03041490329586	-2.25899406225309	0.0353709987604864	0.288653683624071	-3.98856165894448
Smad9	-0.229817291038201	3.20427509374546	-2.25823404827951	0.0354262174637908	0.288751313082385	-3.64830481073409
Ndufv2	0.235678351015287	6.98001944312806	2.2581610549445	0.0354315249496392	0.288751313082385	-4.0452565190864
Ep400	-0.228960079132187	6.34456100552934	-2.25800558763613	0.035442831711543	0.288751313082385	-4.01363044675838
Shank1	-0.334893230204347	4.99682561511942	-2.25771152451674	0.0354642272762181	0.288763030084187	-3.88669924654394
Cacna1e	-0.384618699205252	1.62393047296549	-2.25737073022922	0.0354890377679322	0.288802523883133	-3.54199519602155
Saal1	-0.207950267399815	3.61893640240516	-2.2567592873162	0.0355335919771923	0.28900255329848	-3.69345575803411
Fam171a2	-0.177622645367638	4.07808892113142	-2.25633481061303	0.0355645526660147	0.289045704249415	-3.75640585968473
Rad17	0.197899565926613	4.82195682438769	2.25613888846436	0.0355788512867653	0.289045704249415	-3.8554388558597
Muc2	-0.652541751576655	0.757949751177873	-2.25546161624629	0.0356283200633727	0.289130411972355	-3.55856433444895
Atp5c1	0.182434725797852	7.94026768185531	2.25525761656674	0.0356432328192457	0.289130411972355	-4.08046370344673
Xk	-0.285385427149323	2.74629441907469	-2.25517565092784	0.0356492262740122	0.289130411972355	-3.60492533380799
Sfi1	-0.246461916467469	4.19917011674666	-2.25449995744394	0.0356986693043218	0.289369213537385	-3.77635951884283
Pck2	-0.235870139884091	4.2192045265448	-2.2536713552216	0.0357593871981417	0.289487262140223	-3.78209311174895
She	-0.445506672446683	1.13772422222602	-2.25366792460403	0.0357596387821981	0.289487262140223	-3.55135839831651
Ift57	0.179721908553155	5.55822653548491	2.25348228774675	0.0357732548694947	0.289487262140223	-3.95007643763973
Tiparp	0.216108085163513	5.25641285890451	2.25296603598794	0.0358111459214428	0.289631900691647	-3.92333726878472
Actr10	0.106985994451429	7.42390220190245	2.25247508482932	0.035847214180612	0.289713753147102	-4.07316024928491
Tsc2	-0.13990898463095	6.61135957181033	-2.25214372578977	0.0358715766806739	0.289713753147102	-4.04045457211857
Dph7	0.164773812923221	4.41497031029333	2.25189256950442	0.0358900525626256	0.289713753147102	-3.8110349940428
Hspd1	0.126960628228509	7.33023811741397	2.25173893504036	0.0359013587250504	0.289713753147102	-4.07159501100938
Acaa1a	0.153822247007487	6.34585818990875	2.25085819403696	0.0359662367402516	0.290036854142937	-4.02457177907775
Tsnax	0.131703417306328	7.43564444971479	2.25052940327193	0.0359904840271305	0.290036854142937	-4.07713705709715
Ccdc174	0.139858219383408	5.13929196784192	2.2500919462979	0.0360227683700579	0.290036854142937	-3.90805288651022
Car13	-0.66745635087978	-0.0245145078984548	-2.24937936851955	0.0360754135609919	0.290036854142937	-3.62693772839417
Larp7	0.177703636383668	4.9032056995674	2.24928135976296	0.0360826599622014	0.290036854142937	-3.87882025783381
Psmc3	0.152168322152564	7.35993188680376	2.24927344886616	0.0360832449226146	0.290036854142937	-4.07647452140643
Mpc1	0.234585750594067	5.96860545594463	2.24916056616541	0.0360915928273711	0.290036854142937	-3.99579855943483
Dnm1	-0.144972244484896	8.76644876218877	-2.24902310689079	0.0361017606131336	0.290036854142937	-4.10471457077304
Atp5pb	0.218842411283062	7.88627962954409	2.24835034457225	0.0361515623982501	0.290275780433008	-4.09171700631993
Psmb5	0.202685196126661	6.60651624675927	2.24776938256468	0.0361946193142212	0.290355733863767	-4.04490423184057
Rpl15	0.197464948694563	8.26937765389269	2.24767451330719	0.0362016548407101	0.290355733863767	-4.09992613053974
Gstm6	0.343288395828781	2.19224923258344	2.24695956653536	0.0362547158420623	0.290427867308245	-3.57760715531697
Luzp1	-0.171486604997289	5.78778885706145	-2.24651256088147	0.0362879273833647	0.290427867308245	-3.98987549877148
Hmcn2	-0.328688857874754	1.97565947032818	-2.24618754583785	0.0363120928154788	0.290427867308245	-3.56820904712438
Gatm	-0.312090892219219	2.0139902219669	-2.24598946998909	0.0363268273391324	0.290427867308245	-3.56782552261058
Bccip	0.168911554877905	5.96111927989014	2.24593622794019	0.0363307888594863	0.290427867308245	-4.00290347005862
Med21	0.286068283918863	4.04359023750634	2.24593227505441	0.0363310829931525	0.290427867308245	-3.76425668791963
Kcnk9	-0.255353054415794	3.54514882858318	-2.24542534823042	0.0363688214578516	0.29056901031124	-3.71321734404047
Fdps	0.216116349420576	5.77971694781956	2.24489842247544	0.0364080868749155	0.290638745221715	-3.98505231047097
Ngly1	0.158010262528526	5.0356069819307	2.24437458751866	0.0364471605207951	0.290638745221715	-3.90691476836398
Kcmf1	0.151384530784718	6.40328224309358	2.24436644434717	0.0364477682358982	0.290638745221715	-4.03951510240455
Aebp1	-0.508686576624416	3.1919275061882	-2.24423073068174	0.0364578977522574	0.290638745221715	-3.66928303035909
Fiz1	0.140939744127165	5.46518330232351	2.24379450909835	0.0364904743384848	0.290738256169348	-3.96007216602191
Rpl26	0.260266593221139	8.39159444386681	2.24326875588694	0.0365297725416887	0.29083198621068	-4.1094450189428
Rab3c	-0.206738121672175	6.74440586852292	-2.24309940656749	0.0365424390718789	0.29083198621068	-4.0660811375609
Pnpla3	-0.329679226983484	4.54733428456377	-2.24047690428522	0.0367391048081812	0.292158921651952	-3.84309554299409
Spsb3	0.182763141146096	5.95202905585065	2.23981838950859	0.0367886401473663	0.292158921651952	-4.01325315466956
4933409K07Rik	-0.322153390793082	2.30348514347635	-2.23962675417658	0.0368030669985642	0.292158921651952	-3.59504260847857
Oas3	-0.83462804994879	-0.0535516242759855	-2.23949905359857	0.0368126835404353	0.292158921651952	-3.63756595916418
Marchf9	0.171791972307341	5.30302992141667	2.23938146372743	0.0368215407292855	0.292158921651952	-3.94514856628791
Snu13	0.176344028537251	6.60084870963451	2.23859873239832	0.0368805479942429	0.292158921651952	-4.06303664701545
2010204K13Rik	0.614851385423691	0.538513787313515	2.23849510004117	0.0368883669567112	0.292158921651952	-3.59496471408773
Srp54c	0.165219354976186	7.38156814773112	2.23847130182141	0.0368901627242689	0.292158921651952	-4.09756549170178
Sptbn4	-0.148108730103708	5.69842425618257	-2.23822157710966	0.0369090113013595	0.292158921651952	-3.99402371547241
Htr2b	-0.799017832528359	0.0306941920122917	-2.23819409159573	0.0369110863763749	0.292158921651952	-3.63966790134038
Mrpl43	0.189509132056798	5.35208213818627	2.23744104691868	0.0369679806504292	0.292449268469689	-3.95233902950064
Prkcb	-0.119146734783276	7.28923870632279	-2.23679119765186	0.0370171428884493	0.292678164181953	-4.09801743039241
Synj1	-0.176807047785799	7.85001604954919	-2.23619349448701	0.0370624130899612	0.292834112036972	-4.11411970140244
Myl6	0.209529911757986	8.20293157794725	2.23598822200298	0.037077972188462	0.292834112036972	-4.11995416568717
Romo1	0.252973977356858	5.04270453141353	2.23519049047321	0.0371384949434389	0.292834112036972	-3.91739844146468
Acp6	-0.28497976699007	3.23829915297339	-2.23510966142901	0.0371446323777266	0.292834112036972	-3.67825112658033
Sephs2	0.166234812604116	5.64337810449875	2.23477379549203	0.0371701449900924	0.292834112036972	-3.99221625535723
Pde6g	0.225586485391565	10.216178269893	2.23433128225107	0.03720378312749	0.292834112036972	-4.14130313020474
Wipf3	-0.31752148371171	2.54469609805914	-2.23425016114946	0.037209952663868	0.292834112036972	-3.61816968247452
Qrsl1	0.237870203043894	3.76311782649076	2.2342151023999	0.0372126192914995	0.292834112036972	-3.75197834115514
Sned1	-1.1340597547871	2.31453887225647	-2.23395377944969	0.0372325014749866	0.292834112036972	-3.60957305496039
Eef1a1	0.171757088731765	11.9047599412366	2.23357744047016	0.0372611515073879	0.292834112036972	-4.14120802376486
Dnajc24	0.277787048719108	3.30749524648633	2.23318676680574	0.0372909141866589	0.292834112036972	-3.69851467179549
Septin3	-0.175754430623772	7.23883352255706	-2.23317407337521	0.0372918815752074	0.292834112036972	-4.1033596031166
Serpine2	-0.395479215307705	4.54614802022149	-2.23306795192496	0.0372999701765249	0.292834112036972	-3.86544300546824
Zfp330	0.178561345546581	5.27657817797292	2.2325345569944	0.0373406500154907	0.292994503836299	-3.95348629191595
Ehd3	-0.169400924292992	6.30151327083117	-2.23182739581786	0.037394644972278	0.293259142603734	-4.0576356519252
Eif3g	0.180692342445368	6.81664516974929	2.23093081474997	0.0374632058484482	0.293566853446439	-4.08714299719463
Adh1	-1.01835984671548	0.147377543016625	-2.23078377118969	0.0374744611455921	0.293566853446439	-3.64296006947083
Zan	-0.656659032635178	0.469449653682068	-2.22988842077233	0.0375430617089275	0.293778445494649	-3.60862583999653
Sod2	0.090425271326974	7.19207070786349	2.22937203914567	0.0375826784774286	0.293778445494649	-4.10791597200475
D130017N08Rik	-0.430032264887683	1.68385705729161	-2.22889389288659	0.0376193959758981	0.293778445494649	-3.58546009954442
Lcmt1	0.16256953032683	5.14097280025063	2.22873196332322	0.037631838213193	0.293778445494649	-3.9439759209846
Mrpl49	0.169097630539894	6.48872722091243	2.22822929556612	0.0376704858850396	0.293778445494649	-4.07438534770597
Yaf2	0.177875392757427	6.78963158764335	2.22813858716897	0.0376774638823521	0.293778445494649	-4.09150056972624
Zfp846	0.23236891035239	3.7705405980037	2.22779951742723	0.0377035582571715	0.293778445494649	-3.76971083513661
Slc45a4	-0.159774858317011	5.43022290605679	-2.2277388047751	0.0377082323724364	0.293778445494649	-3.98591260165953
Nip7	0.246968753109715	4.87759703709442	2.22715534251356	0.0377531787395598	0.293778445494649	-3.9120581898468
Keap1	0.128797911346069	6.11998162561727	2.22704422337352	0.037761744239454	0.293778445494649	-4.05283887326524
Glmn	0.275223070125608	6.17108810185467	2.2269859316968	0.0377662383026506	0.293778445494649	-4.05420380770166
Ap3d1	-0.117009458326257	7.44192287464859	-2.22697196802525	0.0377673149205338	0.293778445494649	-4.12028254511293
Atf6	-0.142820552372662	6.43437846085236	-2.2262387551555	0.0378238861251491	0.293778445494649	-4.07674762262921
Adgra1	-0.212686953708467	4.9690873196363	-2.22589699227155	0.0378502814254179	0.293778445494649	-3.93189151226426
Igbp1	0.181390286572132	5.72637142764173	2.22582848602254	0.0378555743831511	0.293778445494649	-4.01676640105822
Rhebl1	0.23844452623339	2.99250989583949	2.22556572781741	0.03787588200108	0.293778445494649	-3.67329827200143
Tmem59	0.133619773208123	8.43698067519433	2.22554952165423	0.0378771348425642	0.293778445494649	-4.14287501508214
Apol8	-0.412741891175308	1.81960670326235	-2.22513696420669	0.0379090409904229	0.293778445494649	-3.59209944133613
Parvb	-0.169306291983006	5.01356573921159	-2.22485865093429	0.037930578933552	0.293778445494649	-3.93918489426397
Faim	0.233463175107472	6.44615436755816	2.22484491884818	0.0379316419141382	0.293778445494649	-4.07739761388121
Lrp1b	-0.392456342694893	1.84418430760267	-2.22467389440787	0.0379448829501046	0.293778445494649	-3.59546000720597
Tomm7	0.233278135748436	5.56532646981943	2.22455141116593	0.0379543684354226	0.293778445494649	-3.99990350513543
Zc3h15	0.121543479179763	6.8919788162374	2.22436946229667	0.03796846313325	0.293778445494649	-4.1041172799514
Celf5	-0.216325686501036	4.87542064390157	-2.22343562756317	0.038040878238651	0.293972258291301	-3.92423514709903
Zswim7	0.238948068898361	3.05210384673635	2.22342264248128	0.0380418860700274	0.293972258291301	-3.68440720970433
Mast4	-0.292707055436733	4.2084544150034	-2.22326061249759	0.0380544640113074	0.293972258291301	-3.83835635381919
Cox6c	0.23946619913646	7.60090060648471	2.22279541514229	0.0380905971617279	0.294050147165403	-4.13105029815815
A330023F24Rik	-0.348993732203129	5.55242464286753	-2.22260762542431	0.038105192199539	0.294050147165403	-4.00442654365441
Spg21	0.152642995813793	6.11537533651038	2.22223878289216	0.0381338735865995	0.294105498460992	-4.05897942031242
Ppie	0.228486645170847	4.85692451914045	2.22199272429976	0.0381530182190395	0.294105498460992	-3.91819369610756
Ripk4	0.342297677092703	2.05166577920138	2.22059903053771	0.0382616209591887	0.294685896794752	-3.60987782110108
Fkbp8	0.143323749764715	7.9643283372446	2.22028644880956	0.0382860175172021	0.294685896794752	-4.1444605862464
Capn5	-0.178379375205319	4.67284449728902	-2.2202429857199	0.038289410876642	0.294685896794752	-3.90282499763429
Ep300	-0.250636456395938	6.54211918328249	-2.21979324495951	0.0383245403315846	0.294799454576128	-4.0951866185412
Rflnb	-0.306470651131613	2.70955665622877	-2.21912511312811	0.0383767828773509	0.295044458795107	-3.65805405974361
Dgkq	-0.231079246529519	3.6450693108924	-2.21885145732587	0.0383981993723295	0.295052334953922	-3.766461887763
Lars2	0.470591109723697	9.83488437977251	2.21858650548735	0.0384189451098652	0.295055051377197	-4.16839509418307
Rcan1	0.299753284223406	6.41983783989793	2.21788768818992	0.0384737117406427	0.295227605419014	-4.09147374249649
Cwc22	0.271504176503208	5.09409754248696	2.21777918531824	0.0384822215647426	0.295227605419014	-3.96388693462128
Ppp1r9b	-0.109591220291045	7.69035270056306	-2.21712117530791	0.0385338658546778	0.295250601981617	-4.1447293370951
Zfp623	0.220109178975832	4.52509478056596	2.21705048924908	0.0385394174607984	0.295250601981617	-3.88423796028211
Rpl27	0.204753661423045	7.57921318905899	2.21646552564036	0.038585387961137	0.295250601981617	-4.14139858409222
Ndufb10	0.181836729208451	6.78258768813352	2.21613899839385	0.0386110705521861	0.295250601981617	-4.11216536710452
Utp18	0.21636041369703	4.4754039031143	2.2156929569332	0.0386461786584308	0.295250601981617	-3.87992285172233
Cers6	-0.221567979176567	4.86265344019037	-2.21542989823383	0.0386668978054756	0.295250601981617	-3.93954509205453
Ccdc141	-0.289744702479368	4.11496858520541	-2.215208120823	0.03868437343192	0.295250601981617	-3.83654637491799
Huwe1	-0.222879807941418	7.84868392177571	-2.21493843966878	0.0387056335147114	0.295250601981617	-4.15244246998775
Cadm3	-0.148851741221575	8.28536354519814	-2.21460811529759	0.038731688917682	0.295250601981617	-4.16092715904452
Sp100	-0.735352629159761	1.61607463372843	-2.21458773953678	0.0387332966469748	0.295250601981617	-3.60302591275834
Rpl19	0.235679103406772	8.6074780941391	2.21427880256716	0.0387576804946256	0.295250601981617	-4.16492712712901
Timeless	-0.202881532855669	3.28131078074187	-2.21423388415053	0.0387612269946802	0.295250601981617	-3.72973871837166
Focad	-0.213039462987083	3.67379028798216	-2.21407340973656	0.0387738995570611	0.295250601981617	-3.78175932779537
Atg2a	-0.247858114999985	5.07797713659813	-2.21394478579943	0.0387840596436511	0.295250601981617	-3.96548109104163
Adgrg1	-0.357279032495598	3.62769507983549	-2.21344128204	0.0388238551548722	0.295250601981617	-3.77402928300238
Pde6b	0.197487247652591	10.7396218260975	2.21293957035003	0.0388635461728564	0.295250601981617	-4.18069568434612
Tmem106a	-0.430118581476066	2.38604868446674	-2.21246971116201	0.038900750951354	0.295250601981617	-3.64167315483522
Selenof	0.184809494517359	8.12970859266185	2.21241249097321	0.0389052840320157	0.295250601981617	-4.16146831795781
Atp5l	0.231543841413115	7.15292586120115	2.21230482219768	0.0389138150453318	0.295250601981617	-4.13597874637658
Slc6a1	-0.149039207674967	8.66841849956707	-2.21213600542282	0.0389271944952854	0.295250601981617	-4.17041200333752
Ets1	-0.474324474929903	2.54910098247236	-2.21188981737364	0.0389467134903072	0.295250601981617	-3.65811330965825
Gon4l	-0.19633849760179	5.98212043379987	-2.21185585400278	0.038949406975274	0.295250601981617	-4.06941993838906
Ndufa7	0.221582989835776	6.23134412956931	2.21179099596931	0.0389545510527961	0.295250601981617	-4.08460162000724
Gins4	0.256103419844394	3.62367941074932	2.20993938121385	0.0391016702635698	0.296210506305546	-3.77758071687143
Lrch2	-0.168018118035739	4.50025407940517	-2.20949414691324	0.0391371218405787	0.296323922507239	-3.89544039801783
Ufm1	0.117995448554527	6.40787867969466	2.20921865414807	0.0391590725411931	0.296331448616109	-4.10434474936532
Gm7072	0.224697390138828	4.25472402052372	2.2089677140666	0.0391790767297406	0.296331448616109	-3.86565108738019
Ccdc126	0.160157374159465	7.45489086946848	2.20750547607934	0.0392958278939421	0.296956921283762	-4.1550278744586
Pex11b	0.1794724747629	5.25272227798919	2.20741802881687	0.039302820116	0.296956921283762	-3.99692487038294
Nif3l1	0.146017219831331	4.84144445697488	2.2046843832927	0.0395219747948068	0.298170794444144	-3.95229842248935
Ten1	0.213768517983064	4.52159249050192	2.20458215945673	0.0395301916381062	0.298170794444144	-3.90565003325805
Lbr	0.202639368758887	5.11363077817925	2.20425521324906	0.0395564823492244	0.298170794444144	-3.98792398620118
Grin1	-0.162345057253935	6.27531389301309	-2.20414526608302	0.0395653271155329	0.298170794444144	-4.1068112411451
Ndufb7	0.213804316362258	6.13161729551427	2.2041304844807	0.0395665163682879	0.298170794444144	-4.09020382338601
Metap1d	0.155131738103736	4.48925226473999	2.20340745487026	0.0396247275563055	0.298268189338705	-3.90380961764233
Cisd1	0.234234396177825	6.30655261087448	2.20278594076273	0.0396748282564612	0.298268189338705	-4.10725606267384
Get3	0.136559316962524	6.72062745393798	2.20240558042887	0.0397055179205161	0.298268189338705	-4.13422968896476
Bmp7	-0.389392962117158	3.82201647558669	-2.20236548819495	0.0397087540563521	0.298268189338705	-3.82049288209161
Prepl	-0.136936944392727	7.94975835213837	-2.20195300236285	0.0397420627851546	0.298268189338705	-4.17796234329236
Kantr	-0.218410322444526	4.59185473086237	-2.20177135281849	0.0397567392996404	0.298268189338705	-3.92382853314951
Mertk	-0.249900901587183	3.74078469000065	-2.20169407432377	0.0397629845762767	0.298268189338705	-3.80845837381725
Dennd4b	-0.183856765242914	5.52541652801223	-2.20168515462192	0.039763705481417	0.298268189338705	-4.04148671515062
Gmnn	0.289848455530734	2.62353952172865	2.20142798321904	0.0397844956379118	0.298268189338705	-3.6758349045026
Tmem63a	-0.405130746627621	2.54598445076936	-2.20141453180647	0.0397855833453384	0.298268189338705	-3.67478562907638
Cmtm8	-0.33114041003152	1.73695787861618	-2.20114711573556	0.0398072127693322	0.298275795732505	-3.62446739693579
Zmat3	-0.178029306003981	5.15937503247905	-2.20066952089589	0.0398458688174075	0.298410908860802	-3.99950030400121
Gm36445	0.373754612670187	1.03618880452928	2.19964283794539	0.0399290836245719	0.298754040876672	-3.62516312143765
Chmp7	0.14085431057609	6.09618845695255	2.19959479001025	0.0399329818961562	0.298754040876672	-4.09680275348451
Slc35a1	0.154461523398793	4.48104701938587	2.19928287626058	0.0399582968390798	0.298788938999817	-3.91127078574663
Spdya	0.419705198564357	1.38004255930896	2.19896762738767	0.0399838973542203	0.298825935339986	-3.62464430189874
Atp5e	0.257898378969966	6.25521470812956	2.1985168949853	0.0400205261454018	0.298836557423401	-4.10966099181188
Plppr2	-0.139662275240452	5.33574310863906	-2.19830576704851	0.0400376940053165	0.298836557423401	-4.0245212926032
St14	-0.569517108312173	0.572540705553949	-2.19818792384915	0.0400472793450808	0.298836557423401	-3.64892355991485
Gm21992	0.731731233608274	1.63415638983127	2.19792020586177	0.0400690632565398	0.298844987762307	-3.6267049275142
Dnajc15	0.38007993603862	3.48335354480554	2.19727112348408	0.0401219232913443	0.298936863740779	-3.78060389340113
Mansc1	-0.284718705061873	1.17935529887728	-2.19710662489915	0.0401353298542741	0.298936863740779	-3.62716682537547
Gpr157	-0.354647795244381	3.17587334771305	-2.19700807627089	0.0401433634838851	0.298936863740779	-3.75064209308095
Map3k9	-0.275486606248924	4.52026703025203	-2.19581141341039	0.0402410320193971	0.299510026897457	-3.92491415007555
Rpl35a	0.225435416958643	7.13342577307457	2.19547732414762	0.0402683382408037	0.299538454840625	-4.16459063323278
Slc1a4	-0.175826965079443	4.59111337516004	-2.19525821846677	0.040286255658294	0.299538454840625	-3.93451306171764
Cyp4f41-ps	0.65542859214591	0.0605319282819953	2.19496902994443	0.040309915259993	0.299560433434432	-3.67647094340616
Igf2r	-0.327235605046869	4.93870007109886	-2.19417865045818	0.0403746439127638	0.299755767022767	-3.98473440764921
Atg9a	-0.159745742074438	6.1215298913486	-2.19414216446418	0.0403776342475204	0.299755767022767	-4.11081683406822
Hes6	0.197651176269838	4.61738059497375	2.1938635764089	0.0404004735536524	0.299771513768101	-3.93426331089431
Rpl13a	0.244943897304831	9.21281163131188	2.19216868860782	0.0405396787677965	0.300129515418855	-4.21088862124621
Fcgbp	-0.393952638837705	1.82126186901142	-2.19214382227188	0.0405417243546519	0.300129515418855	-3.64415180461694
Mpg	0.168236846144949	3.24483223222311	2.19207517792034	0.0405473717545595	0.300129515418855	-3.76368679225056
Tipin	0.219552917982792	4.8098572963316	2.19188928893599	0.0405626685252529	0.300129515418855	-3.96570332687729
Pdzrn4	-0.404610601661875	1.10601609479465	-2.19156815149659	0.0405891072768054	0.300129515418855	-3.63526221015135
Dynlrb1	0.208564928692911	7.18727980397931	2.1912814162223	0.0406127270411187	0.300129515418855	-4.17521472358774
Ilkap	0.168333204653437	5.4794159915121	2.19122233318193	0.0406175955539294	0.300129515418855	-4.04997511313008
Prcp	-0.226225397238249	3.37363170222796	-2.19119220741967	0.0406200781576065	0.300129515418855	-3.77772516658262
Mtrf1	0.306743259147189	2.74382589905504	2.19100621893583	0.0406354081626606	0.300129515418855	-3.70521365274857
Eya1	-0.497432811373407	1.93035614960698	-2.19071332355274	0.0406595606190404	0.300154684998416	-3.65071283550863
Fasn	-0.211074630145728	6.97888432421386	-2.18987271423027	0.0407289509064745	0.30029124558079	-4.17118116845806
A930016O22Rik	-0.415952954770978	1.91025259148382	-2.18974501191352	0.0407395018775061	0.30029124558079	-3.64761968320938
E130218I03Rik	0.187385338278549	8.36123539870654	2.18958594279993	0.0407526479121263	0.30029124558079	-4.20623358632682
Synrg	-0.163349062284628	6.26237381315947	-2.18948398816657	0.0407610758394272	0.30029124558079	-4.1312294857158
Trappc2l	0.200094286440367	4.8410992730389	2.18868135007413	0.040827480281779	0.300509616262631	-3.97273190228068
Cox7a2	0.279899392924658	6.63641733246771	2.18821178130957	0.040866374739147	0.300509616262631	-4.15386051317778
Fundc2	0.153141731711659	6.5554427937048	2.18814589492191	0.0408718348231094	0.300509616262631	-4.15168566720095
Tpra1	-0.158249406870836	4.47788506967518	-2.18806090547874	0.0408788789832272	0.300509616262631	-3.92737938200838
Nfam1	-0.704306289477522	0.475366308107283	-2.18787172014572	0.0408945631640832	0.300509616262631	-3.66011190364809
Lrtm1	-0.215885207965623	7.67999787801751	-2.18741250520978	0.0409326566616373	0.300552486921749	-4.19831314549051
Cdkl3	0.195001361993928	3.69677794934347	2.18730063597995	0.0409419415110075	0.300552486921749	-3.8287564147322
Ncoa4	0.114276081368335	6.50029481956742	2.18639625445809	0.0410170733600186	0.300951335926019	-4.15290071922262
Wdr6	-0.128509587715284	8.27154023260313	-2.18565002109873	0.0410791616685764	0.301175907445796	-4.2125055656077
2610301B20Rik	0.139948157897201	5.25565713955075	2.18546186163689	0.041094830490013	0.301175907445796	-4.034919717327
Avpi1	0.205290911951521	3.99982764146282	2.18514069979678	0.0411215875668035	0.301175907445796	-3.868713704939
Gm14827	-0.521195578017244	1.28460431570487	-2.18453555794015	0.0411720471594061	0.301175907445796	-3.64440157179372
Hivep3	-0.500247749981409	2.01137596915331	-2.18439531082222	0.0411837496857428	0.301175907445796	-3.66788722867013
Eif1b	0.145709774623936	6.85156399842671	2.1842886658238	0.0411926504080996	0.301175907445796	-4.17273177067563
Arf1	0.113453064939515	8.76741291927886	2.18399906642933	0.0412168295801424	0.301175907445796	-4.22159940452448
Syde1	-0.214002503465698	4.07525788477039	-2.18389991173809	0.0412251111569558	0.301175907445796	-3.87877079771737
Lars	0.110041762203033	5.88800459209482	2.18316209067274	0.0412867829637073	0.301175907445796	-4.11119647338971
Snhg10	0.355289576590966	1.18095397326225	2.18300536135665	0.0412998942323386	0.301175907445796	-3.64695116998788
Myo16	-0.227704967638833	3.7116372670758	-2.18295545209546	0.041304070213314	0.301175907445796	-3.83660801412163
Zfp64	0.210911584978292	4.02428040971177	2.18290859024663	0.0413079915633302	0.301175907445796	-3.87823911396428
Mgat5	-0.350014199515751	3.76308770779841	-2.18253560818324	0.0413392144144498	0.301175907445796	-3.8562833416906
Adamtsl1	-0.26964497819375	4.10245140076563	-2.18248251296456	0.0413436608389427	0.301175907445796	-3.89536187568408
Pithd1	0.15155006966644	6.5384260975107	2.18228853230837	0.0413599093299327	0.301175907445796	-4.15940301619671
Dtymk	0.245193870287013	4.56670233867262	2.18172385961119	0.0414072414199738	0.30136890146157	-3.94801295944919
Itgam	-0.485266394919094	3.6900314643429	-2.18045781138321	0.041513543879134	0.301990681944288	-3.84621876383614
Farp1	-0.210740231271835	4.77406749736425	-2.18006928012617	0.0415462163709459	0.302067943983307	-3.98487280761365
Rassf5	-0.163488607263937	3.8908245073077	-2.17968709905931	0.041578377729302	0.302067943983307	-3.8665074106464
Unc79	-0.19432678022675	4.57293371616301	-2.17937618723853	0.0416045583673417	0.302067943983307	-3.96560276770701
Dct	-1.31495167070437	5.64213177034547	-2.17933921764749	0.0416076724278617	0.302067943983307	-4.07541308229444
Cul1	0.103982060816787	7.43266454619328	2.17884564734889	0.0416492677062422	0.302172205468573	-4.20635154162901
Rnf139	0.155077105840004	5.63239293775141	2.1783179815314	0.0416937782782594	0.302172205468573	-4.09272312006841
Zfp771	0.193364638644244	4.04315121364473	2.17806738470057	0.0417149322332888	0.302172205468573	-3.88561081123324
Fcgr1	-0.590042212200712	2.34841830120091	-2.17796171334235	0.0417238553384523	0.302172205468573	-3.69110470030587
Ndufv1	0.138512655335798	7.59179073411126	2.17793093976943	0.0417264542488223	0.302172205468573	-4.21127424601712
Depdc5	-0.172841501454815	5.21399050384125	-2.17764145332067	0.0417509093751876	0.302198052901245	-4.05049815665903
[truncated: 12,470 more rows]
